# Supplementary material for: Efficient conversion of chemical energy into mechanical work by Hsp70 chaperones
Source: eLife. 2019 Dec 17;8:e48491. doi: 10.7554/eLife.48491 (PMC7000219; doi:10.7554/eLife.48491)
Supplement: Figure 1—source data 1. [file elife-48491-fig1-data1.zip]

Archive with 4 entries (3 files):
- Fig1/
- Fig1/dati_isto000100.dat
- Fig1/dati_isto010011.dat
- Fig1/dati_isto111111.dat
