# Supplementary material for: Efficient conversion of chemical energy into mechanical work by Hsp70 chaperones
Source: eLife. 2019 Dec 17;8:e48491. doi: 10.7554/eLife.48491 (PMC7000219; doi:10.7554/eLife.48491)
Supplement: Figure 1—source data 1. [file elife-48491-fig1-data1.zip › Fig1/dati_isto000100.dat]

#Rg	PotEng			ProbDensity
18.6	-105.4	0.
18.6	-102.30000000000001	0.
18.6	-99.2	0.
18.6	-96.10000000000001	0.
18.6	-93.	0.
18.6	-89.9	0.00020811654526534887
18.6	-86.80000000000001	0.
18.6	-83.7	0.
18.6	-80.60000000000001	0.
18.6	-77.5	0.
18.6	-74.4	0.
18.6	-71.30000000000001	0.
18.6	-68.2	0.
18.6	-65.1	0.
18.6	-62.00000000000001	0.
18.6	-58.900000000000006	0.
18.6	-55.800000000000004	0.
18.6	-52.7	0.
18.6	-49.6	0.
18.6	-46.50000000000001	0.
18.6	-43.400000000000006	0.
18.6	-40.3	0.
18.6	-37.2	0.
18.6	-34.10000000000001	0.
18.6	-31.	0.
18.6	-27.900000000000006	0.
18.6	-24.799999999999997	0.
18.6	-21.700000000000003	0.
18.6	-18.60000000000001	0.
21.700000000000003	-105.4	0.00010405827263267456
21.700000000000003	-102.30000000000001	0.0001040582726326741
21.700000000000003	-99.2	0.
21.700000000000003	-96.10000000000001	0.0001040582726326741
21.700000000000003	-93.	0.00010405827263267456
21.700000000000003	-89.9	0.0006243496357960474
21.700000000000003	-86.80000000000001	0.001040582726326741
21.700000000000003	-83.7	0.0013527575442247692
21.700000000000003	-80.60000000000001	0.0029136316337148747
21.700000000000003	-77.5	0.004266389177939657
21.700000000000003	-74.4	0.003954214360041633
21.700000000000003	-71.30000000000001	0.0026014568158168523
21.700000000000003	-68.2	0.003537981269510919
21.700000000000003	-65.1	0.0018730489073881464
21.700000000000003	-62.00000000000001	0.0005202913631633715
21.700000000000003	-58.900000000000006	0.00041623309053069726
21.700000000000003	-55.800000000000004	0.00031217481789802293
21.700000000000003	-52.7	0.
21.700000000000003	-49.6	0.00020811654526534912
21.700000000000003	-46.50000000000001	0.00010405827263267432
21.700000000000003	-43.400000000000006	0.
21.700000000000003	-40.3	0.
21.700000000000003	-37.2	0.
21.700000000000003	-34.10000000000001	0.
21.700000000000003	-31.	0.
21.700000000000003	-27.900000000000006	0.
21.700000000000003	-24.799999999999997	0.
21.700000000000003	-21.700000000000003	0.
21.700000000000003	-18.60000000000001	0.
24.8	-105.4	0.
24.8	-102.30000000000001	0.
24.8	-99.2	0.
24.8	-96.10000000000001	0.
24.8	-93.	0.00010405827263267444
24.8	-89.9	0.00010405827263267444
24.8	-86.80000000000001	0.0005202913631633698
24.8	-83.7	0.0003121748178980233
24.8	-80.60000000000001	0.0017689906347554574
24.8	-77.5	0.003121748178980233
24.8	-74.4	0.0029136316337148842
24.8	-71.30000000000001	0.004370447450572306
24.8	-68.2	0.0049947970863683504
24.8	-65.1	0.005411030176899084
24.8	-62.00000000000001	0.005306971904266384
24.8	-58.900000000000006	0.004786680541103013
24.8	-55.800000000000004	0.0031217481789802257
24.8	-52.7	0.002185223725286158
24.8	-49.6	0.0012486992715920932
24.8	-46.50000000000001	0.0007284079084287193
24.8	-43.400000000000006	0.00010405827263267396
24.8	-40.3	0.00020811654526534887
24.8	-37.2	0.
24.8	-34.10000000000001	0.
24.8	-31.	0.
24.8	-27.900000000000006	0.
24.8	-24.799999999999997	0.
24.8	-21.700000000000003	0.
24.8	-18.60000000000001	0.
27.900000000000002	-105.4	0.
27.900000000000002	-102.30000000000001	0.
27.900000000000002	-99.2	0.
27.900000000000002	-96.10000000000001	0.
27.900000000000002	-93.	0.
27.900000000000002	-89.9	0.
27.900000000000002	-86.80000000000001	0.
27.900000000000002	-83.7	0.
27.900000000000002	-80.60000000000001	0.
27.900000000000002	-77.5	0.0006243496357960474
27.900000000000002	-74.4	0.0005202913631633728
27.900000000000002	-71.30000000000001	0.0013527575442247633
27.900000000000002	-68.2	0.0016649323621227856
27.900000000000002	-65.1	0.002705515088449545
27.900000000000002	-62.00000000000001	0.0027055150884495323
27.900000000000002	-58.900000000000006	0.003329864724245578
27.900000000000002	-55.800000000000004	0.003642039542143601
27.900000000000002	-52.7	0.0021852237252861606
27.900000000000002	-49.6	0.0015608740894901183
27.900000000000002	-46.50000000000001	0.0008324661810613945
27.900000000000002	-43.400000000000006	0.0008324661810613928
27.900000000000002	-40.3	0.00041623309053069824
27.900000000000002	-37.2	0.00020811654526534912
27.900000000000002	-34.10000000000001	0.
27.900000000000002	-31.	0.
27.900000000000002	-27.900000000000006	0.0001040582726326741
27.900000000000002	-24.799999999999997	0.
27.900000000000002	-21.700000000000003	0.
27.900000000000002	-18.60000000000001	0.
31.	-105.4	0.
31.	-102.30000000000001	0.
31.	-99.2	0.
31.	-96.10000000000001	0.
31.	-93.	0.
31.	-89.9	0.
31.	-86.80000000000001	0.
31.	-83.7	0.
31.	-80.60000000000001	0.
31.	-77.5	0.00010405827263267444
31.	-74.4	0.00020811654526534887
31.	-71.30000000000001	0.0005202913631633698
31.	-68.2	0.0005202913631633698
31.	-65.1	0.0004162330905306988
31.	-62.00000000000001	0.0008324661810613935
31.	-58.900000000000006	0.0009365244536940678
31.	-55.800000000000004	0.0014568158168574387
31.	-52.7	0.0013527575442247644
31.	-49.6	0.0011446409989594188
31.	-46.50000000000001	0.00031217481789802255
31.	-43.400000000000006	0.0006243496357960438
31.	-40.3	0.0005202913631633722
31.	-37.2	0.00020811654526534887
31.	-34.10000000000001	0.00020811654526534793
31.	-31.	0.00020811654526534887
31.	-27.900000000000006	0.
31.	-24.799999999999997	0.
31.	-21.700000000000003	0.
31.	-18.60000000000001	0.00010405827263267396
34.1	-105.4	0.
34.1	-102.30000000000001	0.
34.1	-99.2	0.
34.1	-96.10000000000001	0.
34.1	-93.	0.
34.1	-89.9	0.
34.1	-86.80000000000001	0.
34.1	-83.7	0.
34.1	-80.60000000000001	0.
34.1	-77.5	0.
34.1	-74.4	0.
34.1	-71.30000000000001	0.00010405827263267396
34.1	-68.2	0.
34.1	-65.1	0.
34.1	-62.00000000000001	0.000520291363163371
34.1	-58.900000000000006	0.0002081165452653484
34.1	-55.800000000000004	0.0001040582726326742
34.1	-52.7	0.0001040582726326742
34.1	-49.6	0.0003121748178980233
34.1	-46.50000000000001	0.00031217481789802255
34.1	-43.400000000000006	0.00010405827263267396
34.1	-40.3	0.00010405827263267444
34.1	-37.2	0.
34.1	-34.10000000000001	0.0003121748178980219
34.1	-31.	0.
34.1	-27.900000000000006	0.
34.1	-24.799999999999997	0.00010405827263267444
34.1	-21.700000000000003	0.
34.1	-18.60000000000001	0.
37.2	-105.4	0.
37.2	-102.30000000000001	0.
37.2	-99.2	0.
37.2	-96.10000000000001	0.
37.2	-93.	0.
37.2	-89.9	0.
37.2	-86.80000000000001	0.
37.2	-83.7	0.
37.2	-80.60000000000001	0.
37.2	-77.5	0.
37.2	-74.4	0.
37.2	-71.30000000000001	0.
37.2	-68.2	0.
37.2	-65.1	0.00010405827263267493
37.2	-62.00000000000001	0.
37.2	-58.900000000000006	0.
37.2	-55.800000000000004	0.
37.2	-52.7	0.0003121748178980233
37.2	-49.6	0.0002081165452653494
37.2	-46.50000000000001	0.00010405827263267444
37.2	-43.400000000000006	0.00031217481789802255
37.2	-40.3	0.0001040582726326747
37.2	-37.2	0.
37.2	-34.10000000000001	0.0001040582726326742
37.2	-31.	0.0001040582726326747
37.2	-27.900000000000006	0.0001040582726326742
37.2	-24.799999999999997	0.
37.2	-21.700000000000003	0.
37.2	-18.60000000000001	0.
40.3	-105.4	0.
40.3	-102.30000000000001	0.
40.3	-99.2	0.
40.3	-96.10000000000001	0.
40.3	-93.	0.
40.3	-89.9	0.
40.3	-86.80000000000001	0.
40.3	-83.7	0.
40.3	-80.60000000000001	0.
40.3	-77.5	0.
40.3	-74.4	0.
40.3	-71.30000000000001	0.
40.3	-68.2	0.
40.3	-65.1	0.
40.3	-62.00000000000001	0.00010405827263267396
40.3	-58.900000000000006	0.
40.3	-55.800000000000004	0.
40.3	-52.7	0.
40.3	-49.6	0.0001040582726326742
40.3	-46.50000000000001	0.
40.3	-43.400000000000006	0.
40.3	-40.3	0.
40.3	-37.2	0.0002081165452653484
40.3	-34.10000000000001	0.
40.3	-31.	0.
40.3	-27.900000000000006	0.
40.3	-24.799999999999997	0.0001040582726326742
40.3	-21.700000000000003	0.
40.3	-18.60000000000001	0.
43.400000000000006	-105.4	0.
43.400000000000006	-102.30000000000001	0.
43.400000000000006	-99.2	0.
43.400000000000006	-96.10000000000001	0.
43.400000000000006	-93.	0.
43.400000000000006	-89.9	0.
43.400000000000006	-86.80000000000001	0.
43.400000000000006	-83.7	0.
43.400000000000006	-80.60000000000001	0.
43.400000000000006	-77.5	0.
43.400000000000006	-74.4	0.
43.400000000000006	-71.30000000000001	0.
43.400000000000006	-68.2	0.
43.400000000000006	-65.1	0.
43.400000000000006	-62.00000000000001	0.
43.400000000000006	-58.900000000000006	0.
43.400000000000006	-55.800000000000004	0.
43.400000000000006	-52.7	0.
43.400000000000006	-49.6	0.
43.400000000000006	-46.50000000000001	0.
43.400000000000006	-43.400000000000006	0.
43.400000000000006	-40.3	0.
43.400000000000006	-37.2	0.
43.400000000000006	-34.10000000000001	0.0001040582726326742
43.400000000000006	-31.	0.
43.400000000000006	-27.900000000000006	0.
43.400000000000006	-24.799999999999997	0.0001040582726326747
43.400000000000006	-21.700000000000003	0.
43.400000000000006	-18.60000000000001	0.
46.5	-105.4	0.
46.5	-102.30000000000001	0.
46.5	-99.2	0.
46.5	-96.10000000000001	0.
46.5	-93.	0.
46.5	-89.9	0.
46.5	-86.80000000000001	0.
46.5	-83.7	0.
46.5	-80.60000000000001	0.
46.5	-77.5	0.
46.5	-74.4	0.
46.5	-71.30000000000001	0.
46.5	-68.2	0.
46.5	-65.1	0.
46.5	-62.00000000000001	0.
46.5	-58.900000000000006	0.
46.5	-55.800000000000004	0.
46.5	-52.7	0.
46.5	-49.6	0.
46.5	-46.50000000000001	0.
46.5	-43.400000000000006	0.
46.5	-40.3	0.
46.5	-37.2	0.00010405827263267444
46.5	-34.10000000000001	0.
46.5	-31.	0.
46.5	-27.900000000000006	0.
46.5	-24.799999999999997	0.
46.5	-21.700000000000003	0.
46.5	-18.60000000000001	0.
49.6	-105.4	0.
49.6	-102.30000000000001	0.
49.6	-99.2	0.
49.6	-96.10000000000001	0.
49.6	-93.	0.
49.6	-89.9	0.
49.6	-86.80000000000001	0.
49.6	-83.7	0.
49.6	-80.60000000000001	0.
49.6	-77.5	0.
49.6	-74.4	0.
49.6	-71.30000000000001	0.
49.6	-68.2	0.
49.6	-65.1	0.
49.6	-62.00000000000001	0.
49.6	-58.900000000000006	0.
49.6	-55.800000000000004	0.
49.6	-52.7	0.
49.6	-49.6	0.
49.6	-46.50000000000001	0.
49.6	-43.400000000000006	0.
49.6	-40.3	0.
49.6	-37.2	0.
49.6	-34.10000000000001	0.00010405827263267396
49.6	-31.	0.00010405827263267444
49.6	-27.900000000000006	0.
49.6	-24.799999999999997	0.
49.6	-21.700000000000003	0.
49.6	-18.60000000000001	0.
52.7	-105.4	0.
52.7	-102.30000000000001	0.
52.7	-99.2	0.
52.7	-96.10000000000001	0.
52.7	-93.	0.
52.7	-89.9	0.
52.7	-86.80000000000001	0.
52.7	-83.7	0.
52.7	-80.60000000000001	0.
52.7	-77.5	0.
52.7	-74.4	0.
52.7	-71.30000000000001	0.
52.7	-68.2	0.
52.7	-65.1	0.
52.7	-62.00000000000001	0.
52.7	-58.900000000000006	0.0001040582726326742
52.7	-55.800000000000004	0.
52.7	-52.7	0.
52.7	-49.6	0.00010405827263267444
52.7	-46.50000000000001	0.
52.7	-43.400000000000006	0.
52.7	-40.3	0.
52.7	-37.2	0.
52.7	-34.10000000000001	0.
52.7	-31.	0.00010405827263267444
52.7	-27.900000000000006	0.
52.7	-24.799999999999997	0.
52.7	-21.700000000000003	0.
52.7	-18.60000000000001	0.
55.800000000000004	-105.4	0.
55.800000000000004	-102.30000000000001	0.
55.800000000000004	-99.2	0.
55.800000000000004	-96.10000000000001	0.
55.800000000000004	-93.	0.
55.800000000000004	-89.9	0.
55.800000000000004	-86.80000000000001	0.
55.800000000000004	-83.7	0.
55.800000000000004	-80.60000000000001	0.
55.800000000000004	-77.5	0.
55.800000000000004	-74.4	0.
55.800000000000004	-71.30000000000001	0.
55.800000000000004	-68.2	0.
55.800000000000004	-65.1	0.
55.800000000000004	-62.00000000000001	0.
55.800000000000004	-58.900000000000006	0.
55.800000000000004	-55.800000000000004	0.
55.800000000000004	-52.7	0.
55.800000000000004	-49.6	0.00020811654526534887
55.800000000000004	-46.50000000000001	0.0002081165452653484
55.800000000000004	-43.400000000000006	0.
55.800000000000004	-40.3	0.
55.800000000000004	-37.2	0.
55.800000000000004	-34.10000000000001	0.
55.800000000000004	-31.	0.
55.800000000000004	-27.900000000000006	0.
55.800000000000004	-24.799999999999997	0.00010405827263267444
55.800000000000004	-21.700000000000003	0.00010405827263267444
55.800000000000004	-18.60000000000001	0.
58.900000000000006	-105.4	0.
58.900000000000006	-102.30000000000001	0.
58.900000000000006	-99.2	0.
58.900000000000006	-96.10000000000001	0.
58.900000000000006	-93.	0.
58.900000000000006	-89.9	0.
58.900000000000006	-86.80000000000001	0.
58.900000000000006	-83.7	0.
58.900000000000006	-80.60000000000001	0.
58.900000000000006	-77.5	0.
58.900000000000006	-74.4	0.
58.900000000000006	-71.30000000000001	0.
58.900000000000006	-68.2	0.
58.900000000000006	-65.1	0.
58.900000000000006	-62.00000000000001	0.
58.900000000000006	-58.900000000000006	0.
58.900000000000006	-55.800000000000004	0.
58.900000000000006	-52.7	0.
58.900000000000006	-49.6	0.
58.900000000000006	-46.50000000000001	0.
58.900000000000006	-43.400000000000006	0.
58.900000000000006	-40.3	0.
58.900000000000006	-37.2	0.
58.900000000000006	-34.10000000000001	0.
58.900000000000006	-31.	0.
58.900000000000006	-27.900000000000006	0.
58.900000000000006	-24.799999999999997	0.
58.900000000000006	-21.700000000000003	0.
58.900000000000006	-18.60000000000001	0.
62.	-105.4	0.
62.	-102.30000000000001	0.
62.	-99.2	0.
62.	-96.10000000000001	0.
62.	-93.	0.
62.	-89.9	0.
62.	-86.80000000000001	0.
62.	-83.7	0.
62.	-80.60000000000001	0.
62.	-77.5	0.
62.	-74.4	0.
62.	-71.30000000000001	0.
62.	-68.2	0.
62.	-65.1	0.
62.	-62.00000000000001	0.
62.	-58.900000000000006	0.
62.	-55.800000000000004	0.
62.	-52.7	0.
62.	-49.6	0.
62.	-46.50000000000001	0.
62.	-43.400000000000006	0.
62.	-40.3	0.
62.	-37.2	0.0001040582726326747
62.	-34.10000000000001	0.
62.	-31.	0.
62.	-27.900000000000006	0.
62.	-24.799999999999997	0.
62.	-21.700000000000003	0.
62.	-18.60000000000001	0.
65.1	-105.4	0.
65.1	-102.30000000000001	0.
65.1	-99.2	0.
65.1	-96.10000000000001	0.
65.1	-93.	0.
65.1	-89.9	0.
65.1	-86.80000000000001	0.
65.1	-83.7	0.
65.1	-80.60000000000001	0.
65.1	-77.5	0.
65.1	-74.4	0.
65.1	-71.30000000000001	0.
65.1	-68.2	0.
65.1	-65.1	0.
65.1	-62.00000000000001	0.
65.1	-58.900000000000006	0.
65.1	-55.800000000000004	0.
65.1	-52.7	0.
65.1	-49.6	0.
65.1	-46.50000000000001	0.
65.1	-43.400000000000006	0.
65.1	-40.3	0.
65.1	-37.2	0.
65.1	-34.10000000000001	0.
65.1	-31.	0.
65.1	-27.900000000000006	0.
65.1	-24.799999999999997	0.
65.1	-21.700000000000003	0.
65.1	-18.60000000000001	0.
68.2	-105.4	0.
68.2	-102.30000000000001	0.
68.2	-99.2	0.
68.2	-96.10000000000001	0.
68.2	-93.	0.
68.2	-89.9	0.
68.2	-86.80000000000001	0.
68.2	-83.7	0.
68.2	-80.60000000000001	0.
68.2	-77.5	0.
68.2	-74.4	0.
68.2	-71.30000000000001	0.
68.2	-68.2	0.
68.2	-65.1	0.
68.2	-62.00000000000001	0.
68.2	-58.900000000000006	0.
68.2	-55.800000000000004	0.
68.2	-52.7	0.
68.2	-49.6	0.
68.2	-46.50000000000001	0.
68.2	-43.400000000000006	0.
68.2	-40.3	0.
68.2	-37.2	0.
68.2	-34.10000000000001	0.
68.2	-31.	0.0001040582726326742
68.2	-27.900000000000006	0.
68.2	-24.799999999999997	0.
68.2	-21.700000000000003	0.
68.2	-18.60000000000001	0.
71.30000000000001	-105.4	0.
71.30000000000001	-102.30000000000001	0.
71.30000000000001	-99.2	0.
71.30000000000001	-96.10000000000001	0.
71.30000000000001	-93.	0.
71.30000000000001	-89.9	0.
71.30000000000001	-86.80000000000001	0.
71.30000000000001	-83.7	0.
71.30000000000001	-80.60000000000001	0.
71.30000000000001	-77.5	0.
71.30000000000001	-74.4	0.
71.30000000000001	-71.30000000000001	0.
71.30000000000001	-68.2	0.
71.30000000000001	-65.1	0.
71.30000000000001	-62.00000000000001	0.
71.30000000000001	-58.900000000000006	0.
71.30000000000001	-55.800000000000004	0.
71.30000000000001	-52.7	0.
71.30000000000001	-49.6	0.
71.30000000000001	-46.50000000000001	0.
71.30000000000001	-43.400000000000006	0.
71.30000000000001	-40.3	0.
71.30000000000001	-37.2	0.
71.30000000000001	-34.10000000000001	0.
71.30000000000001	-31.	0.
71.30000000000001	-27.900000000000006	0.
71.30000000000001	-24.799999999999997	0.
71.30000000000001	-21.700000000000003	0.
71.30000000000001	-18.60000000000001	0.
74.4	-105.4	0.
74.4	-102.30000000000001	0.
74.4	-99.2	0.
74.4	-96.10000000000001	0.
74.4	-93.	0.
74.4	-89.9	0.
74.4	-86.80000000000001	0.
74.4	-83.7	0.
74.4	-80.60000000000001	0.
74.4	-77.5	0.
74.4	-74.4	0.
74.4	-71.30000000000001	0.
74.4	-68.2	0.
74.4	-65.1	0.
74.4	-62.00000000000001	0.
74.4	-58.900000000000006	0.
74.4	-55.800000000000004	0.
74.4	-52.7	0.
74.4	-49.6	0.
74.4	-46.50000000000001	0.
74.4	-43.400000000000006	0.
74.4	-40.3	0.
74.4	-37.2	0.
74.4	-34.10000000000001	0.
74.4	-31.	0.
74.4	-27.900000000000006	0.
74.4	-24.799999999999997	0.
74.4	-21.700000000000003	0.
74.4	-18.60000000000001	0.
77.5	-105.4	0.
77.5	-102.30000000000001	0.
77.5	-99.2	0.
77.5	-96.10000000000001	0.
77.5	-93.	0.
77.5	-89.9	0.
77.5	-86.80000000000001	0.
77.5	-83.7	0.
77.5	-80.60000000000001	0.
77.5	-77.5	0.
77.5	-74.4	0.
77.5	-71.30000000000001	0.
77.5	-68.2	0.
77.5	-65.1	0.
77.5	-62.00000000000001	0.
77.5	-58.900000000000006	0.
77.5	-55.800000000000004	0.
77.5	-52.7	0.
77.5	-49.6	0.
77.5	-46.50000000000001	0.
77.5	-43.400000000000006	0.
77.5	-40.3	0.
77.5	-37.2	0.
77.5	-34.10000000000001	0.
77.5	-31.	0.
77.5	-27.900000000000006	0.
77.5	-24.799999999999997	0.
77.5	-21.700000000000003	0.
77.5	-18.60000000000001	0.
80.6	-105.4	0.
80.6	-102.30000000000001	0.
80.6	-99.2	0.
80.6	-96.10000000000001	0.
80.6	-93.	0.
80.6	-89.9	0.
80.6	-86.80000000000001	0.
80.6	-83.7	0.
80.6	-80.60000000000001	0.
80.6	-77.5	0.
80.6	-74.4	0.
80.6	-71.30000000000001	0.
80.6	-68.2	0.
80.6	-65.1	0.
80.6	-62.00000000000001	0.
80.6	-58.900000000000006	0.
80.6	-55.800000000000004	0.
80.6	-52.7	0.
80.6	-49.6	0.
80.6	-46.50000000000001	0.
80.6	-43.400000000000006	0.
80.6	-40.3	0.0001040582726326742
80.6	-37.2	0.
80.6	-34.10000000000001	0.
80.6	-31.	0.
80.6	-27.900000000000006	0.
80.6	-24.799999999999997	0.
80.6	-21.700000000000003	0.
80.6	-18.60000000000001	0.
