# Supplementary material for: Efficient conversion of chemical energy into mechanical work by Hsp70 chaperones
Source: eLife. 2019 Dec 17;8:e48491. doi: 10.7554/eLife.48491 (PMC7000219; doi:10.7554/eLife.48491)
Supplement: Figure 1—source data 1. [file elife-48491-fig1-data1.zip › Fig1/dati_isto010011.dat]

#Rg	PotEng			ProbDensity
31.	-40.300000000000004	0.
31.	-37.2	0.00005781015146259678
31.	-34.1	0.
31.	-31.000000000000004	0.00005781015146259684
31.	-27.900000000000006	0.00005781015146259678
31.	-24.800000000000004	0.00017343045438779033
31.	-21.700000000000003	0.
31.	-18.600000000000005	0.
31.	-15.500000000000004	0.
31.	-12.400000000000002	0.
31.	-9.300000000000004	0.
31.	-6.200000000000003	0.
31.	-3.1000000000000014	0.
31.	0.	0.
31.	3.0999999999999943	0.
31.	6.199999999999996	0.
34.1	-40.300000000000004	0.00005781015146259678
34.1	-37.2	0.
34.1	-34.1	0.
34.1	-31.000000000000004	0.00011562030292519369
34.1	-27.900000000000006	0.00011562030292519356
34.1	-24.800000000000004	0.00011562030292519356
34.1	-21.700000000000003	0.00011562030292519369
34.1	-18.600000000000005	0.00005781015146259678
34.1	-15.500000000000004	0.
34.1	-12.400000000000002	0.00005781015146259684
34.1	-9.300000000000004	0.
34.1	-6.200000000000003	0.
34.1	-3.1000000000000014	0.
34.1	0.	0.
34.1	3.0999999999999943	0.
34.1	6.199999999999996	0.
37.2	-40.300000000000004	0.
37.2	-37.2	0.
37.2	-34.1	0.00005781015146259698
37.2	-31.000000000000004	0.00005781015146259698
37.2	-27.900000000000006	0.000057810151462596904
37.2	-24.800000000000004	0.000057810151462596904
37.2	-21.700000000000003	0.00017343045438779093
37.2	-18.600000000000005	0.0001734304543877907
37.2	-15.500000000000004	0.00011562030292519381
37.2	-12.400000000000002	0.
37.2	-9.300000000000004	0.000057810151462596904
37.2	-6.200000000000003	0.
37.2	-3.1000000000000014	0.
37.2	0.	0.
37.2	3.0999999999999943	0.
37.2	6.199999999999996	0.
40.3	-40.300000000000004	0.
40.3	-37.2	0.00005781015146259678
40.3	-34.1	0.
40.3	-31.000000000000004	0.00011562030292519369
40.3	-27.900000000000006	0.00011562030292519356
40.3	-24.800000000000004	0.00011562030292519356
40.3	-21.700000000000003	0.00011562030292519369
40.3	-18.600000000000005	0.00011562030292519356
40.3	-15.500000000000004	0.00011562030292519356
40.3	-12.400000000000002	0.00023124060585038737
40.3	-9.300000000000004	0.00011562030292519356
40.3	-6.200000000000003	0.00023124060585038713
40.3	-3.1000000000000014	0.00023124060585038713
40.3	0.	0.
40.3	3.0999999999999943	0.
40.3	6.199999999999996	0.
43.4	-40.300000000000004	0.
43.4	-37.2	0.00005781015146259678
43.4	-34.1	0.
43.4	-31.000000000000004	0.00011562030292519369
43.4	-27.900000000000006	0.00017343045438779033
43.4	-24.800000000000004	0.00023124060585038713
43.4	-21.700000000000003	0.00023124060585038737
43.4	-18.600000000000005	0.00046248121170077425
43.4	-15.500000000000004	0.0005781015146259678
43.4	-12.400000000000002	0.0004046710602381779
43.4	-9.300000000000004	0.00040467106023817746
43.4	-6.200000000000003	0.00034686090877558066
43.4	-3.1000000000000014	0.00005781015146259678
43.4	0.	0.00011562030292519381
43.4	3.0999999999999943	0.
43.4	6.199999999999996	0.
46.5	-40.300000000000004	0.
46.5	-37.2	0.
46.5	-34.1	0.00005781015146259684
46.5	-31.000000000000004	0.00011562030292519369
46.5	-27.900000000000006	0.00005781015146259678
46.5	-24.800000000000004	0.00005781015146259678
46.5	-21.700000000000003	0.0005202913631633715
46.5	-18.600000000000005	0.0002890507573129839
46.5	-15.500000000000004	0.00034686090877558066
46.5	-12.400000000000002	0.00046248121170077474
46.5	-9.300000000000004	0.0005781015146259678
46.5	-6.200000000000003	0.00011562030292519356
46.5	-3.1000000000000014	0.00017343045438779033
46.5	0.	0.0001734304543877907
46.5	3.0999999999999943	0.00005781015146259678
46.5	6.199999999999996	0.
49.6	-40.300000000000004	0.
49.6	-37.2	0.
49.6	-34.1	0.
49.6	-31.000000000000004	0.
49.6	-27.900000000000006	0.00011562030292519356
49.6	-24.800000000000004	0.00017343045438779033
49.6	-21.700000000000003	0.00011562030292519369
49.6	-18.600000000000005	0.0008093421204763549
49.6	-15.500000000000004	0.0008671522719389518
49.6	-12.400000000000002	0.0007515319690137589
49.6	-9.300000000000004	0.00046248121170077425
49.6	-6.200000000000003	0.0008093421204763549
49.6	-3.1000000000000014	0.0005781015146259678
49.6	0.	0.00023124060585038761
49.6	3.0999999999999943	0.00017343045438779033
49.6	6.199999999999996	0.00005781015146259678
52.7	-40.300000000000004	0.
52.7	-37.2	0.
52.7	-34.1	0.
52.7	-31.000000000000004	0.00005781015146259698
52.7	-27.900000000000006	0.000057810151462596904
52.7	-24.800000000000004	0.0002890507573129845
52.7	-21.700000000000003	0.0002890507573129849
52.7	-18.600000000000005	0.0003468609087755814
52.7	-15.500000000000004	0.0008093421204763567
52.7	-12.400000000000002	0.0009827725748641487
52.7	-9.300000000000004	0.0008093421204763567
52.7	-6.200000000000003	0.001214013180714535
52.7	-3.1000000000000014	0.0007515319690137598
52.7	0.	0.0005781015146259706
52.7	3.0999999999999943	0.00011562030292519381
52.7	6.199999999999996	0.
55.8	-40.300000000000004	0.
55.8	-37.2	0.
55.8	-34.1	0.
55.8	-31.000000000000004	0.00005781015146259672
55.8	-27.900000000000006	0.00017343045438778992
55.8	-24.800000000000004	0.00005781015146259664
55.8	-21.700000000000003	0.000404671060238177
55.8	-18.600000000000005	0.0004624812117007731
55.8	-15.500000000000004	0.0007515319690137563
55.8	-12.400000000000002	0.0005781015146259672
55.8	-9.300000000000004	0.000809342120476353
55.8	-6.200000000000003	0.000809342120476353
55.8	-3.1000000000000014	0.0010983928777893361
55.8	0.	0.0005781015146259678
55.8	3.0999999999999943	0.0004046710602381765
55.8	6.199999999999996	0.00005781015146259664
58.900000000000006	-40.300000000000004	0.
58.900000000000006	-37.2	0.
58.900000000000006	-34.1	0.
58.900000000000006	-31.000000000000004	0.
58.900000000000006	-27.900000000000006	0.000057810151462596904
58.900000000000006	-24.800000000000004	0.00023124060585038761
58.900000000000006	-21.700000000000003	0.00017343045438779093
58.900000000000006	-18.600000000000005	0.0005202913631633722
58.900000000000006	-15.500000000000004	0.0006937218175511628
58.900000000000006	-12.400000000000002	0.0004624812117007758
58.900000000000006	-9.300000000000004	0.0010405827263267444
58.900000000000006	-6.200000000000003	0.001214013180714535
58.900000000000006	-3.1000000000000014	0.0008671522719389535
58.900000000000006	0.	0.0008671522719389558
58.900000000000006	3.0999999999999943	0.0001734304543877907
58.900000000000006	6.199999999999996	0.000057810151462596904
62.	-40.300000000000004	0.
62.	-37.2	0.
62.	-34.1	0.
62.	-31.000000000000004	0.
62.	-27.900000000000006	0.00011562030292519381
62.	-24.800000000000004	0.
62.	-21.700000000000003	0.00034686090877558186
62.	-18.600000000000005	0.0003468609087755814
62.	-15.500000000000004	0.0008671522719389535
62.	-12.400000000000002	0.0008671522719389547
62.	-9.300000000000004	0.001156203029251938
62.	-6.200000000000003	0.0010983928777893411
62.	-3.1000000000000014	0.0010405827263267444
62.	0.	0.0008093421204763587
62.	3.0999999999999943	0.0005202913631633722
62.	6.199999999999996	0.
65.1	-40.300000000000004	0.
65.1	-37.2	0.
65.1	-34.1	0.
65.1	-31.000000000000004	0.
65.1	-27.900000000000006	0.00011562030292519328
65.1	-24.800000000000004	0.00011562030292519328
65.1	-21.700000000000003	0.00023124060585038688
65.1	-18.600000000000005	0.0005202913631633698
65.1	-15.500000000000004	0.0006359116660885631
65.1	-12.400000000000002	0.001040582726326741
65.1	-9.300000000000004	0.0015030639380275127
65.1	-6.200000000000003	0.0019655451497282857
65.1	-3.1000000000000014	0.0013874436351023194
65.1	0.	0.0008671522719389518
65.1	3.0999999999999943	0.00017343045438778992
65.1	6.199999999999996	0.
68.2	-40.300000000000004	0.
68.2	-37.2	0.
68.2	-34.1	0.
68.2	-31.000000000000004	0.00005781015146259672
68.2	-27.900000000000006	0.00005781015146259664
68.2	-24.800000000000004	0.
68.2	-21.700000000000003	0.0002890507573129836
68.2	-18.600000000000005	0.0004046710602381765
68.2	-15.500000000000004	0.000809342120476353
68.2	-12.400000000000002	0.001040582726326741
68.2	-9.300000000000004	0.0010983928777893361
68.2	-6.200000000000003	0.0008671522719389496
68.2	-3.1000000000000014	0.0017921146953404957
68.2	0.	0.0009827725748641452
68.2	3.0999999999999943	0.0004046710602381765
68.2	6.199999999999996	0.00005781015146259664
71.30000000000001	-40.300000000000004	0.
71.30000000000001	-37.2	0.
71.30000000000001	-34.1	0.
71.30000000000001	-31.000000000000004	0.
71.30000000000001	-27.900000000000006	0.
71.30000000000001	-24.800000000000004	0.000057810151462596904
71.30000000000001	-21.700000000000003	0.00011562030292519396
71.30000000000001	-18.600000000000005	0.0003468609087755814
71.30000000000001	-15.500000000000004	0.0003468609087755814
71.30000000000001	-12.400000000000002	0.0010405827263267457
71.30000000000001	-9.300000000000004	0.0010405827263267444
71.30000000000001	-6.200000000000003	0.0009827725748641474
71.30000000000001	-3.1000000000000014	0.001156203029251938
71.30000000000001	0.	0.0009827725748641498
71.30000000000001	3.0999999999999943	0.0007515319690137598
71.30000000000001	6.199999999999996	0.0001734304543877907
74.4	-40.300000000000004	0.
74.4	-37.2	0.
74.4	-34.1	0.
74.4	-31.000000000000004	0.
74.4	-27.900000000000006	0.
74.4	-24.800000000000004	0.00011562030292519381
74.4	-21.700000000000003	0.0002312406058503879
74.4	-18.600000000000005	0.0001734304543877907
74.4	-15.500000000000004	0.00046248121170077523
74.4	-12.400000000000002	0.0006937218175511637
74.4	-9.300000000000004	0.001156203029251938
74.4	-6.200000000000003	0.0009827725748641474
74.4	-3.1000000000000014	0.0009249624234015505
74.4	0.	0.0009827725748641498
74.4	3.0999999999999943	0.0003468609087755814
74.4	6.199999999999996	0.00011562030292519381
77.5	-40.300000000000004	0.
77.5	-37.2	0.
77.5	-34.1	0.
77.5	-31.000000000000004	0.00005781015146259698
77.5	-27.900000000000006	0.
77.5	-24.800000000000004	0.
77.5	-21.700000000000003	0.00011562030292519396
77.5	-18.600000000000005	0.0002890507573129845
77.5	-15.500000000000004	0.00046248121170077523
77.5	-12.400000000000002	0.0008093421204763577
77.5	-9.300000000000004	0.0006359116660885659
77.5	-6.200000000000003	0.0013874436351023257
77.5	-3.1000000000000014	0.0015608740894901163
77.5	0.	0.001040582726326747
77.5	3.0999999999999943	0.0005202913631633722
77.5	6.199999999999996	0.00011562030292519381
80.6	-40.300000000000004	0.
80.6	-37.2	0.
80.6	-34.1	0.
80.6	-31.000000000000004	0.
80.6	-27.900000000000006	0.
80.6	-24.800000000000004	0.
80.6	-21.700000000000003	0.00005781015146259672
80.6	-18.600000000000005	0.00023124060585038656
80.6	-15.500000000000004	0.00034686090877557985
80.6	-12.400000000000002	0.0006359116660885639
80.6	-9.300000000000004	0.0009249624234015462
80.6	-6.200000000000003	0.000809342120476353
80.6	-3.1000000000000014	0.0012718233321771261
80.6	0.	0.001098392877789339
80.6	3.0999999999999943	0.0006359116660885631
80.6	6.199999999999996	0.00017343045438778992
83.7	-40.300000000000004	0.
83.7	-37.2	0.
83.7	-34.1	0.
83.7	-31.000000000000004	0.
83.7	-27.900000000000006	0.
83.7	-24.800000000000004	0.
83.7	-21.700000000000003	0.
83.7	-18.600000000000005	0.0002890507573129832
83.7	-15.500000000000004	0.0002890507573129832
83.7	-12.400000000000002	0.00034686090877558034
83.7	-9.300000000000004	0.0005202913631633698
83.7	-6.200000000000003	0.0005781015146259664
83.7	-3.1000000000000014	0.0010983928777893361
83.7	0.	0.0008671522719389518
83.7	3.0999999999999943	0.0005781015146259664
83.7	6.199999999999996	0.00011562030292519328
86.80000000000001	-40.300000000000004	0.
86.80000000000001	-37.2	0.
86.80000000000001	-34.1	0.
86.80000000000001	-31.000000000000004	0.
86.80000000000001	-27.900000000000006	0.
86.80000000000001	-24.800000000000004	0.
86.80000000000001	-21.700000000000003	0.
86.80000000000001	-18.600000000000005	0.00011562030292519381
86.80000000000001	-15.500000000000004	0.0001734304543877907
86.80000000000001	-12.400000000000002	0.00017343045438779093
86.80000000000001	-9.300000000000004	0.0003468609087755814
86.80000000000001	-6.200000000000003	0.0007515319690137598
86.80000000000001	-3.1000000000000014	0.0006937218175511628
86.80000000000001	0.	0.0006937218175511646
86.80000000000001	3.0999999999999943	0.00046248121170077523
86.80000000000001	6.199999999999996	0.000057810151462596904
89.9	-40.300000000000004	0.
89.9	-37.2	0.
89.9	-34.1	0.
89.9	-31.000000000000004	0.
89.9	-27.900000000000006	0.
89.9	-24.800000000000004	0.
89.9	-21.700000000000003	0.00005781015146259698
89.9	-18.600000000000005	0.00011562030292519381
89.9	-15.500000000000004	0.
89.9	-12.400000000000002	0.00011562030292519396
89.9	-9.300000000000004	0.0002890507573129845
89.9	-6.200000000000003	0.000578101514625969
89.9	-3.1000000000000014	0.0006937218175511628
89.9	0.	0.0006359116660885676
89.9	3.0999999999999943	0.0002890507573129845
89.9	6.199999999999996	0.
93.	-40.300000000000004	0.
93.	-37.2	0.
93.	-34.1	0.
93.	-31.000000000000004	0.
93.	-27.900000000000006	0.
93.	-24.800000000000004	0.
93.	-21.700000000000003	0.
93.	-18.600000000000005	0.00011562030292519328
93.	-15.500000000000004	0.00011562030292519328
93.	-12.400000000000002	0.00011562030292519344
93.	-9.300000000000004	0.0004624812117007731
93.	-6.200000000000003	0.0002890507573129832
93.	-3.1000000000000014	0.0005202913631633698
93.	0.	0.00040467106023817746
93.	3.0999999999999943	0.00034686090877557985
93.	6.199999999999996	0.00017343045438778992
96.10000000000001	-40.300000000000004	0.
96.10000000000001	-37.2	0.
96.10000000000001	-34.1	0.
96.10000000000001	-31.000000000000004	0.
96.10000000000001	-27.900000000000006	0.
96.10000000000001	-24.800000000000004	0.
96.10000000000001	-21.700000000000003	0.
96.10000000000001	-18.600000000000005	0.000057810151462596904
96.10000000000001	-15.500000000000004	0.0001734304543877907
96.10000000000001	-12.400000000000002	0.00005781015146259698
96.10000000000001	-9.300000000000004	0.0002890507573129845
96.10000000000001	-6.200000000000003	0.00023124060585038761
96.10000000000001	-3.1000000000000014	0.0003468609087755814
96.10000000000001	0.	0.0002890507573129853
96.10000000000001	3.0999999999999943	0.0003468609087755814
96.10000000000001	6.199999999999996	0.00011562030292519381
99.2	-40.300000000000004	0.
99.2	-37.2	0.
99.2	-34.1	0.
99.2	-31.000000000000004	0.
99.2	-27.900000000000006	0.
99.2	-24.800000000000004	0.
99.2	-21.700000000000003	0.00011562030292519396
99.2	-18.600000000000005	0.000057810151462596904
99.2	-15.500000000000004	0.
99.2	-12.400000000000002	0.00017343045438779093
99.2	-9.300000000000004	0.0004046710602381783
99.2	-6.200000000000003	0.00023124060585038761
99.2	-3.1000000000000014	0.00046248121170077523
99.2	0.	0.00040467106023817936
99.2	3.0999999999999943	0.00023124060585038761
99.2	6.199999999999996	0.000057810151462596904
102.3	-40.300000000000004	0.
102.3	-37.2	0.
102.3	-34.1	0.
102.3	-31.000000000000004	0.
102.3	-27.900000000000006	0.
102.3	-24.800000000000004	0.
102.3	-21.700000000000003	0.
102.3	-18.600000000000005	0.
102.3	-15.500000000000004	0.00005781015146259664
102.3	-12.400000000000002	0.
102.3	-9.300000000000004	0.00011562030292519328
102.3	-6.200000000000003	0.00005781015146259664
102.3	-3.1000000000000014	0.00011562030292519328
102.3	0.	0.00034686090877558066
102.3	3.0999999999999943	0.00005781015146259664
102.3	6.199999999999996	0.00005781015146259664
105.4	-40.300000000000004	0.
105.4	-37.2	0.
105.4	-34.1	0.
105.4	-31.000000000000004	0.
105.4	-27.900000000000006	0.
105.4	-24.800000000000004	0.
105.4	-21.700000000000003	0.
105.4	-18.600000000000005	0.000057810151462596904
105.4	-15.500000000000004	0.
105.4	-12.400000000000002	0.00011562030292519396
105.4	-9.300000000000004	0.0001734304543877907
105.4	-6.200000000000003	0.000057810151462596904
105.4	-3.1000000000000014	0.0001734304543877907
105.4	0.	0.00017343045438779114
105.4	3.0999999999999943	0.000057810151462596904
105.4	6.199999999999996	0.000057810151462596904
108.5	-40.300000000000004	0.
108.5	-37.2	0.
108.5	-34.1	0.
108.5	-31.000000000000004	0.
108.5	-27.900000000000006	0.
108.5	-24.800000000000004	0.
108.5	-21.700000000000003	0.
108.5	-18.600000000000005	0.
108.5	-15.500000000000004	0.00005781015146259664
108.5	-12.400000000000002	0.
108.5	-9.300000000000004	0.00005781015146259664
108.5	-6.200000000000003	0.00005781015146259664
108.5	-3.1000000000000014	0.00005781015146259664
108.5	0.	0.00011562030292519356
108.5	3.0999999999999943	0.00023124060585038656
108.5	6.199999999999996	0.
111.60000000000001	-40.300000000000004	0.
111.60000000000001	-37.2	0.
111.60000000000001	-34.1	0.
111.60000000000001	-31.000000000000004	0.
111.60000000000001	-27.900000000000006	0.
111.60000000000001	-24.800000000000004	0.
111.60000000000001	-21.700000000000003	0.
111.60000000000001	-18.600000000000005	0.
111.60000000000001	-15.500000000000004	0.00011562030292519381
111.60000000000001	-12.400000000000002	0.
111.60000000000001	-9.300000000000004	0.000057810151462596904
111.60000000000001	-6.200000000000003	0.
111.60000000000001	-3.1000000000000014	0.000057810151462596904
111.60000000000001	0.	0.00005781015146259705
111.60000000000001	3.0999999999999943	0.000057810151462596904
111.60000000000001	6.199999999999996	0.
114.7	-40.300000000000004	0.
114.7	-37.2	0.
114.7	-34.1	0.
114.7	-31.000000000000004	0.
114.7	-27.900000000000006	0.
114.7	-24.800000000000004	0.
114.7	-21.700000000000003	0.
114.7	-18.600000000000005	0.
114.7	-15.500000000000004	0.
114.7	-12.400000000000002	0.
114.7	-9.300000000000004	0.
114.7	-6.200000000000003	0.
114.7	-3.1000000000000014	0.
114.7	0.	0.
114.7	3.0999999999999943	0.00011562030292519381
114.7	6.199999999999996	0.000057810151462596904
117.8	-40.300000000000004	0.
117.8	-37.2	0.
117.8	-34.1	0.
117.8	-31.000000000000004	0.
117.8	-27.900000000000006	0.
117.8	-24.800000000000004	0.
117.8	-21.700000000000003	0.
117.8	-18.600000000000005	0.
117.8	-15.500000000000004	0.
117.8	-12.400000000000002	0.
117.8	-9.300000000000004	0.
117.8	-6.200000000000003	0.
117.8	-3.1000000000000014	0.
117.8	0.	0.
117.8	3.0999999999999943	0.
117.8	6.199999999999996	0.
120.9	-40.300000000000004	0.
120.9	-37.2	0.
120.9	-34.1	0.
120.9	-31.000000000000004	0.
120.9	-27.900000000000006	0.
120.9	-24.800000000000004	0.
120.9	-21.700000000000003	0.
120.9	-18.600000000000005	0.
120.9	-15.500000000000004	0.
120.9	-12.400000000000002	0.
120.9	-9.300000000000004	0.
120.9	-6.200000000000003	0.
120.9	-3.1000000000000014	0.
120.9	0.	0.00005781015146259705
120.9	3.0999999999999943	0.
120.9	6.199999999999996	0.000057810151462596904
124.	-40.300000000000004	0.
124.	-37.2	0.
124.	-34.1	0.
124.	-31.000000000000004	0.
124.	-27.900000000000006	0.
124.	-24.800000000000004	0.
124.	-21.700000000000003	0.
124.	-18.600000000000005	0.
124.	-15.500000000000004	0.
124.	-12.400000000000002	0.
124.	-9.300000000000004	0.00005781015146259664
124.	-6.200000000000003	0.
124.	-3.1000000000000014	0.
124.	0.	0.00005781015146259678
124.	3.0999999999999943	0.00005781015146259664
124.	6.199999999999996	0.
