# Supplementary material for: Efficient conversion of chemical energy into mechanical work by Hsp70 chaperones
Source: eLife. 2019 Dec 17;8:e48491. doi: 10.7554/eLife.48491 (PMC7000219; doi:10.7554/eLife.48491)
Supplement: Figure 1—source data 1. [file elife-48491-fig1-data1.zip › Fig1/dati_isto111111.dat]

#Rg	PotEng			ProbDensity
49.6	-15.5	0.
49.6	-12.4	0.
49.6	-9.3	0.
49.6	-6.199999999999999	0.
49.6	-3.0999999999999996	0.
49.6	0.	0.
49.6	3.1000000000000014	0.
49.6	6.199999999999999	0.00009459842966606746
49.6	9.3	0.
49.6	12.400000000000002	0.
49.6	15.5	0.
49.6	18.6	0.
52.7	-15.5	0.
52.7	-12.4	0.
52.7	-9.3	0.
52.7	-6.199999999999999	0.
52.7	-3.0999999999999996	0.
52.7	0.	0.00009459842966606746
52.7	3.1000000000000014	0.
52.7	6.199999999999999	0.00009459842966606746
52.7	9.3	0.
52.7	12.400000000000002	0.
52.7	15.5	0.
52.7	18.6	0.
55.800000000000004	-15.5	0.
55.800000000000004	-12.4	0.
55.800000000000004	-9.3	0.
55.800000000000004	-6.199999999999999	0.
55.800000000000004	-3.0999999999999996	0.
55.800000000000004	0.	0.
55.800000000000004	3.1000000000000014	0.
55.800000000000004	6.199999999999999	0.00009459842966606746
55.800000000000004	9.3	0.00018919685933213492
55.800000000000004	12.400000000000002	0.00028379528899820264
55.800000000000004	15.5	0.
55.800000000000004	18.6	0.
58.900000000000006	-15.5	0.
58.900000000000006	-12.4	0.
58.900000000000006	-9.3	0.
58.900000000000006	-6.199999999999999	0.
58.900000000000006	-3.0999999999999996	0.
58.900000000000006	0.	0.
58.900000000000006	3.1000000000000014	0.00018919685933213554
58.900000000000006	6.199999999999999	0.00018919685933213535
58.900000000000006	9.3	0.0003783937186642707
58.900000000000006	12.400000000000002	0.00018919685933213554
58.900000000000006	15.5	0.00009459842966606768
58.900000000000006	18.6	0.
62.	-15.5	0.
62.	-12.4	0.
62.	-9.3	0.
62.	-6.199999999999999	0.00009459842966606772
62.	-3.0999999999999996	0.
62.	0.	0.
62.	3.1000000000000014	0.00018919685933213554
62.	6.199999999999999	0.00009459842966606768
62.	9.3	0.0004729921483303384
62.	12.400000000000002	0.0002837952889982033
62.	15.5	0.000283795288998203
62.	18.6	0.
65.1	-15.5	0.
65.1	-12.4	0.
65.1	-9.3	0.
65.1	-6.199999999999999	0.
65.1	-3.0999999999999996	0.
65.1	0.	0.00009459842966606723
65.1	3.1000000000000014	0.00009459842966606736
65.1	6.199999999999999	0.00018919685933213446
65.1	9.3	0.0003783937186642689
65.1	12.400000000000002	0.0004729921483303368
65.1	15.5	0.00009459842966606723
65.1	18.6	0.00009459842966606736
68.2	-15.5	0.
68.2	-12.4	0.
68.2	-9.3	0.
68.2	-6.199999999999999	0.
68.2	-3.0999999999999996	0.00009459842966606772
68.2	0.	0.00009459842966606768
68.2	3.1000000000000014	0.00018919685933213554
68.2	6.199999999999999	0.0007567874373285414
68.2	9.3	0.001135181155992812
68.2	12.400000000000002	0.0010405827263267455
68.2	15.5	0.0003783937186642707
68.2	18.6	0.
71.3	-15.5	0.
71.3	-12.4	0.
71.3	-9.3	0.
71.3	-6.199999999999999	0.
71.3	-3.0999999999999996	0.00009459842966606728
71.3	0.	0.00018919685933213446
71.3	3.1000000000000014	0.0002837952889982021
71.3	6.199999999999999	0.0008513858669946051
71.3	9.3	0.0009459842966606723
71.3	12.400000000000002	0.001040582726326741
71.3	15.5	0.00018919685933213446
71.3	18.6	0.
74.4	-15.5	0.
74.4	-12.4	0.
74.4	-9.3	0.
74.4	-6.199999999999999	0.00009459842966606772
74.4	-3.0999999999999996	0.
74.4	0.	0.00009459842966606768
74.4	3.1000000000000014	0.0003783937186642711
74.4	6.199999999999999	0.0008513858669946091
74.4	9.3	0.0018919685933213536
74.4	12.400000000000002	0.001608173304323152
74.4	15.5	0.000283795288998203
74.4	18.6	0.00009459842966606777
77.5	-15.5	0.
77.5	-12.4	0.
77.5	-9.3	0.
77.5	-6.199999999999999	0.
77.5	-3.0999999999999996	0.
77.5	0.	0.00009459842966606768
77.5	3.1000000000000014	0.0002837952889982033
77.5	6.199999999999999	0.0014189764449910151
77.5	9.3	0.0006621890076624737
77.5	12.400000000000002	0.002081165452653491
77.5	15.5	0.000567590577996406
77.5	18.6	0.
80.6	-15.5	0.
80.6	-12.4	0.
80.6	-9.3	0.
80.6	-6.199999999999999	0.
80.6	-3.0999999999999996	0.
80.6	0.	0.00018919685933213446
80.6	3.1000000000000014	0.0004729921483303368
80.6	6.199999999999999	0.0006621890076624706
80.6	9.3	0.0011351811559928066
80.6	12.400000000000002	0.0014189764449910104
80.6	15.5	0.0005675905779964033
80.6	18.6	0.
83.7	-15.5	0.00009459842966606728
83.7	-12.4	0.
83.7	-9.3	0.
83.7	-6.199999999999999	0.
83.7	-3.0999999999999996	0.00009459842966606728
83.7	0.	0.00009459842966606723
83.7	3.1000000000000014	0.00037839371866426946
83.7	6.199999999999999	0.0008513858669946051
83.7	9.3	0.0017027717339892102
83.7	12.400000000000002	0.0012297795856588759
83.7	15.5	0.0009459842966606723
83.7	18.6	0.
86.80000000000001	-15.5	0.
86.80000000000001	-12.4	0.
86.80000000000001	-9.3	0.
86.80000000000001	-6.199999999999999	0.
86.80000000000001	-3.0999999999999996	0.
86.80000000000001	0.	0.
86.80000000000001	3.1000000000000014	0.0003783937186642711
86.80000000000001	6.199999999999999	0.0015135748746570828
86.80000000000001	9.3	0.001797370163655286
86.80000000000001	12.400000000000002	0.002364960741651694
86.80000000000001	15.5	0.0009459842966606768
86.80000000000001	18.6	0.00009459842966606777
89.9	-15.5	0.
89.9	-12.4	0.
89.9	-9.3	0.
89.9	-6.199999999999999	0.00009459842966606772
89.9	-3.0999999999999996	0.
89.9	0.	0.000283795288998203
89.9	3.1000000000000014	0.0003783937186642711
89.9	6.199999999999999	0.0010405827263267444
89.9	9.3	0.0012297795856588798
89.9	12.400000000000002	0.0028379528899820333
89.9	15.5	0.0017027717339892182
89.9	18.6	0.00018919685933213554
93.	-15.5	0.
93.	-12.4	0.
93.	-9.3	0.
93.	-6.199999999999999	0.00009459842966606772
93.	-3.0999999999999996	0.
93.	0.	0.00009459842966606768
93.	3.1000000000000014	0.00085138586699461
93.	6.199999999999999	0.0006621890076624737
93.	9.3	0.0019865670229874213
93.	12.400000000000002	0.003310945038312372
93.	15.5	0.0012297795856588798
93.	18.6	0.00018919685933213554
96.1	-15.5	0.
96.1	-12.4	0.
96.1	-9.3	0.
96.1	-6.199999999999999	0.
96.1	-3.0999999999999996	0.
96.1	0.	0.00009459842966606723
96.1	3.1000000000000014	0.0004729921483303368
96.1	6.199999999999999	0.001229779585658874
96.1	9.3	0.001608173304323143
96.1	12.400000000000002	0.0014189764449910104
96.1	15.5	0.0008513858669946051
96.1	18.6	0.
99.2	-15.5	0.
99.2	-12.4	0.
99.2	-9.3	0.
99.2	-6.199999999999999	0.
99.2	-3.0999999999999996	0.00018919685933213457
99.2	0.	0.00009459842966606723
99.2	3.1000000000000014	0.00037839371866426946
99.2	6.199999999999999	0.001229779585658874
99.2	9.3	0.002081165452653479
99.2	12.400000000000002	0.0022703623119856168
99.2	15.5	0.0022703623119856133
99.2	18.6	0.
102.30000000000001	-15.5	0.
102.30000000000001	-12.4	0.
102.30000000000001	-9.3	0.
102.30000000000001	-6.199999999999999	0.
102.30000000000001	-3.0999999999999996	0.00018919685933213543
102.30000000000001	0.	0.000283795288998203
102.30000000000001	3.1000000000000014	0.0002837952889982033
102.30000000000001	6.199999999999999	0.0006621890076624737
102.30000000000001	9.3	0.0014189764449910151
102.30000000000001	12.400000000000002	0.001986567022987423
102.30000000000001	15.5	0.0006621890076624737
102.30000000000001	18.6	0.00018919685933213554
105.4	-15.5	0.
105.4	-12.4	0.
105.4	-9.3	0.
105.4	-6.199999999999999	0.
105.4	-3.0999999999999996	0.00009459842966606772
105.4	0.	0.000283795288998203
105.4	3.1000000000000014	0.00009459842966606777
105.4	6.199999999999999	0.0007567874373285414
105.4	9.3	0.0015135748746570828
105.4	12.400000000000002	0.002175763882319559
105.4	15.5	0.0015135748746570828
105.4	18.6	0.00009459842966606777
108.5	-15.5	0.
108.5	-12.4	0.
108.5	-9.3	0.
108.5	-6.199999999999999	0.00009459842966606772
108.5	-3.0999999999999996	0.
108.5	0.	0.
108.5	3.1000000000000014	0.00009459842966606777
108.5	6.199999999999999	0.0003783937186642707
108.5	9.3	0.0013243780153249474
108.5	12.400000000000002	0.0007567874373285422
108.5	15.5	0.0008513858669946091
108.5	18.6	0.
111.6	-15.5	0.
111.6	-12.4	0.
111.6	-9.3	0.
111.6	-6.199999999999999	0.
111.6	-3.0999999999999996	0.
111.6	0.	0.00009459842966606681
111.6	3.1000000000000014	0.0002837952889982008
111.6	6.199999999999999	0.0005675905779964008
111.6	9.3	0.0010405827263267348
111.6	12.400000000000002	0.0017973701636552716
111.6	15.5	0.0013243780153249353
111.6	18.6	0.00009459842966606693
114.70000000000002	-15.5	0.
114.70000000000002	-12.4	0.
114.70000000000002	-9.3	0.
114.70000000000002	-6.199999999999999	0.
114.70000000000002	-3.0999999999999996	0.
114.70000000000002	0.	0.
114.70000000000002	3.1000000000000014	0.00009459842966606777
114.70000000000002	6.199999999999999	0.000283795288998203
114.70000000000002	9.3	0.0006621890076624737
114.70000000000002	12.400000000000002	0.002081165452653491
114.70000000000002	15.5	0.0006621890076624737
114.70000000000002	18.6	0.00018919685933213554
117.80000000000001	-15.5	0.
117.80000000000001	-12.4	0.
117.80000000000001	-9.3	0.
117.80000000000001	-6.199999999999999	0.
117.80000000000001	-3.0999999999999996	0.
117.80000000000001	0.	0.
117.80000000000001	3.1000000000000014	0.
117.80000000000001	6.199999999999999	0.
117.80000000000001	9.3	0.0003783937186642707
117.80000000000001	12.400000000000002	0.0010405827263267455
117.80000000000001	15.5	0.0006621890076624737
117.80000000000001	18.6	0.00009459842966606777
120.9	-15.5	0.
120.9	-12.4	0.
120.9	-9.3	0.
120.9	-6.199999999999999	0.
120.9	-3.0999999999999996	0.
120.9	0.	0.
120.9	3.1000000000000014	0.0002837952889982033
120.9	6.199999999999999	0.00018919685933213535
120.9	9.3	0.000567590577996406
120.9	12.400000000000002	0.0009459842966606778
120.9	15.5	0.0008513858669946091
120.9	18.6	0.
124.	-15.5	0.
124.	-12.4	0.
124.	-9.3	0.
124.	-6.199999999999999	0.
124.	-3.0999999999999996	0.
124.	0.	0.
124.	3.1000000000000014	0.
124.	6.199999999999999	0.00018919685933213535
124.	9.3	0.000283795288998203
124.	12.400000000000002	0.0004729921483303389
124.	15.5	0.00018919685933213535
124.	18.6	0.
127.1	-15.5	0.
127.1	-12.4	0.
127.1	-9.3	0.
127.1	-6.199999999999999	0.
127.1	-3.0999999999999996	0.
127.1	0.	0.
127.1	3.1000000000000014	0.
127.1	6.199999999999999	0.00009459842966606681
127.1	9.3	0.0002837952889982004
127.1	12.400000000000002	0.00047299214833033466
127.1	15.5	0.00037839371866426724
127.1	18.6	0.0002837952889982008
130.20000000000002	-15.5	0.
130.20000000000002	-12.4	0.
130.20000000000002	-9.3	0.
130.20000000000002	-6.199999999999999	0.
130.20000000000002	-3.0999999999999996	0.
130.20000000000002	0.	0.
130.20000000000002	3.1000000000000014	0.
130.20000000000002	6.199999999999999	0.00009459842966606768
130.20000000000002	9.3	0.00009459842966606768
130.20000000000002	12.400000000000002	0.0002837952889982033
130.20000000000002	15.5	0.0003783937186642707
130.20000000000002	18.6	0.00009459842966606777
133.3	-15.5	0.
133.3	-12.4	0.
133.3	-9.3	0.
133.3	-6.199999999999999	0.
133.3	-3.0999999999999996	0.
133.3	0.	0.
133.3	3.1000000000000014	0.
133.3	6.199999999999999	0.
133.3	9.3	0.00009459842966606768
133.3	12.400000000000002	0.00009459842966606777
133.3	15.5	0.00009459842966606768
133.3	18.6	0.
136.4	-15.5	0.
136.4	-12.4	0.
136.4	-9.3	0.
136.4	-6.199999999999999	0.
136.4	-3.0999999999999996	0.
136.4	0.	0.
136.4	3.1000000000000014	0.
136.4	6.199999999999999	0.
136.4	9.3	0.00018919685933213535
136.4	12.400000000000002	0.
136.4	15.5	0.00018919685933213535
136.4	18.6	0.
139.5	-15.5	0.
139.5	-12.4	0.
139.5	-9.3	0.
139.5	-6.199999999999999	0.
139.5	-3.0999999999999996	0.
139.5	0.	0.
139.5	3.1000000000000014	0.
139.5	6.199999999999999	0.
139.5	9.3	0.00009459842966606768
139.5	12.400000000000002	0.00009459842966606777
139.5	15.5	0.
139.5	18.6	0.
