# Supplementary material for: Efficient conversion of chemical energy into mechanical work by Hsp70 chaperones
Source: eLife. 2019 Dec 17;8:e48491. doi: 10.7554/eLife.48491 (PMC7000219; doi:10.7554/eLife.48491)
Supplement: Figure 2—source data 1. [file elife-48491-fig2-data1.zip]

Archive with 5 entries (4 files):
- Fig2/
- Fig2/Figure_2_readme.pdf
- Fig2/histogram_Free_Energy.dat
- Fig2/Rg_vs_G.dat
- Fig2/Sanchez_curve.dat
