# Supplementary material for: Efficient conversion of chemical energy into mechanical work by Hsp70 chaperones
Source: eLife. 2019 Dec 17;8:e48491. doi: 10.7554/eLife.48491 (PMC7000219; doi:10.7554/eLife.48491)
Supplement: Figure 2—source data 1. [file elife-48491-fig2-data1.zip › Fig2/histogram_Free_Energy.dat]

3.676071
7.253895
5.645128
6.542576
4.345238
5.573557
3.347250999999999
6.54516
5.583825999999999
5.004415000000001
4.303285999999999
4.195994000000001
7.553044
5.466481999999999
4.76943
5.531604999999999
2.8165270000000007
5.360441000000002
4.2062170000000005
3.9750680000000003
2.950094
5.989175999999999
3.3622049999999994
2.5720919999999996
4.035396
3.3805689999999995
5.504458999999999
4.4331879999999995
3.2739389999999986
4.307463
5.812265
4.7734190000000005
4.737242999999999
2.764971000000001
4.749471999999999
3.431279999999999
4.030684000000001
5.4042010000000005
4.259653
4.166592
5.512255
2.6360350000000015
3.433084000000001
3.853777000000001
2.9256770000000003
3.1227400000000003
4.626945000000001
4.076367000000001
4.27134
2.5242600000000017
3.7765020000000007
3.200130999999999
3.9980519999999995
5.266983
3.9833060000000007
5.1063790000000004
2.1856599999999986
3.2370139999999985
2.2720309999999984
2.612118999999998
4.302985999999999
3.395103999999998
2.5035500000000006
3.442566000000003
3.3137410000000003
3.795434
5.277856999999999
4.644387
4.864822
1.9857080000000007
2.47175
3.9637139999999995
3.1185670000000005
2.3533810000000006
2.5403830000000003
3.028651
3.3390020000000007
1.971012
2.6222779999999997
3.3640989999999977
2.301933
2.6400120000000005
2.395181000000001
3.5506790000000006
2.154603999999999
2.165742999999999
2.5189519999999987
2.730905999999999
3.2641399999999994
3.6744499999999984
2.055288000000001
2.124374000000003
2.288131999999999
4.122434999999999
3.389336
3.541138
2.364374999999999
3.6577069999999985
3.269095
2.086866999999998
3.752407999999999
3.420897
2.126297000000001
2.866195000000001
2.0020039999999995
3.019309
3.076409999999999
1.824078
2.4775830000000028
1.8227030000000006
2.534684000000002
2.174173999999997
6.891565
5.999741
5.816599
4.8651610000000005
5.244736999999999
5.183617000000002
4.872610000000002
5.037733000000001
3.7725620000000006
5.710431
4.393227999999999
4.880898999999999
4.152137999999999
4.514926000000001
3.9139500000000016
3.9235120000000006
5.341014999999999
4.410162999999999
3.929461
4.465871
4.2784939999999985
3.2382789999999986
2.658341
4.235707999999999
3.0780749999999983
3.194751
4.039788999999999
3.169858999999999
3.661648999999999
4.227020999999999
3.258647999999999
4.117606
3.1614239999999985
3.403401999999998
2.8139020000000006
3.5910719999999987
3.565745999999999
3.672860000000002
3.378539
3.179420999999998
3.2709349999999997
2.5973729999999993
3.2939869999999996
2.875432
2.5899210000000004
3.5135700000000014
3.2865350000000007
3.1131899999999995
2.769824999999999
4.266048999999999
3.6840270000000004
3.5367890000000006
2.8504169999999984
4.132609999999998
3.103871
2.2738689999999977
3.4061759999999985
2.956633
2.7775630000000007
3.4483749999999986
2.340083
2.824154
3.4033499999999997
1.835217
2.4196360000000006
2.355937000000001
2.998832
2.2432599999999994
3.8363069999999997
3.188070999999999
3.617381
3.1174099999999996
3.031017000000002
3.4882440000000017
3.460327000000003
2.9140719999999973
2.840008000000001
2.898484
2.827679
2.8861549999999987
