# Supplementary material for: Efficient conversion of chemical energy into mechanical work by Hsp70 chaperones
Source: eLife. 2019 Dec 17;8:e48491. doi: 10.7554/eLife.48491 (PMC7000219; doi:10.7554/eLife.48491)
Supplement: Figure 2—source data 1. [file elife-48491-fig2-data1.zip › Fig2/Rg_vs_G.dat]

23.3474	0.0
33.74	5.60259979822713
27.2886	4.684281157113261
49.0762	9.485350299990968
27.857	6.315244614805201
51.4721	10.57952384478469
33.4042	9.6741870502164
64.0299	13.649673110244532
27.5932	5.5276764676191075
48.2298	10.378976656711384
37.6679	10.085752794800468
66.5516	13.927236480763673
35.8357	9.96690065993915
67.8563	14.427916951108323
43.749	13.482877790993793
77.906	17.197648104601093
30.3745	7.264527410095843
51.0237	11.710376353232382
46.7575	11.8730340292196
70.2845	15.346315430011348
44.8799	12.126825364919636
72.991	15.76335798024832
69.0617	14.989015620471196
82.1917	18.41659992219542
42.0464	10.660711829433131
68.3178	14.627982347336348
65.7964	14.393550282682407
81.6508	17.44063099674796
58.5429	14.703047743135658
81.9369	17.966872873795477
71.745	17.568210336332513
90.8815	20.556391452996376
28.9837	3.643546058470583
41.4145	8.90363716905308
34.3255	8.330466487724374
58.6437	12.358013071603088
36.1311	9.232081554375814
59.2168	13.773951939524595
49.5824	13.054684322303915
73.7918	16.268036042550037
38.7052	8.623982763827666
60.1392	13.496659671489239
55.8461	13.100692333043622
76.6651	16.506884691313093
58.0889	12.914226963077734
74.1809	16.684550801015767
70.857	16.488593767429432
85.2016	19.383766539649027
46.3194	10.467914406204748
62.9554	13.991036967305122
64.3063	14.213292558091158
78.1613	17.21265523488508
66.2367	14.843455780503767
79.6867	18.043812629610958
78.096	17.469912934577998
88.6783	20.521919837718865
61.0646	12.884984601930393
75.5675	16.52458253437825
76.9415	16.54037196292052
86.4547	19.998717145190255
77.4309	16.959179870373312
86.6162	19.932122299196713
86.2342	19.77425077574791
95.1184	22.471634588197016
