# Supplementary material for: Efficient conversion of chemical energy into mechanical work by Hsp70 chaperones
Source: eLife. 2019 Dec 17;8:e48491. doi: 10.7554/eLife.48491 (PMC7000219; doi:10.7554/eLife.48491)
Supplement: Figure 2—source data 1. [file elife-48491-fig2-data1.zip › Fig2/Sanchez_curve.dat]

2.061068702290076615e+01 2.971768202080227184e-01
2.097709923664122655e+01 5.646359583952431649e-01
2.134351145038167985e+01 8.023774145616613396e-01
2.189312977099236335e+01 1.248142644873698970e+00
2.232061068702289930e+01 1.664190193164930776e+00
2.268702290076335970e+01 1.961367013372956825e+00
2.305343511450381655e+01 2.258543833580980209e+00
2.341984732824426985e+01 2.615156017830607027e+00
2.415267175572519420e+01 3.298662704309066385e+00
2.470229007633587770e+01 3.774145616641903178e+00
2.555725190839694605e+01 4.457652303120355874e+00
2.610687022900763665e+01 4.933135215453195777e+00
2.720610687022901075e+01 5.705794947994057509e+00
2.800000000000000000e+01 6.270430906389300674e+00
2.964885496183206470e+01 7.280832095096580581e+00
3.087022900763358990e+01 7.904903417533431842e+00
3.215267175572519420e+01 8.499257057949481720e+00
3.398473282442748200e+01 9.212481426448738020e+00
3.563358778625953960e+01 9.806835066864783457e+00
3.685496183206107190e+01 1.016344725111441427e+01
3.844274809160304329e+01 1.060921248142644835e+01
4.137404580152671940e+01 1.126300148588409833e+01
4.351145038167940271e+01 1.173848439821693646e+01
4.503816793893129500e+01 1.200594353640415868e+01
4.687022900763359701e+01 1.233283803863298900e+01
5.029007633587786330e+01 1.289747399702823216e+01
5.425954198473282730e+01 1.352154531946508698e+01
5.572519083969465470e+01 1.375928677563150160e+01
5.719083969465649631e+01 1.396731054977711750e+01
5.835114503816793530e+01 1.414561664190193113e+01
5.993893129770993511e+01 1.438335809806835108e+01
6.116030534351146031e+01 1.459138187221396699e+01
6.219847328244274820e+01 1.473997028231798012e+01
6.360305343511449649e+01 1.494799405646359602e+01
6.525190839694656120e+01 1.521545319465082002e+01
6.708396946564886321e+01 1.551263001485883919e+01
6.824427480916031641e+01 1.575037147102525914e+01
6.946564885496184161e+01 1.595839524517087504e+01
7.062595419847329481e+01 1.610698365527488818e+01
7.178625954198473380e+01 1.637444279346210863e+01
7.398473282442748200e+01 1.670133729569093362e+01
7.758778625954198560e+01 1.738484398216939297e+01
8.064122137404581281e+01 1.794947994056463614e+01
8.296183206106871921e+01 1.842496285289747249e+01
8.467175572519083460e+01 1.878157503714710330e+01
8.668702290076338102e+01 1.922734026745913738e+01
8.815267175572520841e+01 1.952451708766716365e+01
9.010687022900764021e+01 1.997028231797920128e+01
9.157251908396948181e+01 2.029717682020802272e+01
9.297709923664123721e+01 2.062407132243685126e+01
9.413740458015267620e+01 2.089153046062407171e+01
9.529770992366412941e+01 2.115898959881128860e+01
9.633587786259542440e+01 2.142644873699851971e+01
9.725190839694656120e+01 2.163447251114412850e+01
9.804580152671756821e+01 2.184249628528974441e+01
9.883969465648857522e+01 2.202080237741456159e+01
9.963358778625955381e+01 2.222882615156017749e+01
