# Supplementary material for: Efficient conversion of chemical energy into mechanical work by Hsp70 chaperones
Source: eLife. 2019 Dec 17;8:e48491. doi: 10.7554/eLife.48491 (PMC7000219; doi:10.7554/eLife.48491)
Supplement: Figure 2—figure supplement 1—source data 1. [file elife-48491-fig2-figsupp1-data1.zip]

Archive with 307 entries (303 files):
- Fig2Supp1/
- Fig2Supp1/000000
- Fig2Supp1/110000
- Fig2Supp1/111111
- Fig2Supp1/single_realizations_000000/
- Fig2Supp1/single_realizations_000000/work1
- Fig2Supp1/single_realizations_000000/work10
- Fig2Supp1/single_realizations_000000/work100
- Fig2Supp1/single_realizations_000000/work11
- Fig2Supp1/single_realizations_000000/work12
- Fig2Supp1/single_realizations_000000/work13
- Fig2Supp1/single_realizations_000000/work14
- Fig2Supp1/single_realizations_000000/work15
- Fig2Supp1/single_realizations_000000/work16
- Fig2Supp1/single_realizations_000000/work17
- Fig2Supp1/single_realizations_000000/work18
- Fig2Supp1/single_realizations_000000/work19
- Fig2Supp1/single_realizations_000000/work2
- Fig2Supp1/single_realizations_000000/work20
- Fig2Supp1/single_realizations_000000/work21
- Fig2Supp1/single_realizations_000000/work22
- Fig2Supp1/single_realizations_000000/work23
- Fig2Supp1/single_realizations_000000/work24
- Fig2Supp1/single_realizations_000000/work25
- Fig2Supp1/single_realizations_000000/work26
- Fig2Supp1/single_realizations_000000/work27
- Fig2Supp1/single_realizations_000000/work28
- Fig2Supp1/single_realizations_000000/work29
- Fig2Supp1/single_realizations_000000/work3
- Fig2Supp1/single_realizations_000000/work30
- Fig2Supp1/single_realizations_000000/work31
- Fig2Supp1/single_realizations_000000/work32
- Fig2Supp1/single_realizations_000000/work33
- Fig2Supp1/single_realizations_000000/work34
- Fig2Supp1/single_realizations_000000/work35
- Fig2Supp1/single_realizations_000000/work36
- Fig2Supp1/single_realizations_000000/work37
- Fig2Supp1/single_realizations_000000/work38
- Fig2Supp1/single_realizations_000000/work39
- Fig2Supp1/single_realizations_000000/work4
- Fig2Supp1/single_realizations_000000/work40
- Fig2Supp1/single_realizations_000000/work41
- Fig2Supp1/single_realizations_000000/work42
- Fig2Supp1/single_realizations_000000/work43
- Fig2Supp1/single_realizations_000000/work44
- Fig2Supp1/single_realizations_000000/work45
- Fig2Supp1/single_realizations_000000/work46
- Fig2Supp1/single_realizations_000000/work47
- Fig2Supp1/single_realizations_000000/work48
- Fig2Supp1/single_realizations_000000/work49
- Fig2Supp1/single_realizations_000000/work5
- Fig2Supp1/single_realizations_000000/work50
- Fig2Supp1/single_realizations_000000/work51
- Fig2Supp1/single_realizations_000000/work52
- Fig2Supp1/single_realizations_000000/work53
- Fig2Supp1/single_realizations_000000/work54
- Fig2Supp1/single_realizations_000000/work55
- Fig2Supp1/single_realizations_000000/work56
- Fig2Supp1/single_realizations_000000/work57
- Fig2Supp1/single_realizations_000000/work58
- Fig2Supp1/single_realizations_000000/work59
- Fig2Supp1/single_realizations_000000/work6
- Fig2Supp1/single_realizations_000000/work60
- Fig2Supp1/single_realizations_000000/work61
- Fig2Supp1/single_realizations_000000/work62
- Fig2Supp1/single_realizations_000000/work63
- Fig2Supp1/single_realizations_000000/work64
- Fig2Supp1/single_realizations_000000/work65
- Fig2Supp1/single_realizations_000000/work66
- Fig2Supp1/single_realizations_000000/work67
- Fig2Supp1/single_realizations_000000/work68
- Fig2Supp1/single_realizations_000000/work69
- Fig2Supp1/single_realizations_000000/work7
- Fig2Supp1/single_realizations_000000/work70
- Fig2Supp1/single_realizations_000000/work71
- Fig2Supp1/single_realizations_000000/work72
- Fig2Supp1/single_realizations_000000/work73
- Fig2Supp1/single_realizations_000000/work74
- Fig2Supp1/single_realizations_000000/work75
- Fig2Supp1/single_realizations_000000/work76
- Fig2Supp1/single_realizations_000000/work77
- Fig2Supp1/single_realizations_000000/work78
- Fig2Supp1/single_realizations_000000/work79
- Fig2Supp1/single_realizations_000000/work8
- Fig2Supp1/single_realizations_000000/work80
- Fig2Supp1/single_realizations_000000/work81
- Fig2Supp1/single_realizations_000000/work82
- Fig2Supp1/single_realizations_000000/work83
- Fig2Supp1/single_realizations_000000/work84
- Fig2Supp1/single_realizations_000000/work85
- Fig2Supp1/single_realizations_000000/work86
- Fig2Supp1/single_realizations_000000/work87
- Fig2Supp1/single_realizations_000000/work88
- Fig2Supp1/single_realizations_000000/work89
- Fig2Supp1/single_realizations_000000/work9
- Fig2Supp1/single_realizations_000000/work90
- Fig2Supp1/single_realizations_000000/work91
- Fig2Supp1/single_realizations_000000/work92
- Fig2Supp1/single_realizations_000000/work93
- Fig2Supp1/single_realizations_000000/work94
- Fig2Supp1/single_realizations_000000/work95
- Fig2Supp1/single_realizations_000000/work96
- Fig2Supp1/single_realizations_000000/work97
- Fig2Supp1/single_realizations_000000/work98
- Fig2Supp1/single_realizations_000000/work99
- Fig2Supp1/single_realizations_1100000/
- Fig2Supp1/single_realizations_1100000/work1
- Fig2Supp1/single_realizations_1100000/work10
- Fig2Supp1/single_realizations_1100000/work100
- Fig2Supp1/single_realizations_1100000/work11
- Fig2Supp1/single_realizations_1100000/work12
- Fig2Supp1/single_realizations_1100000/work13
- Fig2Supp1/single_realizations_1100000/work14
- Fig2Supp1/single_realizations_1100000/work15
- Fig2Supp1/single_realizations_1100000/work16
- Fig2Supp1/single_realizations_1100000/work17
- Fig2Supp1/single_realizations_1100000/work18
- Fig2Supp1/single_realizations_1100000/work19
- Fig2Supp1/single_realizations_1100000/work2
- Fig2Supp1/single_realizations_1100000/work20
- Fig2Supp1/single_realizations_1100000/work21
- Fig2Supp1/single_realizations_1100000/work22
- Fig2Supp1/single_realizations_1100000/work23
- Fig2Supp1/single_realizations_1100000/work24
- Fig2Supp1/single_realizations_1100000/work25
- Fig2Supp1/single_realizations_1100000/work26
- Fig2Supp1/single_realizations_1100000/work27
- Fig2Supp1/single_realizations_1100000/work28
- Fig2Supp1/single_realizations_1100000/work29
- Fig2Supp1/single_realizations_1100000/work3
- Fig2Supp1/single_realizations_1100000/work30
- Fig2Supp1/single_realizations_1100000/work31
- Fig2Supp1/single_realizations_1100000/work32
- Fig2Supp1/single_realizations_1100000/work33
- Fig2Supp1/single_realizations_1100000/work34
- Fig2Supp1/single_realizations_1100000/work35
- Fig2Supp1/single_realizations_1100000/work36
- Fig2Supp1/single_realizations_1100000/work37
- Fig2Supp1/single_realizations_1100000/work38
- Fig2Supp1/single_realizations_1100000/work39
- Fig2Supp1/single_realizations_1100000/work4
- Fig2Supp1/single_realizations_1100000/work40
- Fig2Supp1/single_realizations_1100000/work41
- Fig2Supp1/single_realizations_1100000/work42
- Fig2Supp1/single_realizations_1100000/work43
- Fig2Supp1/single_realizations_1100000/work44
- Fig2Supp1/single_realizations_1100000/work45
- Fig2Supp1/single_realizations_1100000/work46
- Fig2Supp1/single_realizations_1100000/work47
- Fig2Supp1/single_realizations_1100000/work48
- Fig2Supp1/single_realizations_1100000/work49
- Fig2Supp1/single_realizations_1100000/work5
- Fig2Supp1/single_realizations_1100000/work50
- Fig2Supp1/single_realizations_1100000/work51
- Fig2Supp1/single_realizations_1100000/work52
- Fig2Supp1/single_realizations_1100000/work53
- Fig2Supp1/single_realizations_1100000/work54
- Fig2Supp1/single_realizations_1100000/work55
- Fig2Supp1/single_realizations_1100000/work56
- Fig2Supp1/single_realizations_1100000/work57
- Fig2Supp1/single_realizations_1100000/work58
- Fig2Supp1/single_realizations_1100000/work59
- Fig2Supp1/single_realizations_1100000/work6
- Fig2Supp1/single_realizations_1100000/work60
- Fig2Supp1/single_realizations_1100000/work61
- Fig2Supp1/single_realizations_1100000/work62
- Fig2Supp1/single_realizations_1100000/work63
- Fig2Supp1/single_realizations_1100000/work64
- Fig2Supp1/single_realizations_1100000/work65
- Fig2Supp1/single_realizations_1100000/work66
- Fig2Supp1/single_realizations_1100000/work67
- Fig2Supp1/single_realizations_1100000/work68
- Fig2Supp1/single_realizations_1100000/work69
- Fig2Supp1/single_realizations_1100000/work7
- Fig2Supp1/single_realizations_1100000/work70
- Fig2Supp1/single_realizations_1100000/work71
- Fig2Supp1/single_realizations_1100000/work72
- Fig2Supp1/single_realizations_1100000/work73
- Fig2Supp1/single_realizations_1100000/work74
- Fig2Supp1/single_realizations_1100000/work75
- Fig2Supp1/single_realizations_1100000/work76
- Fig2Supp1/single_realizations_1100000/work77
- Fig2Supp1/single_realizations_1100000/work78
- Fig2Supp1/single_realizations_1100000/work79
- Fig2Supp1/single_realizations_1100000/work8
- Fig2Supp1/single_realizations_1100000/work80
- Fig2Supp1/single_realizations_1100000/work81
- Fig2Supp1/single_realizations_1100000/work82
- Fig2Supp1/single_realizations_1100000/work83
- Fig2Supp1/single_realizations_1100000/work84
- Fig2Supp1/single_realizations_1100000/work85
- Fig2Supp1/single_realizations_1100000/work86
- Fig2Supp1/single_realizations_1100000/work87
- Fig2Supp1/single_realizations_1100000/work88
- Fig2Supp1/single_realizations_1100000/work89
- Fig2Supp1/single_realizations_1100000/work9
- Fig2Supp1/single_realizations_1100000/work90
- Fig2Supp1/single_realizations_1100000/work91
- Fig2Supp1/single_realizations_1100000/work92
- Fig2Supp1/single_realizations_1100000/work93
- Fig2Supp1/single_realizations_1100000/work94
- Fig2Supp1/single_realizations_1100000/work95
- Fig2Supp1/single_realizations_1100000/work96
- Fig2Supp1/single_realizations_1100000/work97
- Fig2Supp1/single_realizations_1100000/work98
- Fig2Supp1/single_realizations_1100000/work99
- Fig2Supp1/single_realizations_111111/
- Fig2Supp1/single_realizations_111111/work1
- Fig2Supp1/single_realizations_111111/work10
- Fig2Supp1/single_realizations_111111/work100
- Fig2Supp1/single_realizations_111111/work11
- Fig2Supp1/single_realizations_111111/work12
- Fig2Supp1/single_realizations_111111/work13
- Fig2Supp1/single_realizations_111111/work14
- Fig2Supp1/single_realizations_111111/work15
- Fig2Supp1/single_realizations_111111/work16
- Fig2Supp1/single_realizations_111111/work17
- Fig2Supp1/single_realizations_111111/work18
- Fig2Supp1/single_realizations_111111/work19
- Fig2Supp1/single_realizations_111111/work2
- Fig2Supp1/single_realizations_111111/work20
- Fig2Supp1/single_realizations_111111/work21
- Fig2Supp1/single_realizations_111111/work22
- Fig2Supp1/single_realizations_111111/work23
- Fig2Supp1/single_realizations_111111/work24
- Fig2Supp1/single_realizations_111111/work25
- Fig2Supp1/single_realizations_111111/work26
- Fig2Supp1/single_realizations_111111/work27
- Fig2Supp1/single_realizations_111111/work28
- Fig2Supp1/single_realizations_111111/work29
- Fig2Supp1/single_realizations_111111/work3
- Fig2Supp1/single_realizations_111111/work30
- Fig2Supp1/single_realizations_111111/work31
- Fig2Supp1/single_realizations_111111/work32
- Fig2Supp1/single_realizations_111111/work33
- Fig2Supp1/single_realizations_111111/work34
- Fig2Supp1/single_realizations_111111/work35
- Fig2Supp1/single_realizations_111111/work36
- Fig2Supp1/single_realizations_111111/work37
- Fig2Supp1/single_realizations_111111/work38
- Fig2Supp1/single_realizations_111111/work39
- Fig2Supp1/single_realizations_111111/work4
- Fig2Supp1/single_realizations_111111/work40
- Fig2Supp1/single_realizations_111111/work41
- Fig2Supp1/single_realizations_111111/work42
- Fig2Supp1/single_realizations_111111/work43
- Fig2Supp1/single_realizations_111111/work44
- Fig2Supp1/single_realizations_111111/work45
- Fig2Supp1/single_realizations_111111/work46
- Fig2Supp1/single_realizations_111111/work47
- Fig2Supp1/single_realizations_111111/work48
- Fig2Supp1/single_realizations_111111/work49
- Fig2Supp1/single_realizations_111111/work5
- Fig2Supp1/single_realizations_111111/work50
- Fig2Supp1/single_realizations_111111/work51
- Fig2Supp1/single_realizations_111111/work52
- Fig2Supp1/single_realizations_111111/work53
- Fig2Supp1/single_realizations_111111/work54
- Fig2Supp1/single_realizations_111111/work55
- Fig2Supp1/single_realizations_111111/work56
- Fig2Supp1/single_realizations_111111/work57
- Fig2Supp1/single_realizations_111111/work58
- Fig2Supp1/single_realizations_111111/work59
- Fig2Supp1/single_realizations_111111/work6
- Fig2Supp1/single_realizations_111111/work60
- Fig2Supp1/single_realizations_111111/work61
- Fig2Supp1/single_realizations_111111/work62
- Fig2Supp1/single_realizations_111111/work63
- Fig2Supp1/single_realizations_111111/work64
- Fig2Supp1/single_realizations_111111/work65
- Fig2Supp1/single_realizations_111111/work66
- Fig2Supp1/single_realizations_111111/work67
- Fig2Supp1/single_realizations_111111/work68
- Fig2Supp1/single_realizations_111111/work69
- Fig2Supp1/single_realizations_111111/work7
- Fig2Supp1/single_realizations_111111/work70
- Fig2Supp1/single_realizations_111111/work71
- Fig2Supp1/single_realizations_111111/work72
- Fig2Supp1/single_realizations_111111/work73
- Fig2Supp1/single_realizations_111111/work74
- Fig2Supp1/single_realizations_111111/work75
- Fig2Supp1/single_realizations_111111/work76
- Fig2Supp1/single_realizations_111111/work77
- Fig2Supp1/single_realizations_111111/work78
- Fig2Supp1/single_realizations_111111/work79
- Fig2Supp1/single_realizations_111111/work8
- Fig2Supp1/single_realizations_111111/work80
- Fig2Supp1/single_realizations_111111/work81
- Fig2Supp1/single_realizations_111111/work82
- Fig2Supp1/single_realizations_111111/work83
- Fig2Supp1/single_realizations_111111/work84
- Fig2Supp1/single_realizations_111111/work85
- Fig2Supp1/single_realizations_111111/work86
- Fig2Supp1/single_realizations_111111/work87
- Fig2Supp1/single_realizations_111111/work88
- Fig2Supp1/single_realizations_111111/work89
- Fig2Supp1/single_realizations_111111/work9
- Fig2Supp1/single_realizations_111111/work90
- Fig2Supp1/single_realizations_111111/work91
- Fig2Supp1/single_realizations_111111/work92
[truncated: 7 more entries]
