# Supplementary material for: Efficient conversion of chemical energy into mechanical work by Hsp70 chaperones
Source: eLife. 2019 Dec 17;8:e48491. doi: 10.7554/eLife.48491 (PMC7000219; doi:10.7554/eLife.48491)
Supplement: Figure 2—figure supplement 1—source data 1. [file elife-48491-fig2-figsupp1-data1.zip › Fig2Supp1/000000]

#Rg deltaG indeterminacy
2.226450000000000173e+01 0.000000000000000000e+00 0.000000000000000000e+00
2.514185000000000159e+01 5.004214897334732237e-01 3.880015959226467553e-02
2.801920000000000144e+01 1.405883981801748561e+00 4.701566512613112453e-02
3.089655000000000129e+01 2.289619595163157495e+00 5.702043150259945847e-02
3.377389999999999759e+01 3.027918728168625950e+00 5.453109834129827443e-02
3.665124999999999744e+01 3.516018051950886569e+00 6.810607792202963418e-02
3.952859999999999729e+01 3.928821219910099583e+00 7.847997587727505164e-02
4.240594999999999715e+01 4.290862889775887368e+00 8.065802373342341458e-02
4.528329999999999700e+01 4.605472996766380334e+00 8.409959815301312758e-02
4.816064999999999685e+01 4.911335589360659171e+00 8.534247635868996706e-02
5.103799999999999670e+01 5.241403735609606152e+00 9.119643857156824185e-02
5.391534999999999656e+01 5.556482731134542163e+00 1.001363660716022286e-01
5.679270000000000351e+01 5.865960557835212086e+00 1.076663060187019738e-01
5.967005000000000337e+01 6.172560716693741512e+00 1.071519369763718338e-01
6.254740000000000322e+01 6.491411419683909223e+00 1.068400770507780401e-01
6.542475000000000307e+01 6.802565979972480470e+00 1.082985425010866559e-01
6.830209999999999582e+01 7.134173345656284582e+00 1.063768600739381093e-01
7.117945000000000277e+01 7.461198651564732387e+00 1.030290787368988992e-01
7.405679999999999552e+01 7.775348062756676448e+00 1.049212746982026989e-01
7.693415000000000248e+01 8.112020411501850603e+00 1.022576842770165917e-01
7.981149999999999523e+01 8.451742237215526643e+00 9.643752613988540445e-02
8.268885000000000218e+01 8.765145886497696992e+00 1.007657563227728204e-01
8.556619999999999493e+01 9.093988260989299022e+00 1.038248057098654503e-01
8.844355000000000189e+01 9.419359597360648095e+00 1.049051333819153858e-01
9.132089999999999463e+01 9.739063948958525785e+00 1.048196546784312955e-01
9.419825000000000159e+01 1.006612296373522675e+01 1.063911306032068044e-01
9.707559999999999434e+01 1.040135792736814224e+01 1.059179850040652682e-01
9.995295000000000130e+01 1.072262500749946845e+01 1.056148381640846373e-01
1.028302999999999940e+02 1.106640245756298135e+01 1.063738028024622667e-01
1.057076500000000010e+02 1.141711351587012224e+01 1.069338870606589692e-01
1.085849999999999937e+02 1.178679194249711948e+01 1.057721687198100863e-01
1.114623500000000007e+02 1.216099737127067648e+01 1.043219129117527594e-01
1.143396999999999935e+02 1.253162450650006932e+01 1.076977270127068842e-01
1.172170500000000004e+02 1.290088969288063048e+01 1.107095213019901742e-01
1.200943999999999932e+02 1.328024171070451764e+01 1.125295385572305795e-01
1.229717500000000001e+02 1.367871488870701846e+01 1.112111405443565737e-01
1.258491000000000071e+02 1.408500193496684538e+01 1.104579928019203822e-01
1.287264499999999998e+02 1.449386231192885610e+01 1.092656090265797936e-01
1.316038000000000068e+02 1.490917832982533398e+01 1.105068889496874651e-01
1.344811500000000137e+02 1.533873897315804058e+01 1.124378027918476602e-01
1.373584999999999923e+02 1.577914079708484785e+01 1.132094787488365090e-01
1.402358499999999992e+02 1.623827014239957833e+01 1.137002383152748153e-01
1.431132000000000062e+02 1.670778651148062721e+01 1.148910304425432155e-01
1.459905500000000131e+02 1.718479260961093757e+01 1.171100142345782441e-01
1.488678999999999917e+02 1.769370886505051743e+01 1.178036759682790785e-01
1.517452499999999986e+02 1.819678931390568266e+01 1.213291628853896409e-01
1.546226000000000056e+02 1.874109160568525922e+01 1.196583098815709595e-01
1.574999500000000126e+02 1.929969631447770695e+01 1.205913712652195574e-01
1.603772999999999911e+02 1.988379008778133183e+01 1.184774183277748916e-01
1.632546499999999980e+02 2.047857390094775809e+01 1.201945041483075266e-01
1.661320000000000050e+02 2.107756857452918098e+01 1.212135423060896333e-01
1.690093500000000120e+02 2.173094345276533090e+01 1.190779805079435066e-01
1.718866999999999905e+02 2.238651644654592232e+01 1.193923079837775902e-01
1.747640499999999975e+02 2.309670731568063928e+01 1.151013305104897494e-01
1.776414000000000044e+02 2.380713870465721271e+01 1.164348527809764416e-01
1.805187500000000114e+02 2.456598296345107002e+01 1.173192204588992121e-01
1.833960999999999899e+02 2.534542890324352271e+01 1.149180660743186755e-01
1.862734499999999969e+02 2.615163198897033681e+01 1.137642561321312029e-01
1.891508000000000038e+02 2.700525197823968782e+01 1.115857039813222540e-01
1.920281500000000108e+02 2.788415274581868175e+01 1.111235915101632804e-01
1.949054999999999893e+02 2.882674975450006016e+01 1.105496041451451694e-01
1.977828499999999963e+02 2.982467259296299744e+01 1.118128876472763295e-01
2.006602000000000032e+02 3.086763649483918215e+01 1.116349889660702283e-01
2.035375500000000102e+02 3.196549834973370352e+01 1.102230297848395962e-01
2.064148999999999887e+02 3.310642070068577425e+01 1.129175783156565749e-01
2.092922499999999957e+02 3.432929621843871359e+01 1.111019359550397267e-01
2.121696000000000026e+02 3.562634178169243171e+01 1.135491596547364423e-01
2.150469500000000096e+02 3.698660831056500342e+01 1.163456962792053101e-01
2.179242999999999881e+02 3.840855944123136112e+01 1.248221025451161509e-01
2.208016499999999951e+02 3.992043975148570212e+01 1.371459023298024493e-01
2.236790000000000020e+02 4.156093664849156966e+01 1.423865681113055948e-01
2.265563500000000090e+02 4.332726505816939522e+01 1.367102315165914794e-01
2.294336999999999875e+02 4.521904561632362629e+01 1.360851821288885655e-01
2.323110499999999945e+02 4.725286016288290369e+01 1.323274437261290348e-01
2.351884000000000015e+02 4.946125958017439217e+01 1.314208779544917827e-01
2.380657500000000084e+02 5.183674080947510987e+01 1.326154918798007065e-01
2.409430999999999869e+02 5.438655721267434728e+01 1.370313271706517511e-01
2.438204499999999939e+02 5.722054413240167037e+01 1.349249225505028404e-01
2.466978000000000009e+02 6.027460064277479290e+01 1.376606540693642022e-01
2.495751500000000078e+02 6.360512244014153538e+01 1.438066390323039789e-01
2.524524999999999864e+02 6.728290154604879092e+01 1.630158520527629218e-01
2.553298499999999933e+02 7.137571430093113634e+01 1.631847364131432387e-01
2.582072000000000003e+02 7.596603871776856920e+01 1.625237817646194849e-01
2.610845499999999788e+02 8.099722491308865813e+01 1.767945488280557587e-01
2.639619000000000142e+02 8.664972925263583647e+01 1.608933712939961957e-01
2.668392499999999927e+02 9.285866937572669144e+01 1.635482603242182365e-01
2.697166000000000281e+02 9.990065688297063673e+01 1.623834886447229342e-01
2.725939500000000066e+02 1.078313953928348354e+02 1.918607345351349691e-01
2.754712999999999852e+02 1.167963380022790858e+02 2.383274071664916727e-01
2.783486500000000206e+02 1.270344799880279538e+02 2.389845725498342677e-01
2.812259999999999991e+02 1.387160421411496429e+02 2.711965969519470332e-01
2.841033499999999776e+02 1.522286445974879427e+02 2.277832693017979027e-01
2.869807000000000130e+02 1.675109625430729920e+02 2.341017385973712395e-01
2.898580499999999915e+02 1.850804787017043509e+02 2.278616707993886548e-01
2.927354000000000269e+02 2.050529867787139437e+02 2.396464046651311519e-01
2.956127500000000055e+02 2.280563412973152424e+02 2.377403903400919227e-01
2.984900999999999840e+02 2.547678599237924857e+02 2.154133737597620502e-01
3.013674500000000194e+02 2.851702713802965832e+02 2.086058165373801399e-01
3.042447999999999979e+02 3.199354877197300198e+02 1.857486962460750679e-01
3.071221499999999764e+02 3.598544100923267592e+02 3.593290429534192199e-01
3.099995000000000118e+02 4.057267738969712809e+02 4.993840639274889082e-01
