# Supplementary material for: Efficient conversion of chemical energy into mechanical work by Hsp70 chaperones
Source: eLife. 2019 Dec 17;8:e48491. doi: 10.7554/eLife.48491 (PMC7000219; doi:10.7554/eLife.48491)
Supplement: Figure 2—figure supplement 1—source data 1. [file elife-48491-fig2-figsupp1-data1.zip › Fig2Supp1/110000]

#Rg deltaG indeterminacy
3.084680000000000177e+01 0.000000000000000000e+00 0.000000000000000000e+00
3.363833000000000339e+01 5.988580409096317531e-02 2.990832397598612927e-02
3.642985999999999791e+01 1.470602732477451768e-01 4.995346124000340365e-02
3.922138999999999953e+01 2.056316496878736466e-01 8.034490400336231908e-02
4.201292000000000115e+01 2.314058965164991211e-01 8.774487533529259919e-02
4.480445000000000277e+01 2.033285559363407491e-01 1.013345952536580524e-01
4.759598100000000187e+01 1.711830908980843668e-01 1.190869158077929035e-01
5.038751100000000349e+01 1.439934127901514038e-01 1.280257344602079850e-01
5.317904099999999801e+01 1.790564273730807510e-01 1.253135608266361389e-01
5.597057099999999963e+01 1.812700374740805198e-01 1.410284195667766138e-01
5.876210100000000125e+01 2.384075779670661865e-01 1.379068510426018079e-01
6.155363100000000287e+01 3.224537063148233962e-01 1.390201991367309708e-01
6.434516100000000449e+01 4.279992768871885289e-01 1.374646721762381174e-01
6.713669099999999901e+01 5.433157637026682085e-01 1.364763011947547344e-01
6.992822099999999352e+01 6.306318104250988599e-01 1.506489166408249147e-01
7.271975100000000225e+01 7.629167994092530547e-01 1.582800167255762613e-01
7.551128199999999424e+01 9.162246083838251343e-01 1.630464440987286767e-01
7.830281200000000297e+01 1.081591912517181564e+00 1.662548528757611110e-01
8.109434199999999748e+01 1.297966682626924717e+00 1.575382608748540636e-01
8.388587200000000621e+01 1.513171419227299141e+00 1.566457749866330129e-01
8.667740200000000073e+01 1.713887283451213772e+00 1.643502486045391175e-01
8.946893199999999524e+01 1.943291139018349378e+00 1.540740307877355719e-01
9.226046200000000397e+01 2.158094814994307775e+00 1.584939910797459051e-01
9.505199199999999848e+01 2.384880188528331946e+00 1.524570088300789550e-01
9.784352199999999300e+01 2.629793378013402627e+00 1.513166506602681427e-01
1.006350520000000017e+02 2.871149199628635351e+00 1.557135734588467879e-01
1.034265829999999937e+02 3.131941841866423992e+00 1.552482155915457240e-01
1.062181130000000024e+02 3.417426030757498623e+00 1.470433720019084234e-01
1.090096429999999970e+02 3.686758387861869046e+00 1.471530652235311099e-01
1.118011730000000057e+02 3.972641472592544076e+00 1.551838697929180944e-01
1.145927030000000002e+02 4.278743327654165540e+00 1.603560277845209325e-01
1.173842329999999947e+02 4.565651218970069536e+00 1.679137785947112105e-01
1.201757630000000034e+02 4.876951570128171376e+00 1.677980813479177102e-01
1.229672929999999980e+02 5.222106035075600339e+00 1.534459564869521675e-01
1.257588230000000067e+02 5.559232647489814383e+00 1.520523921692959468e-01
1.285503530000000012e+02 5.906711550822893564e+00 1.505149774769259374e-01
1.313418839999999932e+02 6.266755090526083372e+00 1.480415219734154131e-01
1.341334139999999877e+02 6.635588389364828643e+00 1.471273278269325524e-01
1.369249440000000106e+02 7.020588022369306458e+00 1.443914619309037972e-01
1.397164740000000052e+02 7.423094405241943861e+00 1.409369675086555029e-01
1.425080039999999997e+02 7.840408617061717322e+00 1.381684696777364663e-01
1.452995339999999942e+02 8.270640275038051215e+00 1.385311850875824979e-01
1.480910639999999887e+02 8.718687412113094837e+00 1.428560134081701127e-01
1.508825940000000116e+02 9.184173363864271522e+00 1.367373538445288694e-01
1.536741240000000062e+02 9.652709175427014898e+00 1.360323403353481675e-01
1.564656540000000007e+02 1.014294983786761506e+01 1.347462714749680379e-01
1.592571849999999927e+02 1.064021399313640082e+01 1.406517304506924304e-01
1.620487149999999872e+02 1.117454172170989324e+01 1.379099804664936646e-01
1.648402450000000101e+02 1.172147417434431738e+01 1.425528908790255900e-01
1.676317750000000046e+02 1.229192122987676683e+01 1.407661273687230707e-01
1.704233049999999992e+02 1.287267789348656954e+01 1.477299085569105386e-01
1.732148349999999937e+02 1.352535593874525510e+01 1.421772436720593891e-01
1.760063649999999882e+02 1.418035790813055286e+01 1.360561419296692220e-01
1.787978950000000111e+02 1.487384593077404027e+01 1.323814497610568408e-01
1.815894250000000056e+02 1.557415594550187699e+01 1.361356925477971991e-01
1.843809550000000002e+02 1.632866040120723028e+01 1.324450212098867152e-01
1.871724859999999921e+02 1.709089969435474643e+01 1.307888565664307445e-01
1.899640159999999867e+02 1.788998561238377150e+01 1.304397652491218473e-01
1.927555460000000096e+02 1.873076237776157882e+01 1.278479370234676393e-01
1.955470760000000041e+02 1.968655543517178330e+01 9.413357912425332485e-02
1.983386059999999986e+02 2.063005774704150141e+01 9.621534832252040537e-02
2.011301359999999931e+02 2.160024214266895015e+01 9.650059755056747401e-02
2.039216659999999877e+02 2.263220233401601789e+01 9.515550436113058563e-02
2.067131960000000106e+02 2.370281446393333979e+01 9.719012419702301175e-02
2.095047260000000051e+02 2.486248320406473411e+01 9.512255046160264516e-02
2.122962559999999996e+02 2.606119910565638520e+01 9.678252091953964964e-02
2.150877869999999916e+02 2.733779542213794400e+01 1.033790633961165911e-01
2.178793169999999861e+02 2.866445279944499802e+01 1.051986414732338504e-01
2.206708470000000091e+02 3.008372839737241833e+01 1.075086284725971786e-01
2.234623770000000036e+02 3.161562689220633615e+01 1.087931575703032921e-01
2.262539069999999981e+02 3.325440642194794094e+01 1.092660321182577776e-01
2.290454369999999926e+02 3.500502025932369321e+01 1.133806717655155977e-01
2.318369669999999871e+02 3.691756712614177616e+01 1.148166496266483233e-01
2.346284970000000101e+02 3.893724139974753484e+01 1.154835178687614594e-01
2.374200270000000046e+02 4.116046063453811144e+01 1.122810668678257268e-01
2.402115569999999991e+02 4.349293998075843604e+01 1.197387428475497617e-01
2.430030879999999911e+02 4.607177089644464729e+01 1.142679946855524042e-01
2.457946180000000140e+02 4.888298657114333423e+01 1.133916980402727981e-01
2.485861480000000086e+02 5.191550079437129028e+01 1.238729077697359737e-01
2.513776780000000031e+02 5.530440238929866581e+01 1.313613470723702381e-01
2.541692079999999976e+02 5.901887519752299482e+01 1.202491225627582705e-01
2.569607379999999921e+02 6.311164641784843354e+01 1.115831414936407778e-01
2.597522680000000150e+02 6.763459941745055914e+01 1.156649443391485899e-01
2.625437979999999811e+02 7.263466555649564782e+01 1.251456524596787079e-01
2.653353280000000041e+02 7.829213892984314782e+01 1.268057504648346379e-01
2.681268580000000270e+02 8.460525474136524338e+01 1.234165219706830768e-01
2.709183889999999906e+02 9.169060944862791018e+01 1.237562699996503091e-01
2.737099190000000135e+02 9.977166867804008632e+01 1.230759724186989562e-01
2.765014489999999796e+02 1.088478082206962370e+02 1.221341455424834188e-01
2.792929790000000025e+02 1.191382361680621074e+02 1.522805115642148766e-01
2.820845090000000255e+02 1.308907954161846305e+02 1.516621774288847702e-01
2.848760389999999916e+02 1.442204714034914730e+02 1.783568729818820753e-01
2.876675690000000145e+02 1.596159110195648623e+02 1.670491211987519264e-01
2.904590989999999806e+02 1.771223221328307602e+02 2.188413585267131589e-01
2.932506290000000035e+02 1.971675220466960354e+02 1.842557152125538777e-01
2.960421590000000265e+02 2.201393247727289406e+02 1.744716231266660589e-01
2.988336899999999901e+02 2.462611254329616486e+02 2.272246626687291216e-01
3.016252200000000130e+02 2.760021828723023987e+02 3.133773637935288181e-01
3.044167499999999791e+02 3.100633514193573887e+02 4.271870749956437341e-01
3.072082800000000020e+02 3.495282503949368333e+02 2.880771757365411800e-01
3.099998100000000250e+02 3.946401763042004518e+02 3.295838477772566888e-01
