# Supplementary material for: Efficient conversion of chemical energy into mechanical work by Hsp70 chaperones
Source: eLife. 2019 Dec 17;8:e48491. doi: 10.7554/eLife.48491 (PMC7000219; doi:10.7554/eLife.48491)
Supplement: Figure 2—figure supplement 1—source data 1. [file elife-48491-fig2-figsupp1-data1.zip › Fig2Supp1/111111]

#Rg deltaG indeterminacy
9.318040000000000589e+01 0.000000000000000000e+00 0.000000000000000000e+00
9.534859000000000151e+01 -7.081586192285014474e-04 8.404059773648695636e-03
9.751677999999999713e+01 8.635209016081300815e-03 1.116804296149556501e-02
9.968497000000000696e+01 7.783142247620791765e-03 1.331683042622872071e-02
1.018531600000000026e+02 2.292699835606445621e-02 1.601857103281861122e-02
1.040213499999999982e+02 6.088647211576439511e-02 1.898204379038617023e-02
1.061895410000000055e+02 1.158565383494600670e-01 2.083012832805713338e-02
1.083577310000000011e+02 1.748922815924033036e-01 2.182672779996305129e-02
1.105259209999999968e+02 2.520663526254810494e-01 2.235718601919992055e-02
1.126941110000000066e+02 3.254020357742235525e-01 2.317473282801902484e-02
1.148623010000000022e+02 4.044780519639037397e-01 2.440623440680201109e-02
1.170304909999999978e+02 5.035896593864963577e-01 2.305155019004952524e-02
1.191986809999999934e+02 6.103092382562963492e-01 2.459605926545833932e-02
1.213668710000000033e+02 7.308054786019130278e-01 2.588929663541392548e-02
1.235350609999999989e+02 8.487094204232955574e-01 2.660531553174732416e-02
1.257032509999999945e+02 9.822146774652925627e-01 2.693384612632558975e-02
1.278714420000000018e+02 1.136757390717290983e+00 2.697754448482455811e-02
1.300396320000000117e+02 1.301104671682842495e+00 2.708447201556071077e-02
1.322078219999999931e+02 1.464513294147429701e+00 2.919272205416619664e-02
1.343760120000000029e+02 1.631701166649619283e+00 2.841787496955813438e-02
1.365442020000000127e+02 1.813092380086505084e+00 2.990934723885459862e-02
1.387123919999999941e+02 2.003074597145857005e+00 3.232035265972661719e-02
1.408805820000000040e+02 2.218453310128514211e+00 3.284642031435378029e-02
1.430487720000000138e+02 2.435160938709776346e+00 3.403105413130746298e-02
1.452169619999999952e+02 2.669940746974967638e+00 3.524671159599643278e-02
1.473851520000000050e+02 2.894258726095714440e+00 3.711287634081261028e-02
1.495533430000000124e+02 3.151160218298733717e+00 3.618158472275622567e-02
1.517215329999999938e+02 3.409362422216283939e+00 3.764038735822438503e-02
1.538897230000000036e+02 3.682772852495311611e+00 3.835194712182107835e-02
1.560579130000000134e+02 3.974345789483031854e+00 3.894173926803246033e-02
1.582261029999999948e+02 4.273223547922975207e+00 3.928174763859709068e-02
1.603942930000000047e+02 4.588057458830898661e+00 4.067561944601708751e-02
1.625624829999999861e+02 4.907686846111695367e+00 4.166121307484233621e-02
1.647306729999999959e+02 5.231415246850123602e+00 4.368394980196103894e-02
1.668988630000000057e+02 5.572511562437989063e+00 4.770378355488533173e-02
1.690670529999999872e+02 5.919108074393734320e+00 4.934070324315498884e-02
1.712352439999999945e+02 6.287262154439374306e+00 4.855123247165769873e-02
1.734034340000000043e+02 6.668721714675928780e+00 5.222037716771557592e-02
1.755716240000000141e+02 7.082649857528453552e+00 5.467985963783512926e-02
1.777398139999999955e+02 7.499203666514678623e+00 5.348571863696836154e-02
1.799080040000000054e+02 7.944453912311411514e+00 5.308302658305489446e-02
1.820761939999999868e+02 8.401616173147901989e+00 5.070812566281619749e-02
1.842443839999999966e+02 8.880328802706465297e+00 5.121192378100686282e-02
1.864125740000000064e+02 9.387688171677465832e+00 5.143078958589621802e-02
1.885807639999999878e+02 9.906791829564841834e+00 5.374342532353505730e-02
1.907489539999999977e+02 1.043032819910097864e+01 5.661336526946643410e-02
1.929171450000000050e+02 1.098482612039814654e+01 5.840440507100450734e-02
1.950853349999999864e+02 1.155053290036306990e+01 6.240868350505418549e-02
1.972535249999999962e+02 1.216433085093077437e+01 6.228523741317700674e-02
1.994217150000000061e+02 1.278055772205709317e+01 6.560282843371004202e-02
2.015899049999999875e+02 1.342719303052897217e+01 7.111249157527717302e-02
2.037580949999999973e+02 1.412798346141737049e+01 7.197756086532994257e-02
2.059262850000000071e+02 1.487371225056053881e+01 6.825911027491096683e-02
2.080944749999999885e+02 1.563280489961633357e+01 7.020814630919168520e-02
2.102626649999999984e+02 1.644005583104907231e+01 7.236543379582294211e-02
2.124308550000000082e+02 1.731241572475587276e+01 6.846923731213654107e-02
2.145990459999999871e+02 1.820520122155752674e+01 6.829449259372764869e-02
2.167672359999999969e+02 1.912830349003387198e+01 6.852555677156862979e-02
2.189354260000000068e+02 2.010463978953414710e+01 7.143079780165316472e-02
2.211036159999999882e+02 2.113105969287692787e+01 7.547466970098717920e-02
2.232718059999999980e+02 2.224315525728927412e+01 7.245114440174081627e-02
2.254399960000000078e+02 2.343639135881603863e+01 7.154465145157089256e-02
2.276081859999999892e+02 2.466201135523762034e+01 7.192550709247634566e-02
2.297763759999999991e+02 2.595652307346474430e+01 7.626289288203198791e-02
2.319445660000000089e+02 2.732368991464108987e+01 7.440938695679723269e-02
2.341127559999999903e+02 2.876959800920844401e+01 7.856149268972535682e-02
2.362809469999999976e+02 3.033503266959927558e+01 7.880951306581716886e-02
2.384491370000000074e+02 3.198757610696177878e+01 7.848647496139313229e-02
2.406173269999999889e+02 3.379610683404025906e+01 7.169619064059927493e-02
2.427855169999999987e+02 3.570166094447095162e+01 7.552966139992411954e-02
2.449537070000000085e+02 3.772286056505041785e+01 7.838373995731053034e-02
2.471218969999999899e+02 3.989761302645442953e+01 7.792749318739956854e-02
2.492900869999999998e+02 4.221985426227194438e+01 8.341312738550614447e-02
2.514582770000000096e+02 4.474544304105066317e+01 9.586368930547393974e-02
2.536264669999999910e+02 4.747086039400190316e+01 9.957882602120061988e-02
2.557946570000000008e+02 5.038512178803080843e+01 1.095844557796942509e-01
2.579628480000000081e+02 5.360824630306689897e+01 1.088689545112219992e-01
2.601310379999999896e+02 5.709218792706798240e+01 1.238854870447029383e-01
2.622992280000000278e+02 6.090127684944911834e+01 1.231812051939090158e-01
2.644674180000000092e+02 6.502887568183058420e+01 1.000855384555653371e-01
2.666356079999999906e+02 6.951941116767984852e+01 1.197365273441229200e-01
2.688037979999999720e+02 7.446741190862621806e+01 1.235529836250976315e-01
2.709719880000000103e+02 7.986272125894744534e+01 1.439842303250747912e-01
2.731401779999999917e+02 8.588291628677283995e+01 1.384277946366493373e-01
2.753083679999999731e+02 9.250859491659716127e+01 1.370237717316978576e-01
2.774765580000000114e+02 9.991910211793829433e+01 1.378406043950480275e-01
2.796447489999999902e+02 1.080050874809342361e+02 1.450046286144035523e-01
2.818129389999999717e+02 1.170383492170698219e+02 1.258611345769827528e-01
2.839811290000000099e+02 1.269857736321226014e+02 1.392157130867800463e-01
2.861493189999999913e+02 1.381230604618168911e+02 1.374074773720757037e-01
2.883175089999999727e+02 1.505350548744720811e+02 1.455401463024328379e-01
2.904856990000000110e+02 1.639783443677893615e+02 2.408020089165935629e-01
2.926538889999999924e+02 1.793589391872353360e+02 2.330695296212975387e-01
2.948220789999999738e+02 1.963088458414997888e+02 2.163622511209816468e-01
2.969902690000000121e+02 2.153563811166079631e+02 2.199966642119836058e-01
2.991584589999999935e+02 2.364771806670071328e+02 2.097436665789852162e-01
3.013266499999999724e+02 2.599632175857456673e+02 2.007738910411983324e-01
3.034948400000000106e+02 2.860166928756403308e+02 3.050139838465229514e-01
3.056630299999999920e+02 3.152471353141489772e+02 3.308918525530868404e-01
3.078312199999999734e+02 3.479799559268057010e+02 2.997420161790415594e-01
3.099994100000000117e+02 3.846201119600626726e+02 2.938794128712559073e-01
