# Supplementary material for: Efficient conversion of chemical energy into mechanical work by Hsp70 chaperones
Source: eLife. 2019 Dec 17;8:e48491. doi: 10.7554/eLife.48491 (PMC7000219; doi:10.7554/eLife.48491)
Supplement: Figure 2—figure supplement 1—source data 1. [file elife-48491-fig2-figsupp1-data1.zip › Fig2Supp1/single_realizations_000000/work1]

#Rg Work
22.264500 0.000000
25.141850 0.655489
28.019200 1.748782
30.896550 2.924233
33.773900 4.006162
36.651250 4.617906
39.528600 4.729580
42.405950 5.054776
45.283300 5.256607
48.160650 5.449312
51.038000 5.701374
53.915350 6.053125
56.792700 6.408030
59.670050 6.804763
62.547400 7.232076
65.424750 7.774162
68.302100 8.220990
71.179450 8.836428
74.056800 9.243829
76.934150 9.550599
79.811500 9.830688
82.688850 10.184145
85.566200 10.496083
88.443550 10.800525
91.320900 11.116807
94.198250 11.386451
97.075600 11.729941
99.952950 12.032265
102.830300 12.285447
105.707650 12.667320
108.585000 13.037924
111.462350 13.379428
114.339700 13.779239
117.217050 14.136857
120.094400 14.493817
122.971750 14.935402
125.849100 15.387674
128.726450 15.798471
131.603800 16.138519
134.481150 16.546309
137.358500 17.015832
140.235850 17.441511
143.113200 17.952337
145.990550 18.488905
148.867900 18.967802
151.745250 19.539152
154.622600 20.113902
157.499950 20.718599
160.377300 21.360666
163.254650 21.978580
166.132000 22.563448
169.009350 23.203511
171.886700 23.888204
174.764050 24.533386
177.641400 25.312573
180.518750 26.094234
183.396100 26.925766
186.273450 27.764647
189.150800 28.634389
192.028150 29.517919
194.905500 30.491618
197.782850 31.507868
200.660200 32.538302
203.537550 33.675688
206.414900 34.725448
209.292250 35.849474
212.169600 37.141766
215.046950 38.557802
217.924300 40.095349
220.801650 41.624142
223.679000 43.154394
226.556350 45.004867
229.433700 46.995516
232.311050 49.210330
235.188400 51.536206
238.065750 54.090474
240.943100 56.723670
243.820450 59.582801
246.697800 62.547026
249.575150 65.907358
252.452500 69.555827
255.329850 73.653358
258.207200 78.172961
261.084550 83.586556
263.961900 89.134965
266.839250 95.576784
269.716600 102.758526
272.593950 111.464920
275.471300 120.515923
278.348650 130.716550
281.226000 142.378105
284.103350 155.960163
286.980700 171.877692
289.858050 189.152559
292.735400 209.248859
295.612750 232.639584
298.490100 258.966764
301.367450 289.121062
304.244800 324.062467
307.122150 363.991531
309.999500 410.334110
