# Supplementary material for: Efficient conversion of chemical energy into mechanical work by Hsp70 chaperones
Source: eLife. 2019 Dec 17;8:e48491. doi: 10.7554/eLife.48491 (PMC7000219; doi:10.7554/eLife.48491)
Supplement: Figure 2—figure supplement 1—source data 1. [file elife-48491-fig2-figsupp1-data1.zip › Fig2Supp1/single_realizations_000000/work10]

#Rg Work
22.264500 0.000000
25.141850 0.664213
28.019200 1.218620
30.896550 1.958545
33.773900 2.792031
36.651250 3.714194
39.528600 4.626791
42.405950 5.535041
45.283300 6.078168
48.160650 6.249709
51.038000 6.771064
53.915350 7.361362
56.792700 7.717778
59.670050 7.977258
62.547400 8.160991
65.424750 8.375808
68.302100 8.593955
71.179450 8.918831
74.056800 9.282335
76.934150 9.678757
79.811500 9.943200
82.688850 10.178410
85.566200 10.570231
88.443550 10.887137
91.320900 11.337799
94.198250 11.658019
97.075600 11.890482
99.952950 12.209552
102.830300 12.444983
105.707650 12.795060
108.585000 13.167416
111.462350 13.652792
114.339700 14.010913
117.217050 14.365962
120.094400 14.732679
122.971750 15.087655
125.849100 15.555085
128.726450 15.941643
131.603800 16.368887
134.481150 16.743560
137.358500 17.211333
140.235850 17.657345
143.113200 18.154899
145.990550 18.597263
148.867900 19.100418
151.745250 19.616401
154.622600 20.083130
157.499950 20.639446
160.377300 21.163088
163.254650 21.790059
166.132000 22.405618
169.009350 23.007641
171.886700 23.662362
174.764050 24.334137
177.641400 25.061037
180.518750 25.762725
183.396100 26.533985
186.273450 27.317186
189.150800 28.183897
192.028150 29.113308
194.905500 30.051180
197.782850 31.015908
200.660200 31.960079
203.537550 33.072381
206.414900 34.356164
209.292250 35.618047
212.169600 36.811730
215.046950 38.135494
217.924300 39.566312
220.801650 41.107167
223.679000 42.643282
226.556350 44.434436
229.433700 46.373915
232.311050 48.382262
235.188400 50.785474
238.065750 53.192818
240.943100 55.627434
243.820450 58.312338
246.697800 61.435503
249.575150 64.744505
252.452500 68.263558
255.329850 72.296303
258.207200 76.649516
261.084550 81.782901
263.961900 87.268686
266.839250 93.621065
269.716600 100.566018
272.593950 108.649648
275.471300 117.753881
278.348650 128.245494
281.226000 140.276851
284.103350 153.842895
286.980700 169.095408
289.858050 186.859678
292.735400 207.063878
295.612750 230.094698
298.490100 255.780251
301.367450 286.488068
304.244800 321.350810
307.122150 360.968651
309.999500 407.339398
