# Supplementary material for: Efficient conversion of chemical energy into mechanical work by Hsp70 chaperones
Source: eLife. 2019 Dec 17;8:e48491. doi: 10.7554/eLife.48491 (PMC7000219; doi:10.7554/eLife.48491)
Supplement: Figure 2—figure supplement 1—source data 1. [file elife-48491-fig2-figsupp1-data1.zip › Fig2Supp1/single_realizations_000000/work100]

#Rg Work
22.264500 0.000000
25.141850 0.658349
28.019200 1.327353
30.896550 2.145995
33.773900 2.621518
36.651250 3.795167
39.528600 4.145847
42.405950 4.492855
45.283300 4.669655
48.160650 4.906489
51.038000 5.178148
53.915350 5.448467
56.792700 5.792618
59.670050 5.939034
62.547400 6.201447
65.424750 6.483608
68.302100 6.741223
71.179450 7.019370
74.056800 7.255468
76.934150 7.654119
79.811500 7.956643
82.688850 8.212893
85.566200 8.509060
88.443550 8.792281
91.320900 9.096456
94.198250 9.409822
97.075600 9.769050
99.952950 10.008451
102.830300 10.411099
105.707650 10.805539
108.585000 11.232539
111.462350 11.678384
114.339700 11.989856
117.217050 12.344168
120.094400 12.673397
122.971750 13.037863
125.849100 13.415911
128.726450 13.845790
131.603800 14.250929
134.481150 14.695081
137.358500 15.086491
140.235850 15.519143
143.113200 15.914563
145.990550 16.395388
148.867900 16.907811
151.745250 17.402939
154.622600 17.937185
157.499950 18.478969
160.377300 19.038951
163.254650 19.561599
166.132000 20.198161
169.009350 20.890194
171.886700 21.480589
174.764050 22.144663
177.641400 22.867948
180.518750 23.695070
183.396100 24.424887
186.273450 25.203279
189.150800 25.993690
192.028150 26.921345
194.905500 27.859757
197.782850 28.886878
200.660200 29.875117
203.537550 30.985564
206.414900 32.049411
209.292250 33.383440
212.169600 34.657863
215.046950 35.953820
217.924300 37.369686
220.801650 38.913690
223.679000 40.449955
226.556350 42.118674
229.433700 43.988363
232.311050 45.941872
235.188400 48.300281
238.065750 50.671808
240.943100 52.996090
243.820450 55.715454
246.697800 58.675271
249.575150 62.004076
252.452500 65.476315
255.329850 69.655965
258.207200 74.155219
261.084550 79.140268
263.961900 84.920638
266.839250 91.231868
269.716600 98.244550
272.593950 106.218174
275.471300 115.225848
278.348650 126.016135
281.226000 137.832500
284.103350 150.825540
286.980700 165.957431
289.858050 183.336109
292.735400 202.959767
295.612750 225.981485
298.490100 253.032781
301.367450 283.882485
304.244800 318.856960
307.122150 359.323464
309.999500 405.220527
