# Supplementary material for: Efficient conversion of chemical energy into mechanical work by Hsp70 chaperones
Source: eLife. 2019 Dec 17;8:e48491. doi: 10.7554/eLife.48491 (PMC7000219; doi:10.7554/eLife.48491)
Supplement: Figure 2—figure supplement 1—source data 1. [file elife-48491-fig2-figsupp1-data1.zip › Fig2Supp1/single_realizations_000000/work11]

#Rg Work
22.264500 0.000000
25.141850 0.431673
28.019200 1.280294
30.896550 2.895921
33.773900 4.324155
36.651250 5.220038
39.528600 5.350789
42.405950 5.763936
45.283300 5.994944
48.160650 6.363835
51.038000 6.712770
53.915350 7.218570
56.792700 7.560513
59.670050 7.874348
62.547400 8.103777
65.424750 8.444324
68.302100 8.675275
71.179450 8.983155
74.056800 9.357042
76.934150 9.640668
79.811500 9.929572
82.688850 10.229781
85.566200 10.534190
88.443550 10.911753
91.320900 11.264589
94.198250 11.627800
97.075600 11.922413
99.952950 12.259573
102.830300 12.585853
105.707650 12.968158
108.585000 13.317346
111.462350 13.667785
114.339700 14.034895
117.217050 14.468555
120.094400 15.075393
122.971750 15.422214
125.849100 15.796379
128.726450 16.188041
131.603800 16.586621
134.481150 17.010963
137.358500 17.470811
140.235850 17.943281
143.113200 18.431203
145.990550 18.908557
148.867900 19.335534
151.745250 19.897875
154.622600 20.481167
157.499950 21.005025
160.377300 21.625331
163.254650 22.226735
166.132000 22.810152
169.009350 23.482949
171.886700 24.136846
174.764050 24.751409
177.641400 25.516008
180.518750 26.296347
183.396100 27.053401
186.273450 27.944816
189.150800 28.733969
192.028150 29.703108
194.905500 30.694320
197.782850 31.707041
200.660200 32.682476
203.537550 33.749585
206.414900 34.824533
209.292250 36.088194
212.169600 37.422620
215.046950 38.701229
217.924300 40.142767
220.801650 41.830516
223.679000 43.407769
226.556350 45.080402
229.433700 47.048450
232.311050 49.083174
235.188400 51.237900
238.065750 53.578417
240.943100 56.233369
243.820450 59.099552
246.697800 62.242438
249.575150 65.589741
252.452500 68.986676
255.329850 72.841443
258.207200 77.355318
261.084550 82.495540
263.961900 87.729911
266.839250 94.329704
269.716600 101.383739
272.593950 109.750279
275.471300 119.166763
278.348650 129.932624
281.226000 141.993043
284.103350 154.803699
286.980700 169.237928
289.858050 186.507618
292.735400 206.637450
295.612750 230.465375
298.490100 257.189907
301.367450 287.982753
304.244800 323.362303
307.122150 363.551182
309.999500 444.258892
