# Supplementary material for: Efficient conversion of chemical energy into mechanical work by Hsp70 chaperones
Source: eLife. 2019 Dec 17;8:e48491. doi: 10.7554/eLife.48491 (PMC7000219; doi:10.7554/eLife.48491)
Supplement: Figure 2—figure supplement 1—source data 1. [file elife-48491-fig2-figsupp1-data1.zip › Fig2Supp1/single_realizations_000000/work12]

#Rg Work
22.264500 0.000000
25.141850 0.483408
28.019200 0.902947
30.896550 1.693986
33.773900 2.723986
36.651250 3.601766
39.528600 4.521702
42.405950 4.822202
45.283300 5.276105
48.160650 5.682590
51.038000 6.010101
53.915350 6.429065
56.792700 6.663988
59.670050 6.957290
62.547400 7.253793
65.424750 7.495409
68.302100 7.802716
71.179450 8.144927
74.056800 8.375508
76.934150 8.653575
79.811500 8.961792
82.688850 9.246487
85.566200 9.549088
88.443550 9.951645
91.320900 10.335801
94.198250 10.640907
97.075600 11.015422
99.952950 11.340062
102.830300 11.762193
105.707650 12.099432
108.585000 12.444878
111.462350 12.817166
114.339700 13.191559
117.217050 13.569686
120.094400 13.988698
122.971750 14.350975
125.849100 14.767779
128.726450 15.136296
131.603800 15.591350
134.481150 16.064882
137.358500 16.477638
140.235850 16.932779
143.113200 17.389448
145.990550 17.846646
148.867900 18.299400
151.745250 18.826695
154.622600 19.380631
157.499950 19.967631
160.377300 20.555901
163.254650 21.124510
166.132000 21.802078
169.009350 22.435005
171.886700 23.084637
174.764050 23.760365
177.641400 24.475995
180.518750 25.245345
183.396100 26.051781
186.273450 26.832423
189.150800 27.617598
192.028150 28.468534
194.905500 29.410962
197.782850 30.322135
200.660200 31.336416
203.537550 32.432693
206.414900 33.656993
209.292250 34.854028
212.169600 36.128373
215.046950 37.475899
217.924300 38.905159
220.801650 40.418908
223.679000 42.023724
226.556350 43.706899
229.433700 45.558040
232.311050 47.584143
235.188400 49.758010
238.065750 52.039709
240.943100 55.023001
243.820450 58.022342
246.697800 61.119210
249.575150 64.454925
252.452500 68.059275
255.329850 72.150563
258.207200 76.618045
261.084550 81.911410
263.961900 87.923179
266.839250 94.057192
269.716600 101.187807
272.593950 108.910937
275.471300 117.992157
278.348650 128.431669
281.226000 139.883431
284.103350 153.494003
286.980700 169.040867
289.858050 186.706609
292.735400 207.216367
295.612750 230.291981
298.490100 257.357138
301.367450 287.726857
304.244800 322.384459
307.122150 362.322021
309.999500 408.871101
