# Supplementary material for: Efficient conversion of chemical energy into mechanical work by Hsp70 chaperones
Source: eLife. 2019 Dec 17;8:e48491. doi: 10.7554/eLife.48491 (PMC7000219; doi:10.7554/eLife.48491)
Supplement: Figure 2—figure supplement 1—source data 1. [file elife-48491-fig2-figsupp1-data1.zip › Fig2Supp1/single_realizations_000000/work13]

#Rg Work
22.264500 0.000000
25.141850 -0.066755
28.019200 0.725750
30.896550 1.235845
33.773900 2.320399
36.651250 3.647985
39.528600 4.728049
42.405950 4.987132
45.283300 5.353471
48.160650 5.524762
51.038000 5.691232
53.915350 6.083450
56.792700 6.318707
59.670050 6.651171
62.547400 6.962162
65.424750 7.225905
68.302100 7.515373
71.179450 7.816318
74.056800 8.084091
76.934150 8.300235
79.811500 8.595763
82.688850 8.942792
85.566200 9.317121
88.443550 9.568982
91.320900 9.895443
94.198250 10.300813
97.075600 10.571692
99.952950 10.896516
102.830300 11.304068
105.707650 11.635666
108.585000 11.981438
111.462350 12.329705
114.339700 12.696541
117.217050 13.057427
120.094400 13.460220
122.971750 13.865007
125.849100 14.263778
128.726450 14.671654
131.603800 15.157036
134.481150 15.631163
137.358500 16.070701
140.235850 16.508317
143.113200 17.009656
145.990550 17.504871
148.867900 17.989693
151.745250 18.516385
154.622600 19.015497
157.499950 19.588085
160.377300 20.243184
163.254650 20.810346
166.132000 21.391130
169.009350 22.009271
171.886700 22.655248
174.764050 23.286612
177.641400 24.054427
180.518750 24.770863
183.396100 25.605621
186.273450 26.463272
189.150800 27.323653
192.028150 28.177439
194.905500 29.121896
197.782850 30.057186
200.660200 31.188097
203.537550 32.416785
206.414900 33.549334
209.292250 34.838201
212.169600 36.151597
215.046950 37.521712
217.924300 38.810505
220.801650 40.344326
223.679000 42.081257
226.556350 43.796358
229.433700 45.713241
232.311050 47.801776
235.188400 49.934729
238.065750 52.164552
240.943100 54.643626
243.820450 57.483815
246.697800 60.458215
249.575150 63.819720
252.452500 67.573696
255.329850 71.587881
258.207200 76.535577
261.084550 81.434517
263.961900 86.858835
266.839250 93.296347
269.716600 100.307269
272.593950 108.043744
275.471300 117.684214
278.348650 127.965669
281.226000 139.145867
284.103350 152.589714
286.980700 167.937914
289.858050 185.815527
292.735400 206.305024
295.612750 229.376576
298.490100 257.018543
301.367450 288.060278
304.244800 323.991845
307.122150 364.182187
309.999500 410.355240
