# Supplementary material for: Efficient conversion of chemical energy into mechanical work by Hsp70 chaperones
Source: eLife. 2019 Dec 17;8:e48491. doi: 10.7554/eLife.48491 (PMC7000219; doi:10.7554/eLife.48491)
Supplement: Figure 2—figure supplement 1—source data 1. [file elife-48491-fig2-figsupp1-data1.zip › Fig2Supp1/single_realizations_000000/work14]

#Rg Work
22.264500 0.000000
25.141850 0.979300
28.019200 2.240011
30.896550 3.255144
33.773900 4.164174
36.651250 4.943647
39.528600 5.952524
42.405950 7.450635
45.283300 8.141529
48.160650 8.542061
51.038000 8.843849
53.915350 9.255658
56.792700 9.610653
59.670050 10.080699
62.547400 10.543656
65.424750 11.028284
68.302100 11.609144
71.179450 12.033819
74.056800 12.401677
76.934150 12.639533
79.811500 12.924778
82.688850 13.212995
85.566200 13.432414
88.443550 13.751308
91.320900 14.171083
94.198250 14.543528
97.075600 14.875362
99.952950 15.202706
102.830300 15.487365
105.707650 15.865520
108.585000 16.165149
111.462350 16.490942
114.339700 16.899391
117.217050 17.224805
120.094400 17.579109
122.971750 18.004929
125.849100 18.482489
128.726450 18.950949
131.603800 19.326543
134.481150 19.757796
137.358500 20.204569
140.235850 20.659838
143.113200 21.158977
145.990550 21.619837
148.867900 22.138261
151.745250 22.589991
154.622600 23.093609
157.499950 23.611050
160.377300 24.219636
163.254650 24.796404
166.132000 25.500222
169.009350 26.111438
171.886700 26.783127
174.764050 27.497470
177.641400 28.144702
180.518750 28.857550
183.396100 29.686210
186.273450 30.556547
189.150800 31.467754
192.028150 32.344428
194.905500 33.302811
197.782850 34.272112
200.660200 35.248968
203.537550 36.380505
206.414900 37.469266
209.292250 38.580095
212.169600 39.794644
215.046950 41.146478
217.924300 42.548403
220.801650 44.126050
223.679000 45.777818
226.556350 47.580635
229.433700 49.430703
232.311050 51.414918
235.188400 53.523213
238.065750 55.924102
240.943100 58.439491
243.820450 61.214526
246.697800 64.252402
249.575150 67.740823
252.452500 71.451727
255.329850 75.338032
258.207200 79.582548
261.084550 84.600145
263.961900 90.019049
266.839250 96.097750
269.716600 103.120636
272.593950 111.690100
275.471300 120.919526
278.348650 131.445252
281.226000 142.983661
284.103350 156.530915
286.980700 171.896959
289.858050 189.579594
292.735400 210.157280
295.612750 233.387773
298.490100 260.087367
301.367450 289.781332
304.244800 324.330370
307.122150 364.380301
309.999500 461.089905
