# Supplementary material for: Efficient conversion of chemical energy into mechanical work by Hsp70 chaperones
Source: eLife. 2019 Dec 17;8:e48491. doi: 10.7554/eLife.48491 (PMC7000219; doi:10.7554/eLife.48491)
Supplement: Figure 2—figure supplement 1—source data 1. [file elife-48491-fig2-figsupp1-data1.zip › Fig2Supp1/single_realizations_000000/work15]

#Rg Work
22.264500 0.000000
25.141850 0.010130
28.019200 0.871832
30.896550 1.775496
33.773900 2.725634
36.651250 3.530573
39.528600 4.465480
42.405950 5.183369
45.283300 5.561530
48.160650 6.089293
51.038000 6.461671
53.915350 6.881362
56.792700 7.088572
59.670050 7.433949
62.547400 7.875541
65.424750 8.320701
68.302100 8.614087
71.179450 8.954167
74.056800 9.280224
76.934150 9.567949
79.811500 9.818346
82.688850 10.106396
85.566200 10.354929
88.443550 10.659581
91.320900 10.955907
94.198250 11.241781
97.075600 11.583160
99.952950 11.895117
102.830300 12.233492
105.707650 12.615403
108.585000 13.056486
111.462350 13.398378
114.339700 13.840004
117.217050 14.222218
120.094400 14.537484
122.971750 14.918944
125.849100 15.315291
128.726450 15.716884
131.603800 16.166962
134.481150 16.556537
137.358500 17.011594
140.235850 17.499996
143.113200 17.965874
145.990550 18.452588
148.867900 18.917865
151.745250 19.459338
154.622600 19.975885
157.499950 20.597774
160.377300 21.229401
163.254650 21.802420
166.132000 22.425116
169.009350 23.054742
171.886700 23.732199
174.764050 24.464229
177.641400 25.070906
180.518750 25.876745
183.396100 26.648568
186.273450 27.481411
189.150800 28.345680
192.028150 29.283992
194.905500 30.252142
197.782850 31.150622
200.660200 32.255709
203.537550 33.353099
206.414900 34.515435
209.292250 35.738978
212.169600 36.923960
215.046950 38.315815
217.924300 39.835720
220.801650 41.371598
223.679000 43.069157
226.556350 44.769097
229.433700 46.661078
232.311050 48.688291
235.188400 50.727784
238.065750 53.197670
240.943100 55.743279
243.820450 58.562506
246.697800 61.582367
249.575150 65.026962
252.452500 68.460895
255.329850 72.459743
258.207200 77.040571
261.084550 82.108865
263.961900 87.759336
266.839250 94.198858
269.716600 101.471897
272.593950 109.055536
275.471300 118.011819
278.348650 128.779343
281.226000 140.964684
284.103350 154.265447
286.980700 169.801942
289.858050 187.639848
292.735400 207.882156
295.612750 230.726605
298.490100 257.248635
301.367450 287.052205
304.244800 321.534205
307.122150 361.142083
309.999500 407.590345
