# Supplementary material for: Efficient conversion of chemical energy into mechanical work by Hsp70 chaperones
Source: eLife. 2019 Dec 17;8:e48491. doi: 10.7554/eLife.48491 (PMC7000219; doi:10.7554/eLife.48491)
Supplement: Figure 2—figure supplement 1—source data 1. [file elife-48491-fig2-figsupp1-data1.zip › Fig2Supp1/single_realizations_000000/work16]

#Rg Work
22.264500 0.000000
25.141850 0.405001
28.019200 1.538527
30.896550 2.316954
33.773900 3.230765
36.651250 4.246224
39.528600 4.645626
42.405950 4.967498
45.283300 5.162005
48.160650 5.365499
51.038000 5.629163
53.915350 5.829729
56.792700 6.108324
59.670050 6.434390
62.547400 6.668454
65.424750 6.911429
68.302100 7.122538
71.179450 7.435863
74.056800 7.753046
76.934150 8.032788
79.811500 8.367205
82.688850 8.648330
85.566200 8.943218
88.443550 9.260387
91.320900 9.493348
94.198250 9.854939
97.075600 10.187068
99.952950 10.489319
102.830300 10.847932
105.707650 11.201079
108.585000 11.658089
111.462350 11.975183
114.339700 12.361908
117.217050 12.673842
120.094400 12.999841
122.971750 13.418479
125.849100 13.827533
128.726450 14.221144
131.603800 14.716409
134.481150 15.182822
137.358500 15.591499
140.235850 16.029681
143.113200 16.450721
145.990550 16.946474
148.867900 17.410329
151.745250 17.953476
154.622600 18.525212
157.499950 19.093992
160.377300 19.698511
163.254650 20.286438
166.132000 20.905793
169.009350 21.571219
171.886700 22.246068
174.764050 22.962075
177.641400 23.714240
180.518750 24.408765
183.396100 25.219700
186.273450 26.043181
189.150800 26.935045
192.028150 27.833121
194.905500 28.849090
197.782850 29.854028
200.660200 30.845405
203.537550 31.884131
206.414900 32.958189
209.292250 34.232301
212.169600 35.475468
215.046950 36.696253
217.924300 38.126703
220.801650 39.582271
223.679000 41.106532
226.556350 43.037847
229.433700 44.963454
232.311050 46.957816
235.188400 49.180117
238.065750 51.508100
240.943100 54.033901
243.820450 56.832351
246.697800 59.804461
249.575150 63.191842
252.452500 67.152464
255.329850 71.270644
258.207200 75.808376
261.084550 82.043158
263.961900 87.414886
266.839250 93.684898
269.716600 100.576451
272.593950 108.617734
275.471300 117.258469
278.348650 127.510682
281.226000 138.820363
284.103350 152.151686
286.980700 167.468902
289.858050 185.408453
292.735400 205.357020
295.612750 228.570045
298.490100 254.836006
301.367450 285.239404
304.244800 323.928441
307.122150 368.645661
309.999500 414.927469
