# Supplementary material for: Efficient conversion of chemical energy into mechanical work by Hsp70 chaperones
Source: eLife. 2019 Dec 17;8:e48491. doi: 10.7554/eLife.48491 (PMC7000219; doi:10.7554/eLife.48491)
Supplement: Figure 2—figure supplement 1—source data 1. [file elife-48491-fig2-figsupp1-data1.zip › Fig2Supp1/single_realizations_000000/work17]

#Rg Work
22.264500 0.000000
25.141850 0.933626
28.019200 1.912256
30.896550 2.803589
33.773900 3.493774
36.651250 3.793045
39.528600 4.310816
42.405950 4.524118
45.283300 4.856264
48.160650 5.167446
51.038000 5.694608
53.915350 6.153528
56.792700 6.628731
59.670050 7.038017
62.547400 7.735658
65.424750 8.307707
68.302100 8.865183
71.179450 9.384020
74.056800 9.904865
76.934150 10.619792
79.811500 11.066926
82.688850 11.424187
85.566200 11.879912
88.443550 12.141504
91.320900 12.447814
94.198250 12.764091
97.075600 13.194840
99.952950 13.560012
102.830300 13.925654
105.707650 14.201600
108.585000 14.527232
111.462350 14.924569
114.339700 15.290702
117.217050 15.638332
120.094400 16.047246
122.971750 16.390000
125.849100 16.784860
128.726450 17.186659
131.603800 17.597201
134.481150 17.974235
137.358500 18.412336
140.235850 18.869574
143.113200 19.378294
145.990550 19.890760
148.867900 20.427649
151.745250 20.944983
154.622600 21.443193
157.499950 21.963934
160.377300 22.537438
163.254650 23.152877
166.132000 23.792133
169.009350 24.441204
171.886700 25.098271
174.764050 25.760522
177.641400 26.536190
180.518750 27.231434
183.396100 27.949376
186.273450 28.773498
189.150800 29.639776
192.028150 30.573380
194.905500 31.469327
197.782850 32.424637
200.660200 33.531937
203.537550 34.624343
206.414900 35.774417
209.292250 36.921092
212.169600 38.145328
215.046950 39.630827
217.924300 41.129844
220.801650 42.767423
223.679000 44.312770
226.556350 45.985714
229.433700 47.925030
232.311050 49.941264
235.188400 52.172707
238.065750 54.371480
240.943100 56.997225
243.820450 59.797309
246.697800 62.703444
249.575150 66.048506
252.452500 69.704768
255.329850 73.652498
258.207200 78.151567
261.084550 83.095141
263.961900 88.804280
266.839250 94.718542
269.716600 101.896892
272.593950 109.735382
275.471300 118.979719
278.348650 129.487334
281.226000 141.242406
284.103350 154.283516
286.980700 169.847316
289.858050 188.117378
292.735400 208.598218
295.612750 231.902050
298.490100 259.092049
301.367450 289.618301
304.244800 325.866579
307.122150 365.684819
309.999500 502.121844
