# Supplementary material for: Efficient conversion of chemical energy into mechanical work by Hsp70 chaperones
Source: eLife. 2019 Dec 17;8:e48491. doi: 10.7554/eLife.48491 (PMC7000219; doi:10.7554/eLife.48491)
Supplement: Figure 2—figure supplement 1—source data 1. [file elife-48491-fig2-figsupp1-data1.zip › Fig2Supp1/single_realizations_000000/work18]

#Rg Work
22.264500 0.000000
25.141850 0.790673
28.019200 2.084337
30.896550 3.539678
33.773900 4.996957
36.651250 5.623715
39.528600 6.310202
42.405950 6.725213
45.283300 7.121399
48.160650 7.400305
51.038000 7.637509
53.915350 7.881760
56.792700 8.098100
59.670050 8.308286
62.547400 8.560130
65.424750 8.937216
68.302100 9.229726
71.179450 9.615221
74.056800 9.835429
76.934150 10.046831
79.811500 10.298031
82.688850 10.628543
85.566200 10.900339
88.443550 11.240805
91.320900 11.531172
94.198250 11.828892
97.075600 12.197638
99.952950 12.482900
102.830300 12.810259
105.707650 13.176781
108.585000 13.555235
111.462350 13.991382
114.339700 14.488405
117.217050 14.986215
120.094400 15.376109
122.971750 15.695681
125.849100 16.083884
128.726450 16.608433
131.603800 16.967184
134.481150 17.330208
137.358500 17.820149
140.235850 18.364745
143.113200 18.835981
145.990550 19.287756
148.867900 19.803099
151.745250 20.312618
154.622600 20.895389
157.499950 21.422081
160.377300 22.002698
163.254650 22.705193
166.132000 23.231911
169.009350 23.916351
171.886700 24.575909
174.764050 25.217636
177.641400 26.013730
180.518750 26.830197
183.396100 27.635274
186.273450 28.534906
189.150800 29.416738
192.028150 30.352727
194.905500 31.248504
197.782850 32.307211
200.660200 33.397924
203.537550 34.490261
206.414900 35.678983
209.292250 36.778954
212.169600 38.068432
215.046950 39.495633
217.924300 40.983993
220.801650 42.496850
223.679000 44.026761
226.556350 45.734083
229.433700 47.563981
232.311050 49.393794
235.188400 51.731643
238.065750 54.230846
240.943100 56.931076
243.820450 59.618400
246.697800 62.738110
249.575150 66.398309
252.452500 70.225966
255.329850 74.299447
258.207200 78.956077
261.084550 83.776503
263.961900 89.258578
266.839250 95.514644
269.716600 102.960732
272.593950 110.652187
275.471300 119.905191
278.348650 130.515363
281.226000 142.305302
284.103350 156.118623
286.980700 171.316207
289.858050 189.398506
292.735400 210.089306
295.612750 233.165751
298.490100 259.987076
301.367450 289.891514
304.244800 324.713108
307.122150 364.937372
309.999500 410.708857
