# Supplementary material for: Efficient conversion of chemical energy into mechanical work by Hsp70 chaperones
Source: eLife. 2019 Dec 17;8:e48491. doi: 10.7554/eLife.48491 (PMC7000219; doi:10.7554/eLife.48491)
Supplement: Figure 2—figure supplement 1—source data 1. [file elife-48491-fig2-figsupp1-data1.zip › Fig2Supp1/single_realizations_000000/work19]

#Rg Work
22.264500 0.000000
25.141850 0.192029
28.019200 1.155132
30.896550 2.013734
33.773900 2.724465
36.651250 3.268054
39.528600 4.134492
42.405950 4.223850
45.283300 4.408631
48.160650 4.742781
51.038000 5.167225
53.915350 5.677090
56.792700 6.494572
59.670050 7.121111
62.547400 7.577066
65.424750 7.928949
68.302100 8.334924
71.179450 8.694633
74.056800 9.031487
76.934150 9.401371
79.811500 9.684929
82.688850 9.988676
85.566200 10.231725
88.443550 10.568337
91.320900 10.900223
94.198250 11.331538
97.075600 11.647540
99.952950 12.007607
102.830300 12.339001
105.707650 12.646669
108.585000 12.973040
111.462350 13.304997
114.339700 13.709075
117.217050 14.107081
120.094400 14.532013
122.971750 14.901417
125.849100 15.241016
128.726450 15.646076
131.603800 16.113362
134.481150 16.551592
137.358500 16.977486
140.235850 17.445249
143.113200 17.931409
145.990550 18.341711
148.867900 18.843943
151.745250 19.333762
154.622600 19.753058
157.499950 20.327220
160.377300 20.962376
163.254650 21.529278
166.132000 22.118404
169.009350 22.755402
171.886700 23.464291
174.764050 24.137584
177.641400 24.869678
180.518750 25.653156
183.396100 26.487999
186.273450 27.335060
189.150800 28.190021
192.028150 29.075706
194.905500 29.981659
197.782850 31.148000
200.660200 32.212928
203.537550 33.275829
206.414900 34.544226
209.292250 35.764968
212.169600 37.017046
215.046950 38.357556
217.924300 39.720017
220.801650 41.317510
223.679000 42.831778
226.556350 44.577038
229.433700 46.588682
232.311050 48.842920
235.188400 51.008973
238.065750 53.403414
240.943100 55.910718
243.820450 58.532988
246.697800 61.656641
249.575150 65.014868
252.452500 68.904556
255.329850 73.209348
258.207200 77.747526
261.084550 82.711057
263.961900 87.948241
266.839250 94.171509
269.716600 101.434936
272.593950 109.572492
275.471300 118.194471
278.348650 128.736964
281.226000 140.984531
284.103350 154.325637
286.980700 169.994415
289.858050 187.919221
292.735400 207.549958
295.612750 230.657805
298.490100 257.515690
301.367450 287.398091
304.244800 322.542144
307.122150 362.254415
309.999500 408.255384
