# Supplementary material for: Efficient conversion of chemical energy into mechanical work by Hsp70 chaperones
Source: eLife. 2019 Dec 17;8:e48491. doi: 10.7554/eLife.48491 (PMC7000219; doi:10.7554/eLife.48491)
Supplement: Figure 2—figure supplement 1—source data 1. [file elife-48491-fig2-figsupp1-data1.zip › Fig2Supp1/single_realizations_000000/work2]

#Rg Work
22.264500 0.000000
25.141850 0.719665
28.019200 1.742244
30.896550 2.850793
33.773900 3.239575
36.651250 3.536127
39.528600 3.998923
42.405950 4.990414
45.283300 5.536789
48.160650 5.767209
51.038000 6.236006
53.915350 6.568558
56.792700 7.026667
59.670050 7.708486
62.547400 8.181300
65.424750 8.705928
68.302100 9.231344
71.179450 9.651939
74.056800 10.246741
76.934150 10.912013
79.811500 11.621252
82.688850 12.344663
85.566200 12.715971
88.443550 12.964369
91.320900 13.256488
94.198250 13.606688
97.075600 13.981251
99.952950 14.343731
102.830300 14.735713
105.707650 15.047394
108.585000 15.357131
111.462350 15.853557
114.339700 16.203542
117.217050 16.491459
120.094400 16.831655
122.971750 17.185543
125.849100 17.547877
128.726450 17.945886
131.603800 18.337752
134.481150 18.768358
137.358500 19.089383
140.235850 19.561376
143.113200 20.092275
145.990550 20.536640
148.867900 21.077433
151.745250 21.671348
154.622600 22.220221
157.499950 22.814732
160.377300 23.336725
163.254650 23.863092
166.132000 24.472665
169.009350 25.133695
171.886700 25.827675
174.764050 26.482531
177.641400 27.204710
180.518750 27.917060
183.396100 28.689336
186.273450 29.529046
189.150800 30.387760
192.028150 31.378420
194.905500 32.378698
197.782850 33.445517
200.660200 34.556078
203.537550 35.679737
206.414900 36.796575
209.292250 37.972277
212.169600 39.233422
215.046950 40.725601
217.924300 42.266204
220.801650 43.816358
223.679000 45.471138
226.556350 47.196774
229.433700 49.000878
232.311050 50.941742
235.188400 53.090587
238.065750 55.405337
240.943100 58.093707
243.820450 60.936517
246.697800 63.868288
249.575150 66.994715
252.452500 70.809262
255.329850 74.882152
258.207200 79.597855
261.084550 84.540455
263.961900 90.003600
266.839250 96.054166
269.716600 103.464221
272.593950 111.133760
275.471300 120.240657
278.348650 130.309829
281.226000 141.970150
284.103350 155.603737
286.980700 170.849714
289.858050 188.201728
292.735400 208.022720
295.612750 231.309900
298.490100 257.564851
301.367450 288.355613
304.244800 324.357021
307.122150 363.908765
309.999500 409.741039
