# Supplementary material for: Efficient conversion of chemical energy into mechanical work by Hsp70 chaperones
Source: eLife. 2019 Dec 17;8:e48491. doi: 10.7554/eLife.48491 (PMC7000219; doi:10.7554/eLife.48491)
Supplement: Figure 2—figure supplement 1—source data 1. [file elife-48491-fig2-figsupp1-data1.zip › Fig2Supp1/single_realizations_000000/work20]

#Rg Work
22.264500 0.000000
25.141850 0.780404
28.019200 1.591266
30.896550 2.692831
33.773900 3.495075
36.651250 4.068583
39.528600 4.930606
42.405950 5.354199
45.283300 5.657060
48.160650 5.897214
51.038000 6.018806
53.915350 6.267946
56.792700 6.511664
59.670050 6.806677
62.547400 7.086511
65.424750 7.308725
68.302100 7.544717
71.179450 7.818941
74.056800 8.030141
76.934150 8.274726
79.811500 8.534915
82.688850 8.835089
85.566200 9.154318
88.443550 9.432063
91.320900 9.661844
94.198250 9.991070
97.075600 10.263912
99.952950 10.619164
102.830300 11.043950
105.707650 11.374032
108.585000 11.706337
111.462350 12.171115
114.339700 12.544081
117.217050 12.879067
120.094400 13.240045
122.971750 13.605449
125.849100 14.065144
128.726450 14.516685
131.603800 14.961070
134.481150 15.436882
137.358500 15.822884
140.235850 16.287451
143.113200 16.685879
145.990550 17.182449
148.867900 17.693536
151.745250 18.184377
154.622600 18.739587
157.499950 19.335251
160.377300 19.884300
163.254650 20.515857
166.132000 21.157277
169.009350 21.752356
171.886700 22.411917
174.764050 23.120286
177.641400 23.844325
180.518750 24.504175
183.396100 25.337026
186.273450 26.067726
189.150800 26.940358
192.028150 27.843498
194.905500 28.765137
197.782850 29.766368
200.660200 30.854149
203.537550 31.871748
206.414900 33.064506
209.292250 34.259843
212.169600 35.644980
215.046950 37.001733
217.924300 38.529028
220.801650 40.044329
223.679000 41.708447
226.556350 43.491579
229.433700 45.438691
232.311050 47.435930
235.188400 49.498089
238.065750 51.779875
240.943100 54.281510
243.820450 57.121875
246.697800 60.126322
249.575150 63.062092
252.452500 66.930617
255.329850 71.362747
258.207200 75.859170
261.084550 80.844111
263.961900 86.759410
266.839250 93.142931
269.716600 100.109326
272.593950 108.058694
275.471300 117.021961
278.348650 127.399478
281.226000 139.432862
284.103350 152.779666
286.980700 167.946018
289.858050 185.414201
292.735400 205.071953
295.612750 228.816737
298.490100 255.982513
301.367450 286.358185
304.244800 320.602254
307.122150 360.895696
309.999500 409.673846
