# Supplementary material for: Efficient conversion of chemical energy into mechanical work by Hsp70 chaperones
Source: eLife. 2019 Dec 17;8:e48491. doi: 10.7554/eLife.48491 (PMC7000219; doi:10.7554/eLife.48491)
Supplement: Figure 2—figure supplement 1—source data 1. [file elife-48491-fig2-figsupp1-data1.zip › Fig2Supp1/single_realizations_000000/work21]

#Rg Work
22.264500 0.000000
25.141850 0.929866
28.019200 1.855104
30.896550 2.622746
33.773900 3.460867
36.651250 3.668754
39.528600 3.981451
42.405950 4.249878
45.283300 4.526786
48.160650 4.824099
51.038000 5.051548
53.915350 5.255519
56.792700 5.449430
59.670050 5.638036
62.547400 5.880045
65.424750 6.180527
68.302100 6.442831
71.179450 6.677985
74.056800 6.927469
76.934150 7.245586
79.811500 7.550908
82.688850 7.846456
85.566200 8.189115
88.443550 8.460978
91.320900 8.804122
94.198250 9.194918
97.075600 9.506407
99.952950 9.761519
102.830300 10.073968
105.707650 10.396291
108.585000 10.771621
111.462350 11.051113
114.339700 11.374411
117.217050 11.778440
120.094400 12.133190
122.971750 12.547041
125.849100 12.987639
128.726450 13.404212
131.603800 13.797204
134.481150 14.281644
137.358500 14.717067
140.235850 15.259629
143.113200 15.737004
145.990550 16.211613
148.867900 16.753005
151.745250 17.304302
154.622600 17.848531
157.499950 18.455931
160.377300 19.065390
163.254650 19.631011
166.132000 20.188470
169.009350 20.882839
171.886700 21.551696
174.764050 22.230868
177.641400 22.949079
180.518750 23.712052
183.396100 24.521013
186.273450 25.380471
189.150800 26.182882
192.028150 26.966927
194.905500 27.881532
197.782850 28.897331
200.660200 30.003905
203.537550 31.137164
206.414900 32.309303
209.292250 33.566340
212.169600 34.842473
215.046950 36.314259
217.924300 37.805148
220.801650 39.385685
223.679000 40.811579
226.556350 42.529090
229.433700 44.484249
232.311050 46.419309
235.188400 48.405025
238.065750 50.705709
240.943100 53.419306
243.820450 56.355739
246.697800 59.638256
249.575150 62.849960
252.452500 66.429034
255.329850 70.482106
258.207200 75.114002
261.084550 80.301110
263.961900 85.803484
266.839250 91.989786
269.716600 99.090669
272.593950 107.011280
275.471300 115.540143
278.348650 125.303492
281.226000 136.768203
284.103350 150.125267
286.980700 165.394133
289.858050 183.000506
292.735400 203.376550
295.612750 226.623092
298.490100 253.728381
301.367450 283.804736
304.244800 318.430985
307.122150 359.502767
309.999500 406.364625
