# Supplementary material for: Efficient conversion of chemical energy into mechanical work by Hsp70 chaperones
Source: eLife. 2019 Dec 17;8:e48491. doi: 10.7554/eLife.48491 (PMC7000219; doi:10.7554/eLife.48491)
Supplement: Figure 2—figure supplement 1—source data 1. [file elife-48491-fig2-figsupp1-data1.zip › Fig2Supp1/single_realizations_000000/work22]

#Rg Work
22.264500 0.000000
25.141850 1.813129
28.019200 2.929203
30.896550 3.760098
33.773900 4.385624
36.651250 4.643073
39.528600 5.037849
42.405950 5.396459
45.283300 5.837093
48.160650 6.126948
51.038000 6.534547
53.915350 6.862355
56.792700 7.160904
59.670050 7.479337
62.547400 7.886102
65.424750 8.295086
68.302100 8.853433
71.179450 9.289282
74.056800 9.629117
76.934150 9.907761
79.811500 10.215649
82.688850 10.565910
85.566200 10.845193
88.443550 11.098318
91.320900 11.356441
94.198250 11.747354
97.075600 12.105679
99.952950 12.426398
102.830300 12.684798
105.707650 13.074872
108.585000 13.465013
111.462350 13.809521
114.339700 14.229616
117.217050 14.593336
120.094400 15.047162
122.971750 15.485903
125.849100 15.850749
128.726450 16.237856
131.603800 16.608085
134.481150 17.027211
137.358500 17.495913
140.235850 17.958691
143.113200 18.452693
145.990550 18.944495
148.867900 19.474933
151.745250 19.940772
154.622600 20.494369
157.499950 20.992068
160.377300 21.583719
163.254650 22.208094
166.132000 22.836443
169.009350 23.410497
171.886700 24.095292
174.764050 24.875160
177.641400 25.641922
180.518750 26.417640
183.396100 27.168236
186.273450 28.003583
189.150800 28.857646
192.028150 29.714708
194.905500 30.740586
197.782850 31.749659
200.660200 32.760572
203.537550 33.854767
206.414900 34.996534
209.292250 36.345291
212.169600 37.678620
215.046950 39.103565
217.924300 40.605516
220.801650 42.179926
223.679000 43.863402
226.556350 45.684672
229.433700 47.479406
232.311050 49.479880
235.188400 51.909109
238.065750 54.314175
240.943100 56.817252
243.820450 59.516978
246.697800 62.835563
249.575150 66.081812
252.452500 69.749431
255.329850 73.902323
258.207200 78.485673
261.084550 83.596464
263.961900 89.313982
266.839250 95.860409
269.716600 103.216255
272.593950 111.635723
275.471300 120.490965
278.348650 130.811033
281.226000 142.555394
284.103350 155.858830
286.980700 171.028298
289.858050 188.442390
292.735400 208.188448
295.612750 230.856770
298.490100 257.394853
301.367450 288.664535
304.244800 323.767718
307.122150 364.482689
309.999500 412.064384
