# Supplementary material for: Efficient conversion of chemical energy into mechanical work by Hsp70 chaperones
Source: eLife. 2019 Dec 17;8:e48491. doi: 10.7554/eLife.48491 (PMC7000219; doi:10.7554/eLife.48491)
Supplement: Figure 2—figure supplement 1—source data 1. [file elife-48491-fig2-figsupp1-data1.zip › Fig2Supp1/single_realizations_000000/work23]

#Rg Work
22.264500 0.000000
25.141850 0.819979
28.019200 2.037006
30.896550 3.294206
33.773900 4.146574
36.651250 4.823405
39.528600 5.258586
42.405950 5.614403
45.283300 5.894250
48.160650 6.240722
51.038000 6.610567
53.915350 6.797484
56.792700 7.183585
59.670050 7.507622
62.547400 7.867729
65.424750 8.267269
68.302100 8.701373
71.179450 9.198859
74.056800 9.678889
76.934150 10.200063
79.811500 10.476539
82.688850 10.740006
85.566200 11.048236
88.443550 11.335429
91.320900 11.682117
94.198250 12.051176
97.075600 12.410727
99.952950 12.735924
102.830300 13.204608
105.707650 13.573384
108.585000 13.999562
111.462350 14.584824
114.339700 14.879397
117.217050 15.291097
120.094400 15.698035
122.971750 16.041302
125.849100 16.451947
128.726450 16.853753
131.603800 17.283569
134.481150 17.693649
137.358500 18.162682
140.235850 18.643222
143.113200 19.103065
145.990550 19.555426
148.867900 20.019908
151.745250 20.522308
154.622600 21.092069
157.499950 21.631284
160.377300 22.180113
163.254650 22.773717
166.132000 23.374186
169.009350 24.049771
171.886700 24.782077
174.764050 25.493248
177.641400 26.165667
180.518750 26.912526
183.396100 27.740953
186.273450 28.585118
189.150800 29.454073
192.028150 30.307978
194.905500 31.259421
197.782850 32.372417
200.660200 33.453977
203.537550 34.567873
206.414900 35.773494
209.292250 36.929594
212.169600 38.120232
215.046950 39.424880
217.924300 40.760875
220.801650 42.225911
223.679000 43.983836
226.556350 45.744934
229.433700 47.621451
232.311050 49.728195
235.188400 51.717629
238.065750 54.057237
240.943100 56.613492
243.820450 59.621055
246.697800 62.797954
249.575150 65.864663
252.452500 69.654251
255.329850 73.908454
258.207200 78.254572
261.084550 83.507932
263.961900 89.048538
266.839250 95.264935
269.716600 102.258847
272.593950 110.122296
275.471300 119.504371
278.348650 129.981911
281.226000 141.800130
284.103350 154.880900
286.980700 170.465579
289.858050 187.635944
292.735400 207.488537
295.612750 230.454253
298.490100 257.190731
301.367450 287.646856
304.244800 321.908817
307.122150 362.434953
309.999500 408.715386
