# Supplementary material for: Efficient conversion of chemical energy into mechanical work by Hsp70 chaperones
Source: eLife. 2019 Dec 17;8:e48491. doi: 10.7554/eLife.48491 (PMC7000219; doi:10.7554/eLife.48491)
Supplement: Figure 2—figure supplement 1—source data 1. [file elife-48491-fig2-figsupp1-data1.zip › Fig2Supp1/single_realizations_000000/work24]

#Rg Work
22.264500 0.000000
25.141850 0.685019
28.019200 1.727242
30.896550 2.956992
33.773900 4.120949
36.651250 4.590213
39.528600 4.906364
42.405950 5.235424
45.283300 5.481588
48.160650 5.729447
51.038000 6.008403
53.915350 6.268815
56.792700 6.537066
59.670050 6.866540
62.547400 7.264066
65.424750 7.607601
68.302100 7.945666
71.179450 8.178333
74.056800 8.453452
76.934150 8.737539
79.811500 9.033526
82.688850 9.352600
85.566200 9.560855
88.443550 9.866197
91.320900 10.109713
94.198250 10.474137
97.075600 10.756478
99.952950 11.107731
102.830300 11.363317
105.707650 11.693601
108.585000 12.049444
111.462350 12.436569
114.339700 12.787962
117.217050 13.146162
120.094400 13.487099
122.971750 13.935038
125.849100 14.365421
128.726450 14.822684
131.603800 15.268813
134.481150 15.767789
137.358500 16.194626
140.235850 16.697595
143.113200 17.226887
145.990550 17.740052
148.867900 18.209333
151.745250 18.685727
154.622600 19.226362
157.499950 19.766202
160.377300 20.361641
163.254650 20.938886
166.132000 21.550362
169.009350 22.155511
171.886700 22.892799
174.764050 23.591620
177.641400 24.374410
180.518750 25.039552
183.396100 25.880520
186.273450 26.608443
189.150800 27.467617
192.028150 28.367496
194.905500 29.295812
197.782850 30.316050
200.660200 31.347906
203.537550 32.365413
206.414900 33.413368
209.292250 34.652239
212.169600 35.961771
215.046950 37.290428
217.924300 38.745687
220.801650 40.217053
223.679000 41.746355
226.556350 43.446738
229.433700 45.375549
232.311050 47.316662
235.188400 49.411461
238.065750 51.644585
240.943100 54.104406
243.820450 56.853037
246.697800 59.858994
249.575150 63.331466
252.452500 67.142947
255.329850 71.500493
258.207200 76.300900
261.084550 80.847417
263.961900 86.407286
266.839250 92.700119
269.716600 99.968106
272.593950 108.019362
275.471300 117.230151
278.348650 128.020505
281.226000 140.132266
284.103350 153.936746
286.980700 169.406250
289.858050 187.346498
292.735400 207.415017
295.612750 230.677744
298.490100 257.056257
301.367450 287.180984
304.244800 322.307250
307.122150 362.424451
309.999500 408.615404
