# Supplementary material for: Efficient conversion of chemical energy into mechanical work by Hsp70 chaperones
Source: eLife. 2019 Dec 17;8:e48491. doi: 10.7554/eLife.48491 (PMC7000219; doi:10.7554/eLife.48491)
Supplement: Figure 2—figure supplement 1—source data 1. [file elife-48491-fig2-figsupp1-data1.zip › Fig2Supp1/single_realizations_000000/work25]

#Rg Work
22.264500 0.000000
25.141850 0.258518
28.019200 1.303657
30.896550 1.873865
33.773900 2.436434
36.651250 2.639098
39.528600 3.103685
42.405950 3.427359
45.283300 3.489598
48.160650 3.690353
51.038000 3.894507
53.915350 4.121065
56.792700 4.395178
59.670050 4.785573
62.547400 5.191903
65.424750 5.579219
68.302100 5.990897
71.179450 6.415996
74.056800 6.729435
76.934150 7.001832
79.811500 7.267238
82.688850 7.537957
85.566200 7.877499
88.443550 8.183178
91.320900 8.496996
94.198250 8.840982
97.075600 9.269087
99.952950 9.649894
102.830300 10.110003
105.707650 10.422636
108.585000 10.769327
111.462350 11.117547
114.339700 11.521776
117.217050 11.872875
120.094400 12.288784
122.971750 12.755097
125.849100 13.158963
128.726450 13.595608
131.603800 13.997709
134.481150 14.407869
137.358500 14.858993
140.235850 15.311916
143.113200 15.789256
145.990550 16.280751
148.867900 16.843867
151.745250 17.347865
154.622600 17.836145
157.499950 18.382014
160.377300 18.893769
163.254650 19.483480
166.132000 20.011289
169.009350 20.624879
171.886700 21.349371
174.764050 22.106877
177.641400 22.815477
180.518750 23.586848
183.396100 24.325874
186.273450 25.105002
189.150800 25.944551
192.028150 26.829649
194.905500 27.778535
197.782850 28.723284
200.660200 29.734355
203.537550 30.900473
206.414900 32.144308
209.292250 33.357390
212.169600 34.695033
215.046950 36.124751
217.924300 37.667167
220.801650 39.047710
223.679000 40.649300
226.556350 42.471296
229.433700 44.251127
232.311050 46.136425
235.188400 48.620706
238.065750 51.041041
240.943100 53.651026
243.820450 56.468301
246.697800 59.514778
249.575150 62.860443
252.452500 66.581284
255.329850 70.586065
258.207200 74.907166
261.084550 80.075218
263.961900 85.733105
266.839250 91.661359
269.716600 98.510262
272.593950 106.585989
275.471300 115.667308
278.348650 126.351519
281.226000 138.205089
284.103350 151.724507
286.980700 166.696642
289.858050 184.159451
292.735400 204.311635
295.612750 227.061125
298.490100 253.760601
301.367450 284.338288
304.244800 319.168719
307.122150 398.765705
309.999500 608.477543
