# Supplementary material for: Efficient conversion of chemical energy into mechanical work by Hsp70 chaperones
Source: eLife. 2019 Dec 17;8:e48491. doi: 10.7554/eLife.48491 (PMC7000219; doi:10.7554/eLife.48491)
Supplement: Figure 2—figure supplement 1—source data 1. [file elife-48491-fig2-figsupp1-data1.zip › Fig2Supp1/single_realizations_000000/work26]

#Rg Work
22.264500 0.000000
25.141850 0.831544
28.019200 1.697756
30.896550 3.002784
33.773900 3.397911
36.651250 3.538608
39.528600 3.904009
42.405950 4.214982
45.283300 4.705554
48.160650 5.100895
51.038000 5.527926
53.915350 5.879000
56.792700 6.335237
59.670050 6.584383
62.547400 6.799239
65.424750 7.109161
68.302100 7.528375
71.179450 7.924260
74.056800 8.181163
76.934150 8.483467
79.811500 8.805611
82.688850 9.074017
85.566200 9.404554
88.443550 9.765686
91.320900 10.095720
94.198250 10.351019
97.075600 10.674239
99.952950 11.043624
102.830300 11.452597
105.707650 11.839512
108.585000 12.278670
111.462350 12.781652
114.339700 13.044122
117.217050 13.438854
120.094400 14.006748
122.971750 14.538105
125.849100 14.917336
128.726450 15.354767
131.603800 15.728427
134.481150 16.111290
137.358500 16.530109
140.235850 16.952555
143.113200 17.438005
145.990550 17.921907
148.867900 18.456449
151.745250 19.027788
154.622600 19.568288
157.499950 20.079576
160.377300 20.656663
163.254650 21.276512
166.132000 21.953509
169.009350 22.542606
171.886700 23.217651
174.764050 23.832641
177.641400 24.495312
180.518750 25.296550
183.396100 26.189723
186.273450 26.926687
189.150800 27.902218
192.028150 28.811068
194.905500 29.749708
197.782850 30.757202
200.660200 31.795477
203.537550 32.911956
206.414900 34.116676
209.292250 35.266987
212.169600 36.622829
215.046950 38.035704
217.924300 39.427039
220.801650 40.871139
223.679000 42.443705
226.556350 44.073011
229.433700 45.818971
232.311050 47.868040
235.188400 50.251269
238.065750 52.579689
240.943100 55.038742
243.820450 57.878194
246.697800 60.956343
249.575150 64.140504
252.452500 67.868063
255.329850 71.786970
258.207200 76.335003
261.084550 81.146892
263.961900 86.629068
266.839250 92.367271
269.716600 99.185464
272.593950 106.907593
275.471300 115.592190
278.348650 125.601496
281.226000 137.576705
284.103350 151.315903
286.980700 166.783961
289.858050 184.373865
292.735400 204.592761
295.612750 228.114511
298.490100 255.458704
301.367450 285.883746
304.244800 320.686992
307.122150 361.299800
309.999500 406.406522
