# Supplementary material for: Efficient conversion of chemical energy into mechanical work by Hsp70 chaperones
Source: eLife. 2019 Dec 17;8:e48491. doi: 10.7554/eLife.48491 (PMC7000219; doi:10.7554/eLife.48491)
Supplement: Figure 2—figure supplement 1—source data 1. [file elife-48491-fig2-figsupp1-data1.zip › Fig2Supp1/single_realizations_000000/work27]

#Rg Work
22.264500 0.000000
25.141850 0.336433
28.019200 1.101874
30.896550 2.099532
33.773900 2.780911
36.651250 3.273171
39.528600 3.974168
42.405950 4.207836
45.283300 4.627197
48.160650 4.946344
51.038000 5.181583
53.915350 5.446124
56.792700 5.668193
59.670050 5.865745
62.547400 6.161799
65.424750 6.399237
68.302100 6.760761
71.179450 6.976124
74.056800 7.325811
76.934150 7.597578
79.811500 7.875424
82.688850 8.097357
85.566200 8.451525
88.443550 8.818481
91.320900 9.140924
94.198250 9.423712
97.075600 9.753318
99.952950 10.054608
102.830300 10.404060
105.707650 10.759839
108.585000 11.169020
111.462350 11.565362
114.339700 12.110375
117.217050 12.674007
120.094400 13.157254
122.971750 13.594089
125.849100 13.989079
128.726450 14.391451
131.603800 14.781030
134.481150 15.172541
137.358500 15.627632
140.235850 16.044316
143.113200 16.559768
145.990550 17.000788
148.867900 17.516833
151.745250 18.020338
154.622600 18.560608
157.499950 19.138361
160.377300 19.724049
163.254650 20.319860
166.132000 20.899441
169.009350 21.486242
171.886700 22.187274
174.764050 22.893757
177.641400 23.663111
180.518750 24.371696
183.396100 25.191345
186.273450 26.037089
189.150800 26.967924
192.028150 27.836920
194.905500 28.806384
197.782850 29.785738
200.660200 30.912519
203.537550 31.957950
206.414900 33.112009
209.292250 34.325171
212.169600 35.741244
215.046950 37.137319
217.924300 38.619870
220.801650 40.237027
223.679000 41.850537
226.556350 43.651423
229.433700 45.526580
232.311050 47.550502
235.188400 49.637881
238.065750 51.990824
240.943100 54.637569
243.820450 57.541485
246.697800 60.562151
249.575150 63.970170
252.452500 67.584911
255.329850 71.926306
258.207200 76.596439
261.084550 81.683909
263.961900 87.187839
266.839250 93.218718
269.716600 100.465931
272.593950 108.252303
275.471300 117.072708
278.348650 127.624010
281.226000 139.479445
284.103350 153.080128
286.980700 168.722263
289.858050 186.177544
292.735400 205.960412
295.612750 228.665806
298.490100 254.609287
301.367450 284.959024
304.244800 319.210908
307.122150 359.781045
309.999500 405.838829
