# Supplementary material for: Efficient conversion of chemical energy into mechanical work by Hsp70 chaperones
Source: eLife. 2019 Dec 17;8:e48491. doi: 10.7554/eLife.48491 (PMC7000219; doi:10.7554/eLife.48491)
Supplement: Figure 2—figure supplement 1—source data 1. [file elife-48491-fig2-figsupp1-data1.zip › Fig2Supp1/single_realizations_000000/work28]

#Rg Work
22.264500 0.000000
25.141850 0.387701
28.019200 1.338953
30.896550 1.939029
33.773900 3.005622
36.651250 3.574294
39.528600 4.084078
42.405950 4.495022
45.283300 4.669789
48.160650 5.021126
51.038000 5.324009
53.915350 5.825350
56.792700 6.591309
59.670050 7.093366
62.547400 7.301805
65.424750 7.560231
68.302100 7.732078
71.179450 8.038492
74.056800 8.401042
76.934150 8.867301
79.811500 9.116434
82.688850 9.477355
85.566200 9.773311
88.443550 10.090620
91.320900 10.442246
94.198250 10.854918
97.075600 11.171835
99.952950 11.476278
102.830300 11.819571
105.707650 12.096543
108.585000 12.475774
111.462350 12.890885
114.339700 13.253208
117.217050 13.598597
120.094400 13.943727
122.971750 14.317912
125.849100 14.682819
128.726450 15.008548
131.603800 15.382601
134.481150 15.762118
137.358500 16.146370
140.235850 16.592037
143.113200 17.100362
145.990550 17.585314
148.867900 18.114985
151.745250 18.599823
154.622600 19.139644
157.499950 19.677164
160.377300 20.234456
163.254650 20.786155
166.132000 21.391277
169.009350 22.083315
171.886700 22.689124
174.764050 23.364529
177.641400 24.154441
180.518750 24.962263
183.396100 25.740158
186.273450 26.544917
189.150800 27.466361
192.028150 28.353970
194.905500 29.272023
197.782850 30.314475
200.660200 31.425826
203.537550 32.552208
206.414900 33.701099
209.292250 35.000326
212.169600 36.335973
215.046950 37.600170
217.924300 38.878958
220.801650 40.477685
223.679000 42.241839
226.556350 44.051585
229.433700 45.915225
232.311050 47.951052
235.188400 50.226088
238.065750 52.535613
240.943100 55.166237
243.820450 57.987041
246.697800 61.172458
249.575150 64.317769
252.452500 68.436763
255.329850 72.317374
258.207200 77.035163
261.084550 81.902889
263.961900 87.381197
266.839250 93.230642
269.716600 100.147199
272.593950 107.930743
275.471300 117.029515
278.348650 127.013512
281.226000 138.660360
284.103350 152.295376
286.980700 167.398317
289.858050 186.393397
292.735400 206.813380
295.612750 229.689046
298.490100 256.318315
301.367450 287.136663
304.244800 322.226997
307.122150 362.150887
309.999500 407.859255
