# Supplementary material for: Efficient conversion of chemical energy into mechanical work by Hsp70 chaperones
Source: eLife. 2019 Dec 17;8:e48491. doi: 10.7554/eLife.48491 (PMC7000219; doi:10.7554/eLife.48491)
Supplement: Figure 2—figure supplement 1—source data 1. [file elife-48491-fig2-figsupp1-data1.zip › Fig2Supp1/single_realizations_000000/work29]

#Rg Work
22.264500 0.000000
25.141850 0.714194
28.019200 1.673423
30.896550 2.248327
33.773900 2.587736
36.651250 2.898187
39.528600 3.305617
42.405950 3.809202
45.283300 4.213085
48.160650 4.483661
51.038000 4.845257
53.915350 5.351595
56.792700 5.583947
59.670050 6.009256
62.547400 6.322700
65.424750 6.623719
68.302100 7.065172
71.179450 7.463090
74.056800 7.705683
76.934150 8.020115
79.811500 8.417382
82.688850 8.707918
85.566200 9.042984
88.443550 9.283213
91.320900 9.601027
94.198250 9.853045
97.075600 10.170388
99.952950 10.498249
102.830300 10.836395
105.707650 11.208428
108.585000 11.566799
111.462350 11.892403
114.339700 12.348443
117.217050 12.727342
120.094400 13.102075
122.971750 13.468513
125.849100 13.854041
128.726450 14.285319
131.603800 14.660228
134.481150 15.103911
137.358500 15.570576
140.235850 16.055443
143.113200 16.535301
145.990550 16.994655
148.867900 17.497526
151.745250 18.076889
154.622600 18.542577
157.499950 19.120607
160.377300 19.605396
163.254650 20.221030
166.132000 20.850809
169.009350 21.565363
171.886700 22.232580
174.764050 22.839644
177.641400 23.569390
180.518750 24.326372
183.396100 25.036701
186.273450 25.939820
189.150800 26.770169
192.028150 27.641499
194.905500 28.446148
197.782850 29.530719
200.660200 30.632684
203.537550 31.717935
206.414900 32.862040
209.292250 34.020434
212.169600 35.284557
215.046950 36.688101
217.924300 38.261535
220.801650 39.863089
223.679000 41.396889
226.556350 43.053648
229.433700 45.086877
232.311050 47.106456
235.188400 49.373510
238.065750 51.597592
240.943100 54.287033
243.820450 57.070236
246.697800 60.262841
249.575150 63.709914
252.452500 67.272227
255.329850 71.249160
258.207200 75.856932
261.084550 81.289128
263.961900 86.998194
266.839250 93.213808
269.716600 100.247838
272.593950 108.075057
275.471300 117.200652
278.348650 127.826376
281.226000 139.591583
284.103350 152.494320
286.980700 168.135299
289.858050 185.804836
292.735400 206.051226
295.612750 228.921111
298.490100 255.107373
301.367450 286.273997
304.244800 321.263371
307.122150 360.789254
309.999500 406.693282
