# Supplementary material for: Efficient conversion of chemical energy into mechanical work by Hsp70 chaperones
Source: eLife. 2019 Dec 17;8:e48491. doi: 10.7554/eLife.48491 (PMC7000219; doi:10.7554/eLife.48491)
Supplement: Figure 2—figure supplement 1—source data 1. [file elife-48491-fig2-figsupp1-data1.zip › Fig2Supp1/single_realizations_000000/work3]

#Rg Work
22.264500 0.000000
25.141850 1.178129
28.019200 2.531478
30.896550 3.630215
33.773900 4.765933
36.651250 5.212056
39.528600 5.440210
42.405950 5.776765
45.283300 6.167946
48.160650 6.559497
51.038000 7.172227
53.915350 7.651593
56.792700 8.073121
59.670050 8.461972
62.547400 8.918661
65.424750 9.366152
68.302100 9.932352
71.179450 10.352986
74.056800 10.723136
76.934150 11.162966
79.811500 11.487093
82.688850 11.770951
85.566200 12.013458
88.443550 12.405138
91.320900 12.732628
94.198250 12.968473
97.075600 13.273309
99.952950 13.583913
102.830300 13.931521
105.707650 14.350724
108.585000 14.615095
111.462350 14.989913
114.339700 15.405397
117.217050 15.771775
120.094400 16.255543
122.971750 16.620349
125.849100 17.056054
128.726450 17.456939
131.603800 17.880840
134.481150 18.285650
137.358500 18.719222
140.235850 19.215291
143.113200 19.735925
145.990550 20.303772
148.867900 20.795527
151.745250 21.309458
154.622600 21.846490
157.499950 22.407108
160.377300 22.948569
163.254650 23.613054
166.132000 24.248578
169.009350 24.962677
171.886700 25.618737
174.764050 26.304450
177.641400 27.000403
180.518750 27.735314
183.396100 28.556503
186.273450 29.411216
189.150800 30.263333
192.028150 31.135318
194.905500 32.076906
197.782850 33.038743
200.660200 34.100849
203.537550 35.203226
206.414900 36.456305
209.292250 37.692047
212.169600 39.102994
215.046950 40.423832
217.924300 41.794531
220.801650 43.327585
223.679000 45.019177
226.556350 46.766522
229.433700 48.655703
232.311050 50.852066
235.188400 52.938488
238.065750 55.174382
240.943100 57.662023
243.820450 60.493006
246.697800 63.753395
249.575150 67.277393
252.452500 71.104445
255.329850 75.210272
258.207200 79.494623
261.084550 84.724047
263.961900 90.569191
266.839250 97.085931
269.716600 104.060542
272.593950 112.239206
275.471300 121.848117
278.348650 131.985483
281.226000 143.414298
284.103350 156.970810
286.980700 172.214961
289.858050 189.845403
292.735400 209.998815
295.612750 233.057603
298.490100 259.732639
301.367450 290.415140
304.244800 325.684111
307.122150 366.086170
309.999500 412.355547
