# Supplementary material for: Efficient conversion of chemical energy into mechanical work by Hsp70 chaperones
Source: eLife. 2019 Dec 17;8:e48491. doi: 10.7554/eLife.48491 (PMC7000219; doi:10.7554/eLife.48491)
Supplement: Figure 2—figure supplement 1—source data 1. [file elife-48491-fig2-figsupp1-data1.zip › Fig2Supp1/single_realizations_000000/work30]

#Rg Work
22.264500 0.000000
25.141850 0.693627
28.019200 1.058559
30.896550 1.893519
33.773900 2.293966
36.651250 2.624293
39.528600 3.196278
42.405950 3.849711
45.283300 4.114874
48.160650 4.306585
51.038000 4.719230
53.915350 5.017283
56.792700 5.228896
59.670050 5.528222
62.547400 5.772226
65.424750 6.033913
68.302100 6.286372
71.179450 6.601213
74.056800 6.871115
76.934150 7.322265
79.811500 7.619122
82.688850 7.863851
85.566200 8.222399
88.443550 8.532957
91.320900 8.945795
94.198250 9.263445
97.075600 9.660246
99.952950 9.943962
102.830300 10.247992
105.707650 10.577563
108.585000 10.861268
111.462350 11.188491
114.339700 11.616881
117.217050 12.029313
120.094400 12.381552
122.971750 12.711223
125.849100 13.047547
128.726450 13.402097
131.603800 13.738298
134.481150 14.114041
137.358500 14.489693
140.235850 14.949623
143.113200 15.366043
145.990550 15.867056
148.867900 16.329609
151.745250 16.774461
154.622600 17.344439
157.499950 17.909801
160.377300 18.502981
163.254650 19.012040
166.132000 19.634136
169.009350 20.304871
171.886700 21.003277
174.764050 21.772433
177.641400 22.498529
180.518750 23.204015
183.396100 24.091709
186.273450 24.945095
189.150800 25.812428
192.028150 26.636990
194.905500 27.538001
197.782850 28.568910
200.660200 29.675163
203.537550 30.761458
206.414900 31.853046
209.292250 33.119903
212.169600 34.311092
215.046950 35.707550
217.924300 37.025425
220.801650 38.549724
223.679000 40.263800
226.556350 42.044843
229.433700 43.890630
232.311050 46.109968
235.188400 48.245519
238.065750 50.837311
240.943100 53.558111
243.820450 56.181045
246.697800 58.936038
249.575150 62.293122
252.452500 66.019884
255.329850 70.058093
258.207200 74.693480
261.084550 79.811168
263.961900 85.623113
266.839250 91.582193
269.716600 98.655421
272.593950 106.514621
275.471300 116.357052
278.348650 126.575119
281.226000 138.061864
284.103350 151.650237
286.980700 166.650036
289.858050 184.409051
292.735400 204.553748
295.612750 227.822515
298.490100 254.070782
301.367450 284.178212
304.244800 319.133420
307.122150 359.928436
309.999500 406.382815
