# Supplementary material for: Efficient conversion of chemical energy into mechanical work by Hsp70 chaperones
Source: eLife. 2019 Dec 17;8:e48491. doi: 10.7554/eLife.48491 (PMC7000219; doi:10.7554/eLife.48491)
Supplement: Figure 2—figure supplement 1—source data 1. [file elife-48491-fig2-figsupp1-data1.zip › Fig2Supp1/single_realizations_000000/work31]

#Rg Work
22.264500 0.000000
25.141850 1.206390
28.019200 2.119907
30.896550 3.656112
33.773900 4.776256
36.651250 5.668009
39.528600 5.979901
42.405950 6.351289
45.283300 6.628849
48.160650 6.936545
51.038000 7.203556
53.915350 7.474632
56.792700 7.837853
59.670050 8.157941
62.547400 8.415611
65.424750 8.652964
68.302100 8.716478
71.179450 8.984609
74.056800 9.417471
76.934150 9.762320
79.811500 10.119307
82.688850 10.340832
85.566200 10.675306
88.443550 10.988677
91.320900 11.277811
94.198250 11.597028
97.075600 12.072234
99.952950 12.558781
102.830300 12.971701
105.707650 13.272836
108.585000 13.611116
111.462350 14.014345
114.339700 14.380421
117.217050 14.709972
120.094400 15.083576
122.971750 15.449431
125.849100 15.844572
128.726450 16.228525
131.603800 16.670800
134.481150 17.090207
137.358500 17.575055
140.235850 18.056684
143.113200 18.523697
145.990550 18.984090
148.867900 19.521235
151.745250 20.046701
154.622600 20.647302
157.499950 21.099886
160.377300 21.736169
163.254650 22.334507
166.132000 22.939210
169.009350 23.645998
171.886700 24.246978
174.764050 25.040094
177.641400 25.688356
180.518750 26.481221
183.396100 27.215671
186.273450 28.065271
189.150800 28.889260
192.028150 29.782767
194.905500 30.707474
197.782850 31.732394
200.660200 32.835924
203.537550 33.950940
206.414900 35.185200
209.292250 36.382485
212.169600 37.825671
215.046950 39.391054
217.924300 40.791138
220.801650 42.336548
223.679000 43.875282
226.556350 45.569058
229.433700 47.544731
232.311050 49.674912
235.188400 51.827627
238.065750 54.110526
240.943100 56.786642
243.820450 59.483212
246.697800 62.369369
249.575150 65.557626
252.452500 69.224602
255.329850 73.165073
258.207200 77.729686
261.084550 82.889129
263.961900 88.547936
266.839250 94.640054
269.716600 101.610748
272.593950 109.804049
275.471300 119.225132
278.348650 129.858006
281.226000 141.715412
284.103350 155.066467
286.980700 170.086822
289.858050 187.879284
292.735400 207.875069
295.612750 230.822128
298.490100 257.705282
301.367450 287.886891
304.244800 324.036900
307.122150 364.836934
309.999500 410.342984
