# Supplementary material for: Efficient conversion of chemical energy into mechanical work by Hsp70 chaperones
Source: eLife. 2019 Dec 17;8:e48491. doi: 10.7554/eLife.48491 (PMC7000219; doi:10.7554/eLife.48491)
Supplement: Figure 2—figure supplement 1—source data 1. [file elife-48491-fig2-figsupp1-data1.zip › Fig2Supp1/single_realizations_000000/work32]

#Rg Work
22.264500 0.000000
25.141850 0.376842
28.019200 1.276397
30.896550 2.265950
33.773900 3.047710
36.651250 3.385969
39.528600 3.588231
42.405950 3.758551
45.283300 3.952395
48.160650 4.106873
51.038000 4.304542
53.915350 4.524325
56.792700 4.666584
59.670050 4.890918
62.547400 5.185001
65.424750 5.460413
68.302100 5.778393
71.179450 6.130229
74.056800 6.361377
76.934150 6.750974
79.811500 7.442149
82.688850 8.143770
85.566200 8.947046
88.443550 9.584780
91.320900 9.944836
94.198250 10.343157
97.075600 10.702636
99.952950 11.047708
102.830300 11.332757
105.707650 11.749796
108.585000 12.110545
111.462350 12.442814
114.339700 12.821487
117.217050 13.316901
120.094400 13.697024
122.971750 14.059476
125.849100 14.499597
128.726450 14.913714
131.603800 15.349292
134.481150 15.763557
137.358500 16.134947
140.235850 16.638337
143.113200 17.142772
145.990550 17.629630
148.867900 18.064276
151.745250 18.571376
154.622600 19.156875
157.499950 19.745433
160.377300 20.318693
163.254650 20.922126
166.132000 21.561477
169.009350 22.094335
171.886700 22.747227
174.764050 23.421919
177.641400 24.128728
180.518750 24.950555
183.396100 25.681244
186.273450 26.562379
189.150800 27.416372
192.028150 28.338534
194.905500 29.296852
197.782850 30.348866
200.660200 31.338479
203.537550 32.444992
206.414900 33.574827
209.292250 34.809864
212.169600 36.223918
215.046950 37.514878
217.924300 38.820961
220.801650 40.318421
223.679000 41.965479
226.556350 43.790385
229.433700 45.585906
232.311050 47.515383
235.188400 49.652781
238.065750 52.056250
240.943100 54.603160
243.820450 57.384702
246.697800 60.509256
249.575150 64.068615
252.452500 67.899206
255.329850 71.774818
258.207200 76.219557
261.084550 81.476410
263.961900 87.109799
266.839250 93.537225
269.716600 100.840697
272.593950 108.756068
275.471300 117.497112
278.348650 128.274427
281.226000 140.349257
284.103350 154.175716
286.980700 169.617054
289.858050 187.590418
292.735400 207.738100
295.612750 230.870591
298.490100 257.959285
301.367450 288.908007
304.244800 324.218279
307.122150 363.814565
309.999500 410.214150
