# Supplementary material for: Efficient conversion of chemical energy into mechanical work by Hsp70 chaperones
Source: eLife. 2019 Dec 17;8:e48491. doi: 10.7554/eLife.48491 (PMC7000219; doi:10.7554/eLife.48491)
Supplement: Figure 2—figure supplement 1—source data 1. [file elife-48491-fig2-figsupp1-data1.zip › Fig2Supp1/single_realizations_000000/work33]

#Rg Work
22.264500 0.000000
25.141850 0.635741
28.019200 1.778703
30.896550 2.907178
33.773900 3.840888
36.651250 4.602034
39.528600 5.174311
42.405950 5.478763
45.283300 6.018834
48.160650 6.490549
51.038000 6.750703
53.915350 6.990922
56.792700 7.364920
59.670050 7.651916
62.547400 8.087164
65.424750 8.372131
68.302100 8.694917
71.179450 8.899129
74.056800 9.137466
76.934150 9.412518
79.811500 9.721028
82.688850 10.109142
85.566200 10.495415
88.443550 10.755996
91.320900 11.044108
94.198250 11.381931
97.075600 11.735534
99.952950 12.136100
102.830300 12.527775
105.707650 12.941551
108.585000 13.366929
111.462350 13.702381
114.339700 14.040730
117.217050 14.576571
120.094400 15.130286
122.971750 15.555571
125.849100 15.943723
128.726450 16.347557
131.603800 16.724576
134.481150 17.137822
137.358500 17.570743
140.235850 18.065295
143.113200 18.638226
145.990550 19.141610
148.867900 19.629958
151.745250 20.144937
154.622600 20.694890
157.499950 21.298253
160.377300 21.864916
163.254650 22.486771
166.132000 23.106687
169.009350 23.773143
171.886700 24.438761
174.764050 25.148122
177.641400 25.874364
180.518750 26.580795
183.396100 27.430203
186.273450 28.170463
189.150800 29.020017
192.028150 29.962895
194.905500 30.940483
197.782850 31.900114
200.660200 32.951425
203.537550 34.044198
206.414900 35.137789
209.292250 36.332185
212.169600 37.749849
215.046950 39.068243
217.924300 40.561453
220.801650 42.167039
223.679000 43.890892
226.556350 45.716180
229.433700 47.601076
232.311050 49.654072
235.188400 51.778093
238.065750 54.074316
240.943100 56.366137
243.820450 59.120514
246.697800 62.501717
249.575150 66.046816
252.452500 69.943201
255.329850 74.071819
258.207200 78.742899
261.084550 83.811113
263.961900 89.671573
266.839250 96.018309
269.716600 102.538972
272.593950 110.039093
275.471300 119.060927
278.348650 129.678749
281.226000 141.380436
284.103350 154.521441
286.980700 169.798720
289.858050 187.318598
292.735400 207.750156
295.612750 231.335003
298.490100 257.656806
301.367450 287.615117
304.244800 322.235859
307.122150 362.131349
309.999500 408.273058
