# Supplementary material for: Efficient conversion of chemical energy into mechanical work by Hsp70 chaperones
Source: eLife. 2019 Dec 17;8:e48491. doi: 10.7554/eLife.48491 (PMC7000219; doi:10.7554/eLife.48491)
Supplement: Figure 2—figure supplement 1—source data 1. [file elife-48491-fig2-figsupp1-data1.zip › Fig2Supp1/single_realizations_000000/work34]

#Rg Work
22.264500 0.000000
25.141850 0.452541
28.019200 1.438723
30.896550 2.612071
33.773900 2.995289
36.651250 3.375795
39.528600 3.605310
42.405950 3.908463
45.283300 4.490631
48.160650 4.938418
51.038000 5.228022
53.915350 5.733333
56.792700 6.395936
59.670050 6.902251
62.547400 7.305038
65.424750 7.704128
68.302100 8.228852
71.179450 8.588326
74.056800 8.822219
76.934150 9.078509
79.811500 9.320125
82.688850 9.648904
85.566200 9.948357
88.443550 10.220295
91.320900 10.501082
94.198250 10.799893
97.075600 11.139030
99.952950 11.418379
102.830300 11.747263
105.707650 12.092111
108.585000 12.446743
111.462350 12.785159
114.339700 13.332324
117.217050 13.696813
120.094400 14.066071
122.971750 14.408410
125.849100 14.843195
128.726450 15.213003
131.603800 15.625758
134.481150 16.054093
137.358500 16.507779
140.235850 16.885780
143.113200 17.393144
145.990550 18.009946
148.867900 18.514513
151.745250 18.990338
154.622600 19.474803
157.499950 19.968520
160.377300 20.544659
163.254650 21.190126
166.132000 21.806582
169.009350 22.396545
171.886700 23.019985
174.764050 23.776888
177.641400 24.559875
180.518750 25.277150
183.396100 26.063182
186.273450 26.803398
189.150800 27.715326
192.028150 28.604961
194.905500 29.535025
197.782850 30.557788
200.660200 31.576890
203.537550 32.622105
206.414900 33.715870
209.292250 34.924742
212.169600 36.173375
215.046950 37.557215
217.924300 39.006371
220.801650 40.536968
223.679000 42.248729
226.556350 44.016411
229.433700 45.964907
232.311050 48.085650
235.188400 50.236134
238.065750 52.797613
240.943100 55.359918
243.820450 58.332538
246.697800 61.324466
249.575150 64.730973
252.452500 68.491663
255.329850 72.537918
258.207200 76.796967
261.084550 81.833867
263.961900 87.732173
266.839250 94.049501
269.716600 100.957045
272.593950 109.012668
275.471300 117.577494
278.348650 127.674737
281.226000 139.272299
284.103350 152.964529
286.980700 168.699562
289.858050 186.463688
292.735400 206.607804
295.612750 229.551784
298.490100 255.882226
301.367450 286.505490
304.244800 321.496591
307.122150 361.340583
309.999500 407.216915
