# Supplementary material for: Efficient conversion of chemical energy into mechanical work by Hsp70 chaperones
Source: eLife. 2019 Dec 17;8:e48491. doi: 10.7554/eLife.48491 (PMC7000219; doi:10.7554/eLife.48491)
Supplement: Figure 2—figure supplement 1—source data 1. [file elife-48491-fig2-figsupp1-data1.zip › Fig2Supp1/single_realizations_000000/work35]

#Rg Work
22.264500 0.000000
25.141850 -0.249215
28.019200 0.594896
30.896550 1.756073
33.773900 2.432496
36.651250 2.663446
39.528600 2.924165
42.405950 3.590078
45.283300 3.889110
48.160650 4.217203
51.038000 4.567498
53.915350 4.970410
56.792700 5.169210
59.670050 5.412561
62.547400 5.758665
65.424750 6.128214
68.302100 6.416873
71.179450 6.716447
74.056800 7.038386
76.934150 7.318027
79.811500 7.610566
82.688850 7.859860
85.566200 8.088928
88.443550 8.366223
91.320900 8.691597
94.198250 9.037220
97.075600 9.307503
99.952950 9.607597
102.830300 9.907345
105.707650 10.260473
108.585000 10.747004
111.462350 11.240503
114.339700 11.699251
117.217050 12.018492
120.094400 12.388317
122.971750 12.813337
125.849100 13.190773
128.726450 13.571265
131.603800 14.014120
134.481150 14.481387
137.358500 14.961064
140.235850 15.415195
143.113200 15.855215
145.990550 16.375097
148.867900 16.810793
151.745250 17.317903
154.622600 17.877671
157.499950 18.398218
160.377300 19.000467
163.254650 19.617699
166.132000 20.194443
169.009350 20.895705
171.886700 21.585908
174.764050 22.387652
177.641400 23.081922
180.518750 23.855681
183.396100 24.580860
186.273450 25.376665
189.150800 26.242923
192.028150 27.073477
194.905500 28.025826
197.782850 28.992012
200.660200 29.999246
203.537550 31.151129
206.414900 32.297729
209.292250 33.401117
212.169600 34.756566
215.046950 36.119597
217.924300 37.565057
220.801650 39.035351
223.679000 40.772202
226.556350 42.517653
229.433700 44.414212
232.311050 46.372581
235.188400 48.489483
238.065750 50.993385
240.943100 53.420946
243.820450 56.172229
246.697800 59.361991
249.575150 62.712237
252.452500 66.614937
255.329850 70.814614
258.207200 75.384614
261.084550 80.640715
263.961900 86.287127
266.839250 92.927157
269.716600 99.794113
272.593950 107.622122
275.471300 116.456433
278.348650 127.062496
281.226000 138.871910
284.103350 152.762531
286.980700 168.130380
289.858050 186.756249
292.735400 207.626527
295.612750 230.426525
298.490100 257.269748
301.367450 288.195126
304.244800 323.866367
307.122150 364.483349
309.999500 410.584276
