# Supplementary material for: Efficient conversion of chemical energy into mechanical work by Hsp70 chaperones
Source: eLife. 2019 Dec 17;8:e48491. doi: 10.7554/eLife.48491 (PMC7000219; doi:10.7554/eLife.48491)
Supplement: Figure 2—figure supplement 1—source data 1. [file elife-48491-fig2-figsupp1-data1.zip › Fig2Supp1/single_realizations_000000/work36]

#Rg Work
22.264500 0.000000
25.141850 0.491858
28.019200 1.651962
30.896550 2.911060
33.773900 3.813026
36.651250 4.469564
39.528600 4.934645
42.405950 5.264259
45.283300 5.533104
48.160650 5.759333
51.038000 6.209871
53.915350 6.620680
56.792700 7.071422
59.670050 7.474386
62.547400 7.916282
65.424750 8.292579
68.302100 8.761735
71.179450 9.378898
74.056800 9.920912
76.934150 10.422524
79.811500 10.731817
82.688850 11.090180
85.566200 11.433992
88.443550 11.731478
91.320900 11.994014
94.198250 12.301363
97.075600 12.620203
99.952950 12.985165
102.830300 13.353518
105.707650 13.642306
108.585000 14.100151
111.462350 14.533435
114.339700 14.918304
117.217050 15.292976
120.094400 15.572309
122.971750 15.910333
125.849100 16.274645
128.726450 16.663945
131.603800 17.015362
134.481150 17.403998
137.358500 17.868690
140.235850 18.332844
143.113200 18.807952
145.990550 19.299946
148.867900 19.770281
151.745250 20.287828
154.622600 20.792268
157.499950 21.355929
160.377300 21.908800
163.254650 22.478540
166.132000 23.055185
169.009350 23.696638
171.886700 24.485900
174.764050 25.194191
177.641400 25.914431
180.518750 26.685091
183.396100 27.490916
186.273450 28.288020
189.150800 29.251497
192.028150 30.137289
194.905500 31.114599
197.782850 32.150253
200.660200 33.357258
203.537550 34.525557
206.414900 35.723780
209.292250 36.904154
212.169600 38.320090
215.046950 39.546361
217.924300 41.067267
220.801650 42.605506
223.679000 44.250139
226.556350 45.948676
229.433700 47.839995
232.311050 49.967755
235.188400 52.106534
238.065750 54.642009
240.943100 57.363009
243.820450 60.252380
246.697800 63.514803
249.575150 66.887020
252.452500 70.525119
255.329850 74.820004
258.207200 79.264094
261.084550 84.349305
263.961900 89.960830
266.839250 96.123391
269.716600 103.556026
272.593950 111.766896
275.471300 120.900510
278.348650 131.174525
281.226000 143.105898
284.103350 156.523560
286.980700 172.013740
289.858050 189.898920
292.735400 210.041685
295.612750 233.677464
298.490100 260.310610
301.367450 290.840952
304.244800 325.469056
307.122150 364.908834
309.999500 411.015826
