# Supplementary material for: Efficient conversion of chemical energy into mechanical work by Hsp70 chaperones
Source: eLife. 2019 Dec 17;8:e48491. doi: 10.7554/eLife.48491 (PMC7000219; doi:10.7554/eLife.48491)
Supplement: Figure 2—figure supplement 1—source data 1. [file elife-48491-fig2-figsupp1-data1.zip › Fig2Supp1/single_realizations_000000/work37]

#Rg Work
22.264500 0.000000
25.141850 0.269215
28.019200 1.229819
30.896550 2.164334
33.773900 2.859992
36.651250 3.660561
39.528600 4.680429
42.405950 5.369244
45.283300 5.630498
48.160650 5.966503
51.038000 6.454397
53.915350 6.959130
56.792700 7.310415
59.670050 7.357372
62.547400 7.571392
65.424750 8.004476
68.302100 8.377940
71.179450 8.667710
74.056800 8.839510
76.934150 9.079737
79.811500 9.486507
82.688850 9.740855
85.566200 10.095167
88.443550 10.413015
91.320900 10.626776
94.198250 11.061306
97.075600 11.485561
99.952950 11.759972
102.830300 12.076095
105.707650 12.430709
108.585000 12.764325
111.462350 13.040565
114.339700 13.454600
117.217050 13.877196
120.094400 14.235432
122.971750 14.678496
125.849100 15.096966
128.726450 15.551214
131.603800 15.995351
134.481150 16.423133
137.358500 16.849754
140.235850 17.317805
143.113200 17.762921
145.990550 18.188249
148.867900 18.683808
151.745250 19.303576
154.622600 19.881512
157.499950 20.438421
160.377300 20.999690
163.254650 21.623906
166.132000 22.259290
169.009350 22.830752
171.886700 23.514835
174.764050 24.232838
177.641400 24.973027
180.518750 25.678473
183.396100 26.463249
186.273450 27.273371
189.150800 28.183513
192.028150 29.138495
194.905500 30.089678
197.782850 31.059219
200.660200 32.130091
203.537550 33.311944
206.414900 34.458154
209.292250 35.556901
212.169600 36.881082
215.046950 38.191049
217.924300 39.568769
220.801650 41.036681
223.679000 42.574968
226.556350 44.275881
229.433700 46.095087
232.311050 48.258327
235.188400 50.500728
238.065750 52.834806
240.943100 55.269011
243.820450 58.132386
246.697800 61.453987
249.575150 64.825832
252.452500 68.409920
255.329850 72.535738
258.207200 77.246828
261.084550 82.629324
263.961900 87.880016
266.839250 94.182431
269.716600 101.329545
272.593950 109.414159
275.471300 118.502573
278.348650 128.771733
281.226000 140.294997
284.103350 154.096587
286.980700 169.129754
289.858050 186.487288
292.735400 206.926678
295.612750 230.237848
298.490100 257.995551
301.367450 288.167508
304.244800 322.632786
307.122150 362.707473
309.999500 409.242908
