# Supplementary material for: Efficient conversion of chemical energy into mechanical work by Hsp70 chaperones
Source: eLife. 2019 Dec 17;8:e48491. doi: 10.7554/eLife.48491 (PMC7000219; doi:10.7554/eLife.48491)
Supplement: Figure 2—figure supplement 1—source data 1. [file elife-48491-fig2-figsupp1-data1.zip › Fig2Supp1/single_realizations_000000/work38]

#Rg Work
22.264500 0.000000
25.141850 0.423754
28.019200 0.891872
30.896550 1.958748
33.773900 2.707242
36.651250 3.121229
39.528600 3.505042
42.405950 3.802996
45.283300 4.114574
48.160650 4.400997
51.038000 4.729846
53.915350 5.155832
56.792700 5.527830
59.670050 5.890260
62.547400 6.297195
65.424750 6.739005
68.302100 7.282236
71.179450 7.805424
74.056800 8.316000
76.934150 8.595128
79.811500 9.044951
82.688850 9.463655
85.566200 9.833851
88.443550 10.238376
91.320900 10.544695
94.198250 10.917686
97.075600 11.230717
99.952950 11.609490
102.830300 12.012868
105.707650 12.456777
108.585000 12.799862
111.462350 13.237980
114.339700 13.634147
117.217050 13.965584
120.094400 14.362762
122.971750 14.752679
125.849100 15.100902
128.726450 15.537064
131.603800 15.955140
134.481150 16.400251
137.358500 16.759524
140.235850 17.229558
143.113200 17.729010
145.990550 18.204484
148.867900 18.639781
151.745250 19.195726
154.622600 19.694301
157.499950 20.208654
160.377300 20.801138
163.254650 21.455345
166.132000 22.013320
169.009350 22.599439
171.886700 23.247846
174.764050 23.970614
177.641400 24.737682
180.518750 25.542951
183.396100 26.390048
186.273450 27.163274
189.150800 28.021502
192.028150 28.952301
194.905500 29.913002
197.782850 30.882599
200.660200 31.907948
203.537550 33.044688
206.414900 34.283831
209.292250 35.572149
212.169600 36.892200
215.046950 38.226927
217.924300 39.695544
220.801650 41.386968
223.679000 43.094951
226.556350 44.836645
229.433700 46.738549
232.311050 48.964292
235.188400 51.222762
238.065750 53.650799
240.943100 55.986021
243.820450 58.627517
246.697800 61.765545
249.575150 65.098419
252.452500 68.782703
255.329850 72.835973
258.207200 77.609594
261.084550 82.738525
263.961900 88.252804
266.839250 94.845140
269.716600 102.048036
272.593950 110.158262
275.471300 119.457573
278.348650 129.887767
281.226000 141.872463
284.103350 155.013230
286.980700 170.318138
289.858050 188.005163
292.735400 208.239467
295.612750 230.918856
298.490100 257.496533
301.367450 288.207991
304.244800 322.471608
307.122150 361.954885
309.999500 408.360642
