# Supplementary material for: Efficient conversion of chemical energy into mechanical work by Hsp70 chaperones
Source: eLife. 2019 Dec 17;8:e48491. doi: 10.7554/eLife.48491 (PMC7000219; doi:10.7554/eLife.48491)
Supplement: Figure 2—figure supplement 1—source data 1. [file elife-48491-fig2-figsupp1-data1.zip › Fig2Supp1/single_realizations_000000/work39]

#Rg Work
22.264500 0.000000
25.141850 0.212700
28.019200 1.341324
30.896550 2.072181
33.773900 2.601873
36.651250 2.950829
39.528600 3.132972
42.405950 3.395231
45.283300 3.686289
48.160650 3.973182
51.038000 4.301876
53.915350 4.579959
56.792700 4.921501
59.670050 5.136236
62.547400 5.481603
65.424750 5.852568
68.302100 6.205847
71.179450 6.555086
74.056800 6.853707
76.934150 7.211388
79.811500 7.486916
82.688850 7.798067
85.566200 8.067946
88.443550 8.412164
91.320900 8.786087
94.198250 9.119227
97.075600 9.401004
99.952950 9.683714
102.830300 9.996738
105.707650 10.343948
108.585000 10.646748
111.462350 11.040642
114.339700 11.369055
117.217050 11.709439
120.094400 12.082412
122.971750 12.447690
125.849100 12.859629
128.726450 13.286002
131.603800 13.695394
134.481150 14.101180
137.358500 14.535403
140.235850 15.041728
143.113200 15.534873
145.990550 15.939148
148.867900 16.450151
151.745250 16.938587
154.622600 17.505700
157.499950 18.053480
160.377300 18.641417
163.254650 19.279240
166.132000 19.893666
169.009350 20.546387
171.886700 21.189145
174.764050 21.919957
177.641400 22.563465
180.518750 23.323344
183.396100 24.040888
186.273450 24.888929
189.150800 25.758306
192.028150 26.702034
194.905500 27.673836
197.782850 28.650168
200.660200 29.657443
203.537550 30.755862
206.414900 31.888224
209.292250 33.153107
212.169600 34.536068
215.046950 35.852168
217.924300 37.387969
220.801650 39.090681
223.679000 40.746149
226.556350 42.546973
229.433700 44.534164
232.311050 46.523877
235.188400 48.820035
238.065750 51.404036
240.943100 53.928860
243.820450 56.993465
246.697800 60.010296
249.575150 63.415793
252.452500 67.170316
255.329850 71.094889
258.207200 75.754852
261.084550 80.923872
263.961900 86.240522
266.839250 92.511328
269.716600 99.485649
272.593950 107.696873
275.471300 116.958234
278.348650 127.934977
281.226000 139.403244
284.103350 152.756954
286.980700 168.141453
289.858050 185.644699
292.735400 205.650139
295.612750 229.074807
298.490100 255.761706
301.367450 286.265434
304.244800 320.898575
307.122150 360.826405
309.999500 407.444376
