# Supplementary material for: Efficient conversion of chemical energy into mechanical work by Hsp70 chaperones
Source: eLife. 2019 Dec 17;8:e48491. doi: 10.7554/eLife.48491 (PMC7000219; doi:10.7554/eLife.48491)
Supplement: Figure 2—figure supplement 1—source data 1. [file elife-48491-fig2-figsupp1-data1.zip › Fig2Supp1/single_realizations_000000/work4]

#Rg Work
22.264500 0.000000
25.141850 0.369716
28.019200 1.142657
30.896550 1.895024
33.773900 2.508431
36.651250 3.350636
39.528600 4.158992
42.405950 4.932530
45.283300 5.447765
48.160650 5.650734
51.038000 6.010273
53.915350 6.438716
56.792700 6.810428
59.670050 6.961863
62.547400 7.299786
65.424750 7.517270
68.302100 7.821010
71.179450 8.061380
74.056800 8.341453
76.934150 8.627981
79.811500 8.897429
82.688850 9.231358
85.566200 9.516442
88.443550 9.778746
91.320900 10.073303
94.198250 10.475966
97.075600 10.826200
99.952950 11.115727
102.830300 11.473908
105.707650 11.911123
108.585000 12.225468
111.462350 12.560878
114.339700 12.971935
117.217050 13.494901
120.094400 13.885075
122.971750 14.325842
125.849100 14.725187
128.726450 15.185370
131.603800 15.566947
134.481150 15.963545
137.358500 16.404832
140.235850 16.876641
143.113200 17.422136
145.990550 17.888110
148.867900 18.457019
151.745250 18.958336
154.622600 19.528703
157.499950 20.138787
160.377300 20.691858
163.254650 21.300871
166.132000 21.926017
169.009350 22.517391
171.886700 23.185617
174.764050 23.897616
177.641400 24.647872
180.518750 25.385250
183.396100 26.109937
186.273450 26.895933
189.150800 27.817859
192.028150 28.753219
194.905500 29.704490
197.782850 30.709215
200.660200 31.798747
203.537550 32.938073
206.414900 34.075767
209.292250 35.146515
212.169600 36.434753
215.046950 37.752893
217.924300 39.174976
220.801650 40.673760
223.679000 42.376627
226.556350 44.064437
229.433700 45.871422
232.311050 47.940474
235.188400 50.092377
238.065750 52.396838
240.943100 54.923672
243.820450 57.582540
246.697800 60.610533
249.575150 64.208141
252.452500 68.077696
255.329850 72.147947
258.207200 77.072407
261.084550 82.633308
263.961900 88.680671
266.839250 95.021892
269.716600 102.431296
272.593950 109.977426
275.471300 118.842584
278.348650 128.997126
281.226000 140.301899
284.103350 153.454022
286.980700 168.593907
289.858050 185.689227
292.735400 205.617152
295.612750 228.643613
298.490100 255.065169
301.367450 285.478489
304.244800 319.835933
307.122150 360.465424
309.999500 407.184271
