# Supplementary material for: Efficient conversion of chemical energy into mechanical work by Hsp70 chaperones
Source: eLife. 2019 Dec 17;8:e48491. doi: 10.7554/eLife.48491 (PMC7000219; doi:10.7554/eLife.48491)
Supplement: Figure 2—figure supplement 1—source data 1. [file elife-48491-fig2-figsupp1-data1.zip › Fig2Supp1/single_realizations_000000/work40]

#Rg Work
22.264500 0.000000
25.141850 0.984443
28.019200 1.927934
30.896550 2.859138
33.773900 3.706295
36.651250 4.477211
39.528600 4.920376
42.405950 5.155331
45.283300 5.302011
48.160650 5.636015
51.038000 5.863689
53.915350 6.123945
56.792700 6.488102
59.670050 6.990253
62.547400 7.471927
65.424750 7.845282
68.302100 8.138779
71.179450 8.440595
74.056800 8.787590
76.934150 9.046973
79.811500 9.355756
82.688850 9.692614
85.566200 9.991927
88.443550 10.339441
91.320900 10.665598
94.198250 10.968346
97.075600 11.274858
99.952950 11.638681
102.830300 12.043833
105.707650 12.411097
108.585000 12.750584
111.462350 13.158047
114.339700 13.481725
117.217050 13.834193
120.094400 14.340786
122.971750 14.702407
125.849100 15.133776
128.726450 15.542750
131.603800 15.949861
134.481150 16.342747
137.358500 16.925985
140.235850 17.299159
143.113200 17.785276
145.990550 18.241336
148.867900 18.729195
151.745250 19.234221
154.622600 19.845626
157.499950 20.385501
160.377300 20.972697
163.254650 21.609175
166.132000 22.216908
169.009350 22.929682
171.886700 23.611183
174.764050 24.253712
177.641400 24.935579
180.518750 25.755017
183.396100 26.465825
186.273450 27.315292
189.150800 28.311568
192.028150 29.124074
194.905500 30.030181
197.782850 30.969674
200.660200 32.009859
203.537550 33.084732
206.414900 34.279289
209.292250 35.484515
212.169600 36.919146
215.046950 38.224576
217.924300 39.688713
220.801650 41.089576
223.679000 42.806032
226.556350 44.701597
229.433700 46.609864
232.311050 48.562672
235.188400 50.608364
238.065750 52.890707
240.943100 55.372019
243.820450 58.109656
246.697800 61.187786
249.575150 64.541408
252.452500 68.148167
255.329850 72.089953
258.207200 76.375479
261.084550 81.347981
263.961900 86.915827
266.839250 92.992787
269.716600 100.055184
272.593950 108.379615
275.471300 117.829785
278.348650 128.234948
281.226000 139.965912
284.103350 153.370828
286.980700 169.259523
289.858050 186.232718
292.735400 206.220074
295.612750 229.104649
298.490100 255.648945
301.367450 285.843610
304.244800 320.080224
307.122150 360.373613
309.999500 406.207798
