# Supplementary material for: Efficient conversion of chemical energy into mechanical work by Hsp70 chaperones
Source: eLife. 2019 Dec 17;8:e48491. doi: 10.7554/eLife.48491 (PMC7000219; doi:10.7554/eLife.48491)
Supplement: Figure 2—figure supplement 1—source data 1. [file elife-48491-fig2-figsupp1-data1.zip › Fig2Supp1/single_realizations_000000/work41]

#Rg Work
22.264500 0.000000
25.141850 0.739611
28.019200 2.228386
30.896550 3.478078
33.773900 3.985233
36.651250 4.170939
39.528600 4.579929
42.405950 4.962316
45.283300 5.273282
48.160650 5.587734
51.038000 5.983851
53.915350 6.362975
56.792700 6.822100
59.670050 6.962522
62.547400 7.235381
65.424750 7.478633
68.302100 7.775105
71.179450 8.129137
74.056800 8.350900
76.934150 8.577269
79.811500 8.908447
82.688850 9.143189
85.566200 9.485890
88.443550 9.720965
91.320900 10.007917
94.198250 10.342026
97.075600 10.750373
99.952950 11.090837
102.830300 11.561700
105.707650 11.882683
108.585000 12.254018
111.462350 12.705516
114.339700 13.035154
117.217050 13.399879
120.094400 13.830743
122.971750 14.262082
125.849100 14.623953
128.726450 15.051239
131.603800 15.484596
134.481150 15.915291
137.358500 16.389586
140.235850 16.894159
143.113200 17.319220
145.990550 17.850783
148.867900 18.399532
151.745250 18.885791
154.622600 19.482018
157.499950 20.024617
160.377300 20.655219
163.254650 21.167374
166.132000 21.867047
169.009350 22.451999
171.886700 23.120953
174.764050 23.848193
177.641400 24.592043
180.518750 25.351702
183.396100 26.129758
186.273450 26.926142
189.150800 27.763227
192.028150 28.672423
194.905500 29.645637
197.782850 30.804725
200.660200 31.965970
203.537550 33.168713
206.414900 34.313157
209.292250 35.527442
212.169600 36.869492
215.046950 38.316319
217.924300 39.687713
220.801650 41.242657
223.679000 42.898653
226.556350 44.624058
229.433700 46.433994
232.311050 48.529035
235.188400 50.648056
238.065750 52.967724
240.943100 55.739838
243.820450 58.633974
246.697800 61.472131
249.575150 64.644873
252.452500 68.291230
255.329850 72.192649
258.207200 76.681682
261.084550 81.454177
263.961900 87.434625
266.839250 93.877746
269.716600 101.054168
272.593950 108.993419
275.471300 118.081214
278.348650 128.266966
281.226000 139.925483
284.103350 153.258584
286.980700 169.318626
289.858050 186.816936
292.735400 206.466322
295.612750 228.975558
298.490100 254.898788
301.367450 284.971005
304.244800 320.671325
307.122150 360.144505
309.999500 406.221761
