# Supplementary material for: Efficient conversion of chemical energy into mechanical work by Hsp70 chaperones
Source: eLife. 2019 Dec 17;8:e48491. doi: 10.7554/eLife.48491 (PMC7000219; doi:10.7554/eLife.48491)
Supplement: Figure 2—figure supplement 1—source data 1. [file elife-48491-fig2-figsupp1-data1.zip › Fig2Supp1/single_realizations_000000/work42]

#Rg Work
22.264500 0.000000
25.141850 0.637865
28.019200 1.782358
30.896550 3.344301
33.773900 4.547737
36.651250 5.263991
39.528600 5.928697
42.405950 6.318992
45.283300 6.710580
48.160650 7.038012
51.038000 7.413571
53.915350 7.773807
56.792700 8.028448
59.670050 8.343684
62.547400 8.521314
65.424750 8.800028
68.302100 9.028911
71.179450 9.343409
74.056800 9.555860
76.934150 9.815079
79.811500 10.049118
82.688850 10.321439
85.566200 10.678879
88.443550 11.000362
91.320900 11.454499
94.198250 11.748293
97.075600 12.026063
99.952950 12.361722
102.830300 12.675500
105.707650 12.991996
108.585000 13.331346
111.462350 13.631853
114.339700 13.974610
117.217050 14.310630
120.094400 14.649244
122.971750 15.028018
125.849100 15.455033
128.726450 15.829131
131.603800 16.239041
134.481150 16.648634
137.358500 17.091127
140.235850 17.602213
143.113200 18.018102
145.990550 18.501499
148.867900 19.057947
151.745250 19.592944
154.622600 20.211118
157.499950 20.721912
160.377300 21.307015
163.254650 21.925260
166.132000 22.509932
169.009350 23.238982
171.886700 23.862359
174.764050 24.558200
177.641400 25.317018
180.518750 26.065838
183.396100 26.834882
186.273450 27.658527
189.150800 28.492098
192.028150 29.307983
194.905500 30.268538
197.782850 31.277872
200.660200 32.297611
203.537550 33.350812
206.414900 34.539858
209.292250 35.725395
212.169600 36.953757
215.046950 38.248978
217.924300 39.653159
220.801650 41.263852
223.679000 42.921920
226.556350 44.612697
229.433700 46.406720
232.311050 48.397505
235.188400 50.552954
238.065750 53.016110
240.943100 55.786715
243.820450 58.573668
246.697800 61.458939
249.575150 64.606486
252.452500 68.035662
255.329850 72.261323
258.207200 77.094000
261.084550 82.184368
263.961900 87.803269
266.839250 94.733719
269.716600 101.986240
272.593950 109.862684
275.471300 118.608917
278.348650 129.441377
281.226000 141.251785
284.103350 154.801135
286.980700 169.996057
289.858050 187.049036
292.735400 207.460447
295.612750 230.953079
298.490100 257.521558
301.367450 288.231587
304.244800 323.102691
307.122150 362.998833
309.999500 409.315397
