# Supplementary material for: Efficient conversion of chemical energy into mechanical work by Hsp70 chaperones
Source: eLife. 2019 Dec 17;8:e48491. doi: 10.7554/eLife.48491 (PMC7000219; doi:10.7554/eLife.48491)
Supplement: Figure 2—figure supplement 1—source data 1. [file elife-48491-fig2-figsupp1-data1.zip › Fig2Supp1/single_realizations_000000/work43]

#Rg Work
22.264500 0.000000
25.141850 0.780206
28.019200 1.923007
30.896550 2.553262
33.773900 3.666889
36.651250 3.894574
39.528600 4.314701
42.405950 4.531313
45.283300 4.950244
48.160650 5.308842
51.038000 5.540284
53.915350 5.832364
56.792700 6.104999
59.670050 6.457010
62.547400 6.704824
65.424750 7.068013
68.302100 7.416306
71.179450 7.750640
74.056800 8.010216
76.934150 8.312304
79.811500 8.516077
82.688850 8.979551
85.566200 9.360475
88.443550 9.671034
91.320900 9.962952
94.198250 10.323615
97.075600 10.705243
99.952950 10.999029
102.830300 11.324939
105.707650 11.691391
108.585000 12.029749
111.462350 12.364340
114.339700 12.680659
117.217050 13.059641
120.094400 13.418267
122.971750 13.811921
125.849100 14.240030
128.726450 14.675144
131.603800 15.116947
134.481150 15.510470
137.358500 16.000504
140.235850 16.431547
143.113200 16.889195
145.990550 17.379795
148.867900 17.916438
151.745250 18.431037
154.622600 18.890984
157.499950 19.429815
160.377300 19.977949
163.254650 20.588614
166.132000 21.171367
169.009350 21.802293
171.886700 22.457549
174.764050 23.115886
177.641400 23.873726
180.518750 24.638470
183.396100 25.395713
186.273450 26.249840
189.150800 27.134898
192.028150 27.990862
194.905500 28.856658
197.782850 29.848640
200.660200 30.891137
203.537550 31.981171
206.414900 33.163274
209.292250 34.419210
212.169600 35.697273
215.046950 37.079708
217.924300 38.565804
220.801650 40.164302
223.679000 41.783392
226.556350 43.645338
229.433700 45.632969
232.311050 47.691127
235.188400 49.684664
238.065750 52.135662
240.943100 54.642664
243.820450 57.716926
246.697800 60.930560
249.575150 64.265435
252.452500 67.923531
255.329850 71.937650
258.207200 76.867690
261.084550 81.893255
263.961900 87.648616
266.839250 93.739957
269.716600 100.741634
272.593950 109.054561
275.471300 118.219685
278.348650 128.208818
281.226000 139.800757
284.103350 153.545448
286.980700 168.304872
289.858050 185.210616
292.735400 205.736256
295.612750 229.016458
298.490100 255.644714
301.367450 286.186889
304.244800 320.985019
307.122150 361.297687
309.999500 406.931534
