# Supplementary material for: Efficient conversion of chemical energy into mechanical work by Hsp70 chaperones
Source: eLife. 2019 Dec 17;8:e48491. doi: 10.7554/eLife.48491 (PMC7000219; doi:10.7554/eLife.48491)
Supplement: Figure 2—figure supplement 1—source data 1. [file elife-48491-fig2-figsupp1-data1.zip › Fig2Supp1/single_realizations_000000/work44]

#Rg Work
22.264500 0.000000
25.141850 1.147906
28.019200 2.214249
30.896550 3.602276
33.773900 4.359754
36.651250 4.729678
39.528600 5.132873
42.405950 5.447279
45.283300 5.859142
48.160650 6.224574
51.038000 6.600949
53.915350 6.960787
56.792700 7.289534
59.670050 7.674207
62.547400 8.016996
65.424750 8.365449
68.302100 8.685344
71.179450 9.044419
74.056800 9.375381
76.934150 9.572625
79.811500 9.787278
82.688850 10.245637
85.566200 10.587315
88.443550 10.911998
91.320900 11.185488
94.198250 11.510646
97.075600 11.901227
99.952950 12.158694
102.830300 12.570174
105.707650 12.960215
108.585000 13.358444
111.462350 13.721923
114.339700 14.067866
117.217050 14.417295
120.094400 14.774088
122.971750 15.177988
125.849100 15.554421
128.726450 15.933663
131.603800 16.433364
134.481150 16.807035
137.358500 17.284823
140.235850 17.695356
143.113200 18.171842
145.990550 18.808685
148.867900 19.331471
151.745250 19.824243
154.622600 20.316087
157.499950 20.843523
160.377300 21.355719
163.254650 21.953444
166.132000 22.544747
169.009350 23.204988
171.886700 23.907336
174.764050 24.548179
177.641400 25.304475
180.518750 26.029143
183.396100 26.825148
186.273450 27.632462
189.150800 28.518544
192.028150 29.430783
194.905500 30.383069
197.782850 31.429671
200.660200 32.477667
203.537550 33.557330
206.414900 34.698763
209.292250 35.952778
212.169600 37.276365
215.046950 38.704929
217.924300 40.105347
220.801650 41.754114
223.679000 43.390605
226.556350 45.089650
229.433700 47.060568
232.311050 49.129221
235.188400 51.490058
238.065750 53.903309
240.943100 56.570716
243.820450 59.301783
246.697800 62.519734
249.575150 65.927467
252.452500 69.634570
255.329850 73.549078
258.207200 78.104048
261.084550 83.461166
263.961900 88.907531
266.839250 94.987485
269.716600 101.944703
272.593950 110.033096
275.471300 118.805048
278.348650 129.004687
281.226000 140.873684
284.103350 154.480887
286.980700 170.077520
289.858050 188.174529
292.735400 208.204267
295.612750 231.770641
298.490100 258.083151
301.367450 288.585238
304.244800 322.973470
307.122150 363.616094
309.999500 409.574223
