# Supplementary material for: Efficient conversion of chemical energy into mechanical work by Hsp70 chaperones
Source: eLife. 2019 Dec 17;8:e48491. doi: 10.7554/eLife.48491 (PMC7000219; doi:10.7554/eLife.48491)
Supplement: Figure 2—figure supplement 1—source data 1. [file elife-48491-fig2-figsupp1-data1.zip › Fig2Supp1/single_realizations_000000/work45]

#Rg Work
22.264500 0.000000
25.141850 0.878721
28.019200 2.498453
30.896550 3.558943
33.773900 4.443992
36.651250 4.889675
39.528600 5.109201
42.405950 5.275792
45.283300 5.583893
48.160650 6.066130
51.038000 6.228095
53.915350 6.355909
56.792700 6.639180
59.670050 7.194432
62.547400 7.704826
65.424750 8.185513
68.302100 8.643506
71.179450 8.989652
74.056800 9.326356
76.934150 9.542553
79.811500 9.823140
82.688850 10.135380
85.566200 10.305211
88.443550 10.644993
91.320900 11.033051
94.198250 11.321293
97.075600 11.632819
99.952950 11.985468
102.830300 12.326326
105.707650 12.756532
108.585000 13.115838
111.462350 13.504264
114.339700 13.934287
117.217050 14.335484
120.094400 14.702564
122.971750 15.074640
125.849100 15.438877
128.726450 15.794486
131.603800 16.180646
134.481150 16.568640
137.358500 17.040352
140.235850 17.484807
143.113200 17.926747
145.990550 18.420013
148.867900 18.951068
151.745250 19.520341
154.622600 20.047655
157.499950 20.635856
160.377300 21.199240
163.254650 21.819341
166.132000 22.466423
169.009350 23.126222
171.886700 23.789749
174.764050 24.571946
177.641400 25.274632
180.518750 26.009335
183.396100 26.750742
186.273450 27.572100
189.150800 28.399331
192.028150 29.356011
194.905500 30.328227
197.782850 31.351054
200.660200 32.396035
203.537550 33.402009
206.414900 34.481809
209.292250 35.717191
212.169600 37.093156
215.046950 38.570909
217.924300 40.113997
220.801650 41.650605
223.679000 43.267557
226.556350 44.964566
229.433700 46.836293
232.311050 48.833821
235.188400 51.075398
238.065750 53.249027
240.943100 55.891454
243.820450 58.637107
246.697800 61.976808
249.575150 65.272725
252.452500 68.856526
255.329850 73.239282
258.207200 77.992178
261.084550 82.832538
263.961900 88.115592
266.839250 94.357724
269.716600 101.692447
272.593950 110.209654
275.471300 119.428151
278.348650 130.074220
281.226000 141.678559
284.103350 155.038220
286.980700 170.555772
289.858050 187.954155
292.735400 208.004238
295.612750 230.621673
298.490100 256.544169
301.367450 288.594034
304.244800 324.043789
307.122150 364.857487
309.999500 411.269752
