# Supplementary material for: Efficient conversion of chemical energy into mechanical work by Hsp70 chaperones
Source: eLife. 2019 Dec 17;8:e48491. doi: 10.7554/eLife.48491 (PMC7000219; doi:10.7554/eLife.48491)
Supplement: Figure 2—figure supplement 1—source data 1. [file elife-48491-fig2-figsupp1-data1.zip › Fig2Supp1/single_realizations_000000/work46]

#Rg Work
22.264500 0.000000
25.141850 1.054712
28.019200 1.894535
30.896550 2.722188
33.773900 3.519686
36.651250 3.869903
39.528600 4.231739
42.405950 4.599529
45.283300 4.973492
48.160650 5.391624
51.038000 5.969683
53.915350 6.591240
56.792700 7.284605
59.670050 7.747678
62.547400 8.497342
65.424750 8.856051
68.302100 9.244047
71.179450 9.620955
74.056800 10.108251
76.934150 10.578181
79.811500 11.049051
82.688850 11.517262
85.566200 11.818897
88.443550 12.140010
91.320900 12.420402
94.198250 12.730697
97.075600 13.108370
99.952950 13.385190
102.830300 13.774245
105.707650 14.125190
108.585000 14.456301
111.462350 14.730273
114.339700 15.110639
117.217050 15.476629
120.094400 15.867344
122.971750 16.229270
125.849100 16.689614
128.726450 17.103820
131.603800 17.531303
134.481150 17.925329
137.358500 18.408780
140.235850 18.872818
143.113200 19.318592
145.990550 19.878245
148.867900 20.374460
151.745250 20.884766
154.622600 21.390173
157.499950 21.980735
160.377300 22.503072
163.254650 23.196076
166.132000 23.807957
169.009350 24.480212
171.886700 25.162476
174.764050 25.842016
177.641400 26.523800
180.518750 27.265092
183.396100 28.040569
186.273450 28.790020
189.150800 29.642557
192.028150 30.640669
194.905500 31.608383
197.782850 32.567603
200.660200 33.565361
203.537550 34.707715
206.414900 35.841330
209.292250 37.026006
212.169600 38.401337
215.046950 39.730807
217.924300 41.102247
220.801650 42.637404
223.679000 44.233761
226.556350 45.850816
229.433700 47.810832
232.311050 49.771014
235.188400 51.893068
238.065750 54.199593
240.943100 56.971125
243.820450 59.849888
246.697800 62.756175
249.575150 66.115252
252.452500 69.714232
255.329850 73.750315
258.207200 78.207724
261.084550 83.272834
263.961900 89.014223
266.839250 95.021887
269.716600 102.080209
272.593950 110.384334
275.471300 119.813283
278.348650 130.395680
281.226000 142.134880
284.103350 155.643013
286.980700 171.192833
289.858050 189.298790
292.735400 209.237135
295.612750 232.854858
298.490100 259.793518
301.367450 289.726514
304.244800 324.273869
307.122150 364.367671
309.999500 410.177090
