# Supplementary material for: Efficient conversion of chemical energy into mechanical work by Hsp70 chaperones
Source: eLife. 2019 Dec 17;8:e48491. doi: 10.7554/eLife.48491 (PMC7000219; doi:10.7554/eLife.48491)
Supplement: Figure 2—figure supplement 1—source data 1. [file elife-48491-fig2-figsupp1-data1.zip › Fig2Supp1/single_realizations_000000/work47]

#Rg Work
22.264500 0.000000
25.141850 0.868024
28.019200 1.853442
30.896550 2.441176
33.773900 2.852891
36.651250 3.476925
39.528600 3.909925
42.405950 4.244879
45.283300 4.582953
48.160650 4.970579
51.038000 5.373063
53.915350 5.655475
56.792700 6.012190
59.670050 6.494223
62.547400 6.895755
65.424750 7.263024
68.302100 7.721437
71.179450 8.339546
74.056800 8.936832
76.934150 9.498529
79.811500 9.791059
82.688850 10.108919
85.566200 10.394983
88.443550 10.786748
91.320900 11.197115
94.198250 11.505072
97.075600 11.953333
99.952950 12.356468
102.830300 12.722571
105.707650 13.036207
108.585000 13.397240
111.462350 13.775440
114.339700 14.036733
117.217050 14.431152
120.094400 14.752676
122.971750 15.112896
125.849100 15.619970
128.726450 16.010754
131.603800 16.401816
134.481150 16.833145
137.358500 17.275870
140.235850 17.739717
143.113200 18.196768
145.990550 18.690947
148.867900 19.228600
151.745250 19.787535
154.622600 20.332765
157.499950 20.864637
160.377300 21.452778
163.254650 22.053304
166.132000 22.640164
169.009350 23.301703
171.886700 23.964969
174.764050 24.615051
177.641400 25.341275
180.518750 26.133537
183.396100 26.901134
186.273450 27.696047
189.150800 28.540540
192.028150 29.407112
194.905500 30.386584
197.782850 31.351915
200.660200 32.474172
203.537550 33.591189
206.414900 34.852516
209.292250 36.109924
212.169600 37.364313
215.046950 38.768205
217.924300 40.223770
220.801650 41.812341
223.679000 43.424176
226.556350 45.082133
229.433700 46.957586
232.311050 48.948307
235.188400 51.236921
238.065750 53.668595
240.943100 56.361128
243.820450 59.009389
246.697800 61.927912
249.575150 65.466310
252.452500 69.155832
255.329850 73.149890
258.207200 77.693473
261.084550 82.691017
263.961900 88.281304
266.839250 94.483150
269.716600 101.686872
272.593950 109.883781
275.471300 118.968405
278.348650 128.798886
281.226000 140.336388
284.103350 153.521743
286.980700 169.028378
289.858050 186.539147
292.735400 207.024816
295.612750 230.124014
298.490100 256.343224
301.367450 286.882427
304.244800 321.472706
307.122150 362.356184
309.999500 409.091466
