# Supplementary material for: Efficient conversion of chemical energy into mechanical work by Hsp70 chaperones
Source: eLife. 2019 Dec 17;8:e48491. doi: 10.7554/eLife.48491 (PMC7000219; doi:10.7554/eLife.48491)
Supplement: Figure 2—figure supplement 1—source data 1. [file elife-48491-fig2-figsupp1-data1.zip › Fig2Supp1/single_realizations_000000/work48]

#Rg Work
22.264500 0.000000
25.141850 0.723454
28.019200 1.595933
30.896550 2.312586
33.773900 2.878414
36.651250 3.765677
39.528600 4.759647
42.405950 5.155098
45.283300 5.434085
48.160650 5.799603
51.038000 6.115095
53.915350 6.506380
56.792700 6.855796
59.670050 7.197460
62.547400 7.590456
65.424750 7.841343
68.302100 8.032949
71.179450 8.547866
74.056800 8.874708
76.934150 9.143932
79.811500 9.460217
82.688850 9.884884
85.566200 10.181178
88.443550 10.483989
91.320900 10.745394
94.198250 11.042616
97.075600 11.482445
99.952950 11.829182
102.830300 12.185418
105.707650 12.480114
108.585000 12.834099
111.462350 13.143990
114.339700 13.564506
117.217050 13.931961
120.094400 14.258159
122.971750 14.612243
125.849100 14.935241
128.726450 15.290724
131.603800 15.705280
134.481150 16.148889
137.358500 16.553186
140.235850 17.010481
143.113200 17.415396
145.990550 17.939498
148.867900 18.489802
151.745250 18.990371
154.622600 19.541762
157.499950 20.117279
160.377300 20.765060
163.254650 21.348198
166.132000 21.918791
169.009350 22.593133
171.886700 23.289208
174.764050 23.993283
177.641400 24.761713
180.518750 25.550317
183.396100 26.357375
186.273450 27.096445
189.150800 28.005867
192.028150 28.909316
194.905500 29.890915
197.782850 30.891690
200.660200 31.876686
203.537550 33.077084
206.414900 34.271156
209.292250 35.539966
212.169600 36.819408
215.046950 38.205848
217.924300 39.708176
220.801650 41.248713
223.679000 42.897193
226.556350 44.674603
229.433700 46.545996
232.311050 48.440025
235.188400 50.487285
238.065750 52.969399
240.943100 55.372100
243.820450 58.275413
246.697800 61.511427
249.575150 64.734532
252.452500 68.364440
255.329850 72.167301
258.207200 76.522942
261.084550 81.744817
263.961900 87.446269
266.839250 94.019535
269.716600 101.299032
272.593950 109.356861
275.471300 118.253053
278.348650 128.719042
281.226000 140.305280
284.103350 153.877873
286.980700 169.049830
289.858050 186.248125
292.735400 206.595408
295.612750 229.718673
298.490100 255.804542
301.367450 286.660103
304.244800 321.167670
307.122150 361.082127
309.999500 407.455255
