# Supplementary material for: Efficient conversion of chemical energy into mechanical work by Hsp70 chaperones
Source: eLife. 2019 Dec 17;8:e48491. doi: 10.7554/eLife.48491 (PMC7000219; doi:10.7554/eLife.48491)
Supplement: Figure 2—figure supplement 1—source data 1. [file elife-48491-fig2-figsupp1-data1.zip › Fig2Supp1/single_realizations_000000/work49]

#Rg Work
22.264500 0.000000
25.141850 -0.226051
28.019200 0.515408
30.896550 1.400341
33.773900 2.345246
36.651250 3.267248
39.528600 3.814369
42.405950 4.021241
45.283300 4.380181
48.160650 4.562702
51.038000 4.742454
53.915350 4.975013
56.792700 5.350701
59.670050 5.802203
62.547400 6.158935
65.424750 6.592401
68.302100 7.066400
71.179450 7.503156
74.056800 7.979290
76.934150 8.278088
79.811500 9.016923
82.688850 9.774202
85.566200 10.644647
88.443550 11.583638
91.320900 12.101060
94.198250 12.492841
97.075600 12.896156
99.952950 13.355491
102.830300 13.770885
105.707650 14.234323
108.585000 14.727723
111.462350 15.129761
114.339700 15.506652
117.217050 16.030220
120.094400 16.387306
122.971750 16.753180
125.849100 17.160191
128.726450 17.540675
131.603800 17.970850
134.481150 18.441955
137.358500 18.948339
140.235850 19.399118
143.113200 19.916699
145.990550 20.338563
148.867900 20.830783
151.745250 21.383648
154.622600 21.946851
157.499950 22.454644
160.377300 23.068576
163.254650 23.626893
166.132000 24.206941
169.009350 24.904506
171.886700 25.615366
174.764050 26.312826
177.641400 27.063774
180.518750 27.844935
183.396100 28.668591
186.273450 29.456806
189.150800 30.344520
192.028150 31.183320
194.905500 32.140685
197.782850 33.177352
200.660200 34.193234
203.537550 35.336263
206.414900 36.513145
209.292250 37.777501
212.169600 39.028756
215.046950 40.388405
217.924300 41.872672
220.801650 43.309557
223.679000 45.034875
226.556350 46.767031
229.433700 48.739303
232.311050 50.758521
235.188400 52.953081
238.065750 55.366074
240.943100 57.783796
243.820450 60.503136
246.697800 63.441874
249.575150 66.698890
252.452500 70.447149
255.329850 74.602114
258.207200 78.984609
261.084550 83.971764
263.961900 89.654197
266.839250 95.764949
269.716600 102.892739
272.593950 111.138614
275.471300 120.405148
278.348650 130.976474
281.226000 142.808570
284.103350 156.306154
286.980700 171.051997
289.858050 188.481910
292.735400 207.840334
295.612750 230.435292
298.490100 256.856621
301.367450 286.780758
304.244800 320.894330
307.122150 360.790136
309.999500 406.642841
