# Supplementary material for: Efficient conversion of chemical energy into mechanical work by Hsp70 chaperones
Source: eLife. 2019 Dec 17;8:e48491. doi: 10.7554/eLife.48491 (PMC7000219; doi:10.7554/eLife.48491)
Supplement: Figure 2—figure supplement 1—source data 1. [file elife-48491-fig2-figsupp1-data1.zip › Fig2Supp1/single_realizations_000000/work5]

#Rg Work
22.264500 0.000000
25.141850 0.369713
28.019200 1.717044
30.896550 2.700264
33.773900 3.645678
36.651250 4.216794
39.528600 4.722767
42.405950 4.882993
45.283300 5.100988
48.160650 5.445711
51.038000 5.753318
53.915350 6.259219
56.792700 6.688678
59.670050 7.108426
62.547400 7.432101
65.424750 7.736358
68.302100 7.947135
71.179450 8.301953
74.056800 8.643916
76.934150 8.916446
79.811500 9.218173
82.688850 9.583930
85.566200 9.896158
88.443550 10.220676
91.320900 10.606012
94.198250 10.962068
97.075600 11.270991
99.952950 11.553040
102.830300 11.859830
105.707650 12.141019
108.585000 12.473217
111.462350 12.898701
114.339700 13.210383
117.217050 13.624567
120.094400 13.996865
122.971750 14.456473
125.849100 14.850531
128.726450 15.268201
131.603800 15.660158
134.481150 16.088879
137.358500 16.513578
140.235850 16.927361
143.113200 17.446563
145.990550 17.873408
148.867900 18.419950
151.745250 18.936541
154.622600 19.515489
157.499950 20.043082
160.377300 20.623270
163.254650 21.217965
166.132000 21.791653
169.009350 22.466758
171.886700 23.141307
174.764050 23.847705
177.641400 24.596311
180.518750 25.395438
183.396100 26.163722
186.273450 26.981753
189.150800 27.828569
192.028150 28.707349
194.905500 29.703303
197.782850 30.742500
200.660200 31.741499
203.537550 32.832753
206.414900 33.892670
209.292250 35.065391
212.169600 36.233460
215.046950 37.469506
217.924300 38.891050
220.801650 40.327715
223.679000 41.937206
226.556350 43.758671
229.433700 45.683963
232.311050 47.662146
235.188400 49.792193
238.065750 52.174494
240.943100 54.752488
243.820450 57.435836
246.697800 60.411943
249.575150 63.814652
252.452500 67.731568
255.329850 71.797271
258.207200 76.156668
261.084550 81.152210
263.961900 86.822783
266.839250 93.175072
269.716600 100.658292
272.593950 108.607233
275.471300 117.859919
278.348650 128.383704
281.226000 139.687744
284.103350 153.053544
286.980700 167.888747
289.858050 185.274399
292.735400 205.509714
295.612750 227.617589
298.490100 254.732860
301.367450 285.131300
304.244800 319.764890
307.122150 359.143708
309.999500 405.008112
