# Supplementary material for: Efficient conversion of chemical energy into mechanical work by Hsp70 chaperones
Source: eLife. 2019 Dec 17;8:e48491. doi: 10.7554/eLife.48491 (PMC7000219; doi:10.7554/eLife.48491)
Supplement: Figure 2—figure supplement 1—source data 1. [file elife-48491-fig2-figsupp1-data1.zip › Fig2Supp1/single_realizations_000000/work50]

#Rg Work
22.264500 0.000000
25.141850 0.441026
28.019200 1.679790
30.896550 2.519742
33.773900 2.864710
36.651250 4.037139
39.528600 4.438712
42.405950 4.700019
45.283300 4.911945
48.160650 5.218799
51.038000 5.487729
53.915350 5.745656
56.792700 6.011480
59.670050 6.343244
62.547400 6.703885
65.424750 7.020312
68.302100 7.298400
71.179450 7.710631
74.056800 8.107933
76.934150 8.509638
79.811500 8.784003
82.688850 9.151250
85.566200 9.529036
88.443550 9.884694
91.320900 10.286682
94.198250 10.648461
97.075600 10.897700
99.952950 11.179875
102.830300 11.506099
105.707650 11.829387
108.585000 12.180861
111.462350 12.473511
114.339700 12.845485
117.217050 13.299072
120.094400 13.637034
122.971750 14.045210
125.849100 14.396171
128.726450 14.955434
131.603800 15.450632
134.481150 15.878919
137.358500 16.329490
140.235850 16.778758
143.113200 17.310499
145.990550 17.787781
148.867900 18.305717
151.745250 18.797610
154.622600 19.302397
157.499950 19.874866
160.377300 20.466702
163.254650 21.147124
166.132000 21.765898
169.009350 22.355252
171.886700 23.021476
174.764050 23.698771
177.641400 24.407885
180.518750 25.158611
183.396100 25.874249
186.273450 26.690719
189.150800 27.577200
192.028150 28.493580
194.905500 29.411840
197.782850 30.382334
200.660200 31.427472
203.537550 32.494565
206.414900 33.626954
209.292250 34.852771
212.169600 36.059178
215.046950 37.470931
217.924300 39.021831
220.801650 40.600518
223.679000 42.280560
226.556350 43.981644
229.433700 46.039461
232.311050 47.998188
235.188400 50.154968
238.065750 52.579283
240.943100 55.217651
243.820450 57.937641
246.697800 61.022335
249.575150 64.297358
252.452500 67.997140
255.329850 72.593972
258.207200 76.907357
261.084550 81.932957
263.961900 87.759247
266.839250 94.082046
269.716600 101.194476
272.593950 109.265838
275.471300 117.880964
278.348650 128.415800
281.226000 140.733753
284.103350 154.388622
286.980700 169.631711
289.858050 186.940205
292.735400 207.648181
295.612750 230.463836
298.490100 256.410127
301.367450 286.466979
304.244800 322.122698
307.122150 362.195086
309.999500 407.878752
