# Supplementary material for: Efficient conversion of chemical energy into mechanical work by Hsp70 chaperones
Source: eLife. 2019 Dec 17;8:e48491. doi: 10.7554/eLife.48491 (PMC7000219; doi:10.7554/eLife.48491)
Supplement: Figure 2—figure supplement 1—source data 1. [file elife-48491-fig2-figsupp1-data1.zip › Fig2Supp1/single_realizations_000000/work51]

#Rg Work
22.264500 0.000000
25.141850 0.460406
28.019200 1.410900
30.896550 2.334544
33.773900 3.378946
36.651250 4.103952
39.528600 4.810722
42.405950 5.417247
45.283300 5.773086
48.160650 6.256747
51.038000 6.612840
53.915350 6.806292
56.792700 7.083546
59.670050 7.443418
62.547400 7.796051
65.424750 8.090988
68.302100 8.417611
71.179450 8.734100
74.056800 9.024051
76.934150 9.255863
79.811500 9.635211
82.688850 9.917803
85.566200 10.288625
88.443550 10.591340
91.320900 10.942052
94.198250 11.290276
97.075600 11.620171
99.952950 12.044777
102.830300 12.382404
105.707650 12.697722
108.585000 12.968229
111.462350 13.373711
114.339700 13.735942
117.217050 14.150665
120.094400 14.577425
122.971750 15.003530
125.849100 15.402441
128.726450 15.773171
131.603800 16.197919
134.481150 16.657628
137.358500 17.147001
140.235850 17.686681
143.113200 18.217565
145.990550 18.696799
148.867900 19.191645
151.745250 19.708097
154.622600 20.204654
157.499950 20.737208
160.377300 21.344831
163.254650 21.862520
166.132000 22.450048
169.009350 23.100247
171.886700 23.788336
174.764050 24.528038
177.641400 25.231989
180.518750 26.019308
183.396100 26.818764
186.273450 27.596912
189.150800 28.432659
192.028150 29.302142
194.905500 30.217318
197.782850 31.258275
200.660200 32.250946
203.537550 33.348747
206.414900 34.371731
209.292250 35.707390
212.169600 36.969656
215.046950 38.246832
217.924300 39.727971
220.801650 41.239940
223.679000 42.878286
226.556350 44.643485
229.433700 46.545789
232.311050 48.597902
235.188400 50.958031
238.065750 53.365377
240.943100 55.954843
243.820450 58.747354
246.697800 61.946406
249.575150 65.320379
252.452500 69.010621
255.329850 72.982871
258.207200 77.398030
261.084550 82.817147
263.961900 88.163430
266.839250 94.735964
269.716600 101.515719
272.593950 109.303338
275.471300 121.002026
278.348650 131.394033
281.226000 142.960000
284.103350 156.111069
286.980700 172.035326
289.858050 189.586156
292.735400 209.811670
295.612750 233.086832
298.490100 259.801923
301.367450 290.530235
304.244800 325.794412
307.122150 365.491830
309.999500 411.705810
