# Supplementary material for: Efficient conversion of chemical energy into mechanical work by Hsp70 chaperones
Source: eLife. 2019 Dec 17;8:e48491. doi: 10.7554/eLife.48491 (PMC7000219; doi:10.7554/eLife.48491)
Supplement: Figure 2—figure supplement 1—source data 1. [file elife-48491-fig2-figsupp1-data1.zip › Fig2Supp1/single_realizations_000000/work52]

#Rg Work
22.264500 0.000000
25.141850 0.397750
28.019200 1.607159
30.896550 2.308578
33.773900 2.730818
36.651250 3.086402
39.528600 3.394209
42.405950 3.794088
45.283300 4.057367
48.160650 4.248894
51.038000 4.766224
53.915350 5.255166
56.792700 5.704138
59.670050 6.098936
62.547400 6.483986
65.424750 6.789417
68.302100 7.122185
71.179450 7.363004
74.056800 7.723673
76.934150 8.005510
79.811500 8.311430
82.688850 8.632884
85.566200 8.903377
88.443550 9.201522
91.320900 9.499637
94.198250 9.778992
97.075600 10.106501
99.952950 10.403721
102.830300 10.736118
105.707650 11.084876
108.585000 11.408225
111.462350 11.752778
114.339700 12.127261
117.217050 12.451915
120.094400 12.832230
122.971750 13.261165
125.849100 13.700923
128.726450 14.092077
131.603800 14.562469
134.481150 14.916592
137.358500 15.380974
140.235850 15.809827
143.113200 16.209671
145.990550 16.742494
148.867900 17.301188
151.745250 17.767609
154.622600 18.325875
157.499950 18.874200
160.377300 19.485213
163.254650 20.099148
166.132000 20.720513
169.009350 21.356384
171.886700 22.009299
174.764050 22.657542
177.641400 23.373886
180.518750 24.057087
183.396100 24.913059
186.273450 25.776730
189.150800 26.610571
192.028150 27.498681
194.905500 28.437787
197.782850 29.526267
200.660200 30.537739
203.537550 31.593243
206.414900 32.776906
209.292250 34.022090
212.169600 35.290058
215.046950 36.652563
217.924300 38.152750
220.801650 39.730064
223.679000 41.482044
226.556350 43.285056
229.433700 45.058105
232.311050 47.045444
235.188400 49.369878
238.065750 51.816197
240.943100 54.514735
243.820450 57.286622
246.697800 60.449207
249.575150 64.004662
252.452500 67.394121
255.329850 71.236708
258.207200 75.717971
261.084550 80.655210
263.961900 86.209072
266.839250 92.993217
269.716600 100.388828
272.593950 108.129209
275.471300 117.053525
278.348650 126.905772
281.226000 138.603126
284.103350 151.966489
286.980700 167.113132
289.858050 184.532762
292.735400 203.877890
295.612750 226.612752
298.490100 253.343645
301.367450 283.264252
304.244800 318.371511
307.122150 358.838838
309.999500 405.655289
