# Supplementary material for: Efficient conversion of chemical energy into mechanical work by Hsp70 chaperones
Source: eLife. 2019 Dec 17;8:e48491. doi: 10.7554/eLife.48491 (PMC7000219; doi:10.7554/eLife.48491)
Supplement: Figure 2—figure supplement 1—source data 1. [file elife-48491-fig2-figsupp1-data1.zip › Fig2Supp1/single_realizations_000000/work53]

#Rg Work
22.264500 0.000000
25.141850 0.397070
28.019200 1.435138
30.896550 2.513972
33.773900 3.242892
36.651250 3.964220
39.528600 4.960908
42.405950 5.350866
45.283300 5.883284
48.160650 6.284263
51.038000 6.766526
53.915350 7.094741
56.792700 7.529047
59.670050 7.931548
62.547400 8.356979
65.424750 8.817419
68.302100 9.178761
71.179450 9.550318
74.056800 9.892761
76.934150 10.331150
79.811500 10.766872
82.688850 11.065527
85.566200 11.659073
88.443550 11.832863
91.320900 12.174394
94.198250 12.534059
97.075600 12.940984
99.952950 13.309911
102.830300 13.663318
105.707650 14.029786
108.585000 14.374519
111.462350 14.675014
114.339700 15.072638
117.217050 15.420060
120.094400 15.787057
122.971750 16.212223
125.849100 16.562514
128.726450 16.957344
131.603800 17.369761
134.481150 17.982114
137.358500 18.414126
140.235850 18.831928
143.113200 19.263574
145.990550 19.753208
148.867900 20.247109
151.745250 20.818438
154.622600 21.280669
157.499950 21.828680
160.377300 22.433381
163.254650 23.075098
166.132000 23.791070
169.009350 24.364913
171.886700 25.019280
174.764050 25.743641
177.641400 26.417030
180.518750 27.186924
183.396100 27.960360
186.273450 28.871432
189.150800 29.629951
192.028150 30.470120
194.905500 31.478991
197.782850 32.510502
200.660200 33.566815
203.537550 34.690202
206.414900 35.908241
209.292250 37.255400
212.169600 38.599122
215.046950 39.927163
217.924300 41.315552
220.801650 42.916871
223.679000 44.647906
226.556350 46.398846
229.433700 48.480243
232.311050 50.502712
235.188400 52.566646
238.065750 55.024342
240.943100 57.584335
243.820450 60.327161
246.697800 63.766606
249.575150 67.381453
252.452500 71.436004
255.329850 75.598027
258.207200 82.801199
261.084550 87.869647
263.961900 93.463300
266.839250 99.694288
269.716600 106.936148
272.593950 115.242262
275.471300 124.218369
278.348650 134.078860
281.226000 145.438752
284.103350 158.413211
286.980700 173.742047
289.858050 190.884682
292.735400 210.651085
295.612750 234.612238
298.490100 260.997633
301.367450 291.430201
304.244800 326.080194
307.122150 366.463440
309.999500 411.116341
