# Supplementary material for: Efficient conversion of chemical energy into mechanical work by Hsp70 chaperones
Source: eLife. 2019 Dec 17;8:e48491. doi: 10.7554/eLife.48491 (PMC7000219; doi:10.7554/eLife.48491)
Supplement: Figure 2—figure supplement 1—source data 1. [file elife-48491-fig2-figsupp1-data1.zip › Fig2Supp1/single_realizations_000000/work54]

#Rg Work
22.264500 0.000000
25.141850 0.535363
28.019200 1.386216
30.896550 2.196822
33.773900 2.989275
36.651250 3.227016
39.528600 3.778884
42.405950 4.174414
45.283300 4.729578
48.160650 5.037686
51.038000 5.450025
53.915350 5.746682
56.792700 6.073786
59.670050 6.436318
62.547400 6.806756
65.424750 7.108999
68.302100 7.581280
71.179450 8.042736
74.056800 8.520865
76.934150 8.811142
79.811500 9.141107
82.688850 9.401513
85.566200 9.756588
88.443550 10.034129
91.320900 10.280547
94.198250 10.571397
97.075600 10.948048
99.952950 11.216542
102.830300 11.556913
105.707650 11.954356
108.585000 12.339422
111.462350 12.838807
114.339700 13.227710
117.217050 13.556227
120.094400 13.933889
122.971750 14.465576
125.849100 14.879278
128.726450 15.307618
131.603800 15.763730
134.481150 16.223420
137.358500 16.625455
140.235850 17.094428
143.113200 17.511823
145.990550 17.997714
148.867900 18.494867
151.745250 18.985829
154.622600 19.508239
157.499950 20.101898
160.377300 20.664515
163.254650 21.292334
166.132000 21.881337
169.009350 22.514003
171.886700 23.215370
174.764050 24.053840
177.641400 24.783816
180.518750 25.519417
183.396100 26.320123
186.273450 27.170375
189.150800 28.029630
192.028150 28.951745
194.905500 29.876533
197.782850 30.871013
200.660200 31.984552
203.537550 33.103351
206.414900 34.251973
209.292250 35.516086
212.169600 36.827266
215.046950 38.272742
217.924300 39.761839
220.801650 41.190103
223.679000 42.908657
226.556350 44.825454
229.433700 46.766659
232.311050 48.907827
235.188400 51.065206
238.065750 53.428115
240.943100 55.927585
243.820450 58.651905
246.697800 61.742534
249.575150 64.928301
252.452500 68.895166
255.329850 73.128118
258.207200 77.791263
261.084550 82.854777
263.961900 88.379475
266.839250 94.775873
269.716600 101.927350
272.593950 110.132550
275.471300 119.077513
278.348650 129.515358
281.226000 141.641264
284.103350 154.899469
286.980700 170.257839
289.858050 188.049301
292.735400 208.647035
295.612750 231.321004
298.490100 260.974978
301.367450 291.264075
304.244800 327.065658
307.122150 366.920612
309.999500 417.017533
