# Supplementary material for: Efficient conversion of chemical energy into mechanical work by Hsp70 chaperones
Source: eLife. 2019 Dec 17;8:e48491. doi: 10.7554/eLife.48491 (PMC7000219; doi:10.7554/eLife.48491)
Supplement: Figure 2—figure supplement 1—source data 1. [file elife-48491-fig2-figsupp1-data1.zip › Fig2Supp1/single_realizations_000000/work55]

#Rg Work
22.264500 0.000000
25.141850 0.477992
28.019200 1.241543
30.896550 2.193866
33.773900 2.749752
36.651250 3.572530
39.528600 3.872894
42.405950 4.276087
45.283300 4.720019
48.160650 5.197458
51.038000 5.493623
53.915350 5.853925
56.792700 6.307501
59.670050 6.828890
62.547400 7.177805
65.424750 7.646100
68.302100 7.921614
71.179450 8.167841
74.056800 8.327696
76.934150 8.582156
79.811500 8.896840
82.688850 9.113801
85.566200 9.393434
88.443550 9.714709
91.320900 10.219267
94.198250 10.594064
97.075600 11.035704
99.952950 11.417187
102.830300 11.715085
105.707650 12.033293
108.585000 12.327074
111.462350 12.712211
114.339700 13.103558
117.217050 13.464771
120.094400 13.834845
122.971750 14.262633
125.849100 14.646742
128.726450 15.072653
131.603800 15.458026
134.481150 15.934334
137.358500 16.391114
140.235850 16.799163
143.113200 17.253289
145.990550 17.780789
148.867900 18.223453
151.745250 18.767971
154.622600 19.237961
157.499950 19.763867
160.377300 20.359479
163.254650 21.000825
166.132000 21.600976
169.009350 22.182210
171.886700 22.958132
174.764050 23.623074
177.641400 24.341967
180.518750 25.120629
183.396100 25.945877
186.273450 26.859371
189.150800 27.655793
192.028150 28.562072
194.905500 29.510961
197.782850 30.610012
200.660200 31.609603
203.537550 32.669986
206.414900 33.919637
209.292250 35.160289
212.169600 36.478665
215.046950 37.814319
217.924300 39.129467
220.801650 40.666031
223.679000 42.238511
226.556350 43.822217
229.433700 45.748120
232.311050 47.869449
235.188400 50.020028
238.065750 52.285915
240.943100 54.969891
243.820450 57.618649
246.697800 60.452717
249.575150 63.866907
252.452500 67.411223
255.329850 71.745616
258.207200 76.475696
261.084550 81.838951
263.961900 87.257418
266.839250 93.526057
269.716600 100.203933
272.593950 108.020643
275.471300 117.533001
278.348650 127.856734
281.226000 139.628212
284.103350 152.724996
286.980700 167.916751
289.858050 185.238487
292.735400 205.997951
295.612750 229.247513
298.490100 255.367490
301.367450 285.131474
304.244800 319.055811
307.122150 358.556728
309.999500 405.698874
