# Supplementary material for: Efficient conversion of chemical energy into mechanical work by Hsp70 chaperones
Source: eLife. 2019 Dec 17;8:e48491. doi: 10.7554/eLife.48491 (PMC7000219; doi:10.7554/eLife.48491)
Supplement: Figure 2—figure supplement 1—source data 1. [file elife-48491-fig2-figsupp1-data1.zip › Fig2Supp1/single_realizations_000000/work56]

#Rg Work
22.264500 0.000000
25.141850 0.688940
28.019200 1.738070
30.896550 2.827601
33.773900 3.640369
36.651250 4.201439
39.528600 4.602221
42.405950 5.035126
45.283300 5.543041
48.160650 5.925687
51.038000 6.359849
53.915350 6.643304
56.792700 6.971071
59.670050 7.583277
62.547400 8.052036
65.424750 8.475851
68.302100 8.888179
71.179450 9.167298
74.056800 9.373733
76.934150 9.666404
79.811500 9.962389
82.688850 10.272572
85.566200 10.585396
88.443550 10.899997
91.320900 11.235976
94.198250 11.516419
97.075600 11.807844
99.952950 12.098919
102.830300 12.481595
105.707650 12.778109
108.585000 13.125496
111.462350 13.499624
114.339700 13.936448
117.217050 14.265910
120.094400 14.739528
122.971750 15.188220
125.849100 15.574394
128.726450 16.025916
131.603800 16.463558
134.481150 16.927192
137.358500 17.380677
140.235850 17.845597
143.113200 18.340837
145.990550 18.848616
148.867900 19.361230
151.745250 19.893826
154.622600 20.417080
157.499950 20.975377
160.377300 21.583082
163.254650 22.155807
166.132000 22.752560
169.009350 23.339623
171.886700 24.038058
174.764050 24.723628
177.641400 25.452388
180.518750 26.220075
183.396100 27.091725
186.273450 27.946417
189.150800 28.785372
192.028150 29.715230
194.905500 30.649275
197.782850 31.641814
200.660200 32.775928
203.537550 33.800195
206.414900 34.982782
209.292250 36.171582
212.169600 37.437703
215.046950 38.811004
217.924300 40.276699
220.801650 41.768069
223.679000 43.418719
226.556350 45.105976
229.433700 46.901475
232.311050 48.810847
235.188400 50.959648
238.065750 53.332039
240.943100 55.789434
243.820450 58.631501
246.697800 61.772015
249.575150 65.131180
252.452500 68.600927
255.329850 72.440542
258.207200 76.823581
261.084550 82.060819
263.961900 87.616720
266.839250 93.892104
269.716600 100.665612
272.593950 108.758560
275.471300 117.288801
278.348650 127.252700
281.226000 138.893683
284.103350 151.994971
286.980700 167.352283
289.858050 185.359769
292.735400 205.763182
295.612750 229.064229
298.490100 254.907401
301.367450 285.306066
304.244800 320.811852
307.122150 361.333943
309.999500 407.790488
