# Supplementary material for: Efficient conversion of chemical energy into mechanical work by Hsp70 chaperones
Source: eLife. 2019 Dec 17;8:e48491. doi: 10.7554/eLife.48491 (PMC7000219; doi:10.7554/eLife.48491)
Supplement: Figure 2—figure supplement 1—source data 1. [file elife-48491-fig2-figsupp1-data1.zip › Fig2Supp1/single_realizations_000000/work57]

#Rg Work
22.264500 0.000000
25.141850 0.292170
28.019200 1.082361
30.896550 1.808034
33.773900 3.006231
36.651250 3.593120
39.528600 3.928546
42.405950 4.118181
45.283300 4.468019
48.160650 4.754010
51.038000 5.236212
53.915350 5.889565
56.792700 6.314148
59.670050 6.715073
62.547400 6.946041
65.424750 7.204854
68.302100 7.411263
71.179450 7.739419
74.056800 7.977679
76.934150 8.225398
79.811500 8.429482
82.688850 8.769484
85.566200 9.041171
88.443550 9.361544
91.320900 9.629449
94.198250 9.915795
97.075600 10.270949
99.952950 10.576567
102.830300 10.910229
105.707650 11.255698
108.585000 11.562307
111.462350 11.879567
114.339700 12.300079
117.217050 12.660934
120.094400 13.034322
122.971750 13.468290
125.849100 13.866490
128.726450 14.217307
131.603800 14.615918
134.481150 15.036796
137.358500 15.524852
140.235850 15.987582
143.113200 16.456703
145.990550 16.913579
148.867900 17.412928
151.745250 17.949429
154.622600 18.504480
157.499950 19.015035
160.377300 19.570149
163.254650 20.189721
166.132000 20.819262
169.009350 21.533946
171.886700 22.131011
174.764050 22.853657
177.641400 23.527921
180.518750 24.335056
183.396100 25.076014
186.273450 25.885958
189.150800 26.666450
192.028150 27.636975
194.905500 28.607294
197.782850 29.624484
200.660200 30.684514
203.537550 31.717449
206.414900 32.832686
209.292250 33.986108
212.169600 35.412813
215.046950 36.840461
217.924300 38.185078
220.801650 39.575901
223.679000 41.259259
226.556350 43.056604
229.433700 44.990257
232.311050 47.007260
235.188400 49.327746
238.065750 51.694375
240.943100 54.235884
243.820450 56.864295
246.697800 59.776015
249.575150 63.263196
252.452500 66.864489
255.329850 71.102228
258.207200 75.799802
261.084550 81.262760
263.961900 86.729772
266.839250 93.208331
269.716600 100.359223
272.593950 108.278904
275.471300 117.185228
278.348650 127.787136
281.226000 139.247698
284.103350 152.471969
286.980700 167.454510
289.858050 185.139039
292.735400 206.024942
295.612750 229.075104
298.490100 255.569646
301.367450 286.358597
304.244800 321.106998
307.122150 359.945864
309.999500 406.299688
