# Supplementary material for: Efficient conversion of chemical energy into mechanical work by Hsp70 chaperones
Source: eLife. 2019 Dec 17;8:e48491. doi: 10.7554/eLife.48491 (PMC7000219; doi:10.7554/eLife.48491)
Supplement: Figure 2—figure supplement 1—source data 1. [file elife-48491-fig2-figsupp1-data1.zip › Fig2Supp1/single_realizations_000000/work58]

#Rg Work
22.264500 0.000000
25.141850 0.292253
28.019200 1.104817
30.896550 2.119010
33.773900 2.812478
36.651250 3.911647
39.528600 4.641158
42.405950 5.186458
45.283300 5.460761
48.160650 5.653116
51.038000 5.989327
53.915350 6.481694
56.792700 6.838223
59.670050 7.200326
62.547400 7.604753
65.424750 7.996177
68.302100 8.357680
71.179450 8.866726
74.056800 9.229702
76.934150 9.527816
79.811500 9.873342
82.688850 10.172306
85.566200 10.416108
88.443550 10.775890
91.320900 11.131791
94.198250 11.481883
97.075600 11.854623
99.952950 12.247689
102.830300 12.671152
105.707650 13.064645
108.585000 13.451734
111.462350 13.804788
114.339700 14.202561
117.217050 14.635645
120.094400 14.986592
122.971750 15.374892
125.849100 15.841351
128.726450 16.307636
131.603800 16.716444
134.481150 17.271683
137.358500 17.746532
140.235850 18.157081
143.113200 18.604487
145.990550 19.106312
148.867900 19.608947
151.745250 20.182569
154.622600 20.743532
157.499950 21.259400
160.377300 21.848667
163.254650 22.423004
166.132000 23.089551
169.009350 23.756789
171.886700 24.365729
174.764050 25.011607
177.641400 25.732448
180.518750 26.498240
183.396100 27.232936
186.273450 28.067134
189.150800 28.912516
192.028150 29.831953
194.905500 30.735196
197.782850 31.735391
200.660200 32.793889
203.537550 33.774951
206.414900 35.051837
209.292250 36.216556
212.169600 37.493273
215.046950 38.885622
217.924300 40.327312
220.801650 41.875369
223.679000 43.483749
226.556350 45.246235
229.433700 47.115866
232.311050 49.247979
235.188400 51.203765
238.065750 53.430988
240.943100 55.876178
243.820450 58.949147
246.697800 62.100670
249.575150 65.552023
252.452500 69.199348
255.329850 73.285752
258.207200 77.793798
261.084550 83.107235
263.961900 88.712533
266.839250 94.979470
269.716600 102.144365
272.593950 109.758065
275.471300 118.761166
278.348650 129.225563
281.226000 140.164924
284.103350 153.664483
286.980700 168.822515
289.858050 186.394365
292.735400 206.740286
295.612750 229.457681
298.490100 256.023681
301.367450 286.288721
304.244800 320.983635
307.122150 361.238127
309.999500 407.386161
