# Supplementary material for: Efficient conversion of chemical energy into mechanical work by Hsp70 chaperones
Source: eLife. 2019 Dec 17;8:e48491. doi: 10.7554/eLife.48491 (PMC7000219; doi:10.7554/eLife.48491)
Supplement: Figure 2—figure supplement 1—source data 1. [file elife-48491-fig2-figsupp1-data1.zip › Fig2Supp1/single_realizations_000000/work59]

#Rg Work
22.264500 0.000000
25.141850 0.917000
28.019200 1.643493
30.896550 2.270270
33.773900 3.330563
36.651250 4.657820
39.528600 5.288367
42.405950 5.569479
45.283300 5.846449
48.160650 6.215285
51.038000 6.679659
53.915350 7.052574
56.792700 7.464209
59.670050 7.868474
62.547400 8.258426
65.424750 8.691658
68.302100 9.182616
71.179450 9.612294
74.056800 9.800936
76.934150 10.074787
79.811500 10.354376
82.688850 10.640865
85.566200 10.950133
88.443550 11.289344
91.320900 11.684222
94.198250 12.058793
97.075600 12.418997
99.952950 12.832602
102.830300 13.155150
105.707650 13.563680
108.585000 13.941046
111.462350 14.355569
114.339700 14.724173
117.217050 15.115582
120.094400 15.552259
122.971750 15.988167
125.849100 16.494460
128.726450 16.840015
131.603800 17.349536
134.481150 17.800306
137.358500 18.217882
140.235850 18.714247
143.113200 19.215523
145.990550 19.768096
148.867900 20.253246
151.745250 20.741684
154.622600 21.288512
157.499950 21.828903
160.377300 22.456239
163.254650 23.015399
166.132000 23.603909
169.009350 24.210723
171.886700 24.881906
174.764050 25.565386
177.641400 26.309017
180.518750 27.104303
183.396100 27.925969
186.273450 28.717616
189.150800 29.597267
192.028150 30.567384
194.905500 31.508369
197.782850 32.485483
200.660200 33.564056
203.537550 34.536766
206.414900 35.646673
209.292250 36.878199
212.169600 38.217706
215.046950 39.627077
217.924300 41.147036
220.801650 42.600206
223.679000 44.121412
226.556350 45.855179
229.433700 47.632355
232.311050 49.824758
235.188400 52.035020
238.065750 54.302068
240.943100 56.849878
243.820450 59.519269
246.697800 62.607700
249.575150 65.863736
252.452500 69.468890
255.329850 73.509765
258.207200 78.004414
261.084550 82.650863
263.961900 88.468617
266.839250 94.703856
269.716600 102.079891
272.593950 110.172637
275.471300 118.936115
278.348650 129.200540
281.226000 141.313761
284.103350 154.720271
286.980700 170.228168
289.858050 187.786124
292.735400 208.031380
295.612750 231.301142
298.490100 257.609492
301.367450 287.969786
304.244800 322.948393
307.122150 363.227478
309.999500 408.475133
