# Supplementary material for: Efficient conversion of chemical energy into mechanical work by Hsp70 chaperones
Source: eLife. 2019 Dec 17;8:e48491. doi: 10.7554/eLife.48491 (PMC7000219; doi:10.7554/eLife.48491)
Supplement: Figure 2—figure supplement 1—source data 1. [file elife-48491-fig2-figsupp1-data1.zip › Fig2Supp1/single_realizations_000000/work6]

#Rg Work
22.264500 0.000000
25.141850 0.506401
28.019200 1.411830
30.896550 1.877233
33.773900 2.306854
36.651250 2.614646
39.528600 3.000126
42.405950 3.285125
45.283300 3.749049
48.160650 4.277056
51.038000 4.730058
53.915350 5.061388
56.792700 5.388833
59.670050 5.734227
62.547400 6.005410
65.424750 6.208034
68.302100 6.504166
71.179450 6.948567
74.056800 7.186977
76.934150 7.589657
79.811500 7.835196
82.688850 8.142903
85.566200 8.512152
88.443550 8.916837
91.320900 9.280658
94.198250 9.618664
97.075600 10.053922
99.952950 10.297585
102.830300 10.619609
105.707650 11.012646
108.585000 11.271395
111.462350 11.560512
114.339700 11.898063
117.217050 12.287900
120.094400 12.646485
122.971750 13.074892
125.849100 13.546757
128.726450 13.926522
131.603800 14.354975
134.481150 14.792090
137.358500 15.277368
140.235850 15.721882
143.113200 16.255690
145.990550 16.739139
148.867900 17.209736
151.745250 17.692988
154.622600 18.200109
157.499950 18.753257
160.377300 19.295696
163.254650 19.877561
166.132000 20.502234
169.009350 21.019760
171.886700 21.698934
174.764050 22.356726
177.641400 23.038497
180.518750 23.827064
183.396100 24.635035
186.273450 25.427027
189.150800 26.281451
192.028150 27.224296
194.905500 28.198990
197.782850 29.174962
200.660200 30.200787
203.537550 31.280896
206.414900 32.452127
209.292250 33.693863
212.169600 35.085083
215.046950 36.440406
217.924300 37.824052
220.801650 39.436021
223.679000 41.164590
226.556350 42.923168
229.433700 44.981939
232.311050 47.068976
235.188400 49.279411
238.065750 51.766789
240.943100 54.444948
243.820450 57.350767
246.697800 60.341763
249.575150 63.586634
252.452500 67.355672
255.329850 71.529831
258.207200 75.876680
261.084550 80.720194
263.961900 86.493665
266.839250 93.168674
269.716600 100.299494
272.593950 108.357416
275.471300 117.644407
278.348650 128.013950
281.226000 139.371448
284.103350 152.837455
286.980700 168.145832
289.858050 186.061413
292.735400 206.297310
295.612750 229.133699
298.490100 255.152608
301.367450 285.808400
304.244800 320.920890
307.122150 360.530373
309.999500 406.825668
