# Supplementary material for: Efficient conversion of chemical energy into mechanical work by Hsp70 chaperones
Source: eLife. 2019 Dec 17;8:e48491. doi: 10.7554/eLife.48491 (PMC7000219; doi:10.7554/eLife.48491)
Supplement: Figure 2—figure supplement 1—source data 1. [file elife-48491-fig2-figsupp1-data1.zip › Fig2Supp1/single_realizations_000000/work60]

#Rg Work
22.264500 0.000000
25.141850 0.304082
28.019200 1.366694
30.896550 2.332637
33.773900 2.910711
36.651250 3.512463
39.528600 3.897669
42.405950 4.029305
45.283300 4.273387
48.160650 4.368785
51.038000 4.692641
53.915350 5.073851
56.792700 5.601629
59.670050 5.941392
62.547400 6.296803
65.424750 6.625295
68.302100 7.028733
71.179450 7.290649
74.056800 7.730203
76.934150 8.043064
79.811500 8.381282
82.688850 8.691935
85.566200 9.071142
88.443550 9.303904
91.320900 9.659082
94.198250 9.961345
97.075600 10.308735
99.952950 10.630487
102.830300 10.950263
105.707650 11.256316
108.585000 11.624718
111.462350 12.003846
114.339700 12.450583
117.217050 12.857406
120.094400 13.205083
122.971750 13.662514
125.849100 14.073230
128.726450 14.496142
131.603800 14.901426
134.481150 15.390876
137.358500 15.835746
140.235850 16.274962
143.113200 16.709013
145.990550 17.206820
148.867900 17.662011
151.745250 18.223020
154.622600 18.807578
157.499950 19.394992
160.377300 19.937095
163.254650 20.560093
166.132000 21.082088
169.009350 21.771538
171.886700 22.407321
174.764050 23.133708
177.641400 23.889183
180.518750 24.652228
183.396100 25.418559
186.273450 26.217580
189.150800 27.108160
192.028150 27.986597
194.905500 28.868993
197.782850 29.815643
200.660200 30.799925
203.537550 31.752305
206.414900 32.878729
209.292250 34.170065
212.169600 35.382390
215.046950 36.648378
217.924300 38.040817
220.801650 39.640375
223.679000 41.251316
226.556350 43.041895
229.433700 45.019873
232.311050 47.047895
235.188400 49.362774
238.065750 51.739936
240.943100 54.425659
243.820450 57.152716
246.697800 60.145012
249.575150 63.242798
252.452500 66.966631
255.329850 70.632871
258.207200 75.119923
261.084550 80.251982
263.961900 86.204463
266.839250 92.541709
269.716600 99.573550
272.593950 107.936240
275.471300 116.932928
278.348650 127.340340
281.226000 138.615442
284.103350 151.838701
286.980700 167.495696
289.858050 185.076783
292.735400 205.465557
295.612750 228.428868
298.490100 254.853734
301.367450 284.881987
304.244800 320.008933
307.122150 361.573161
309.999500 407.315748
