# Supplementary material for: Efficient conversion of chemical energy into mechanical work by Hsp70 chaperones
Source: eLife. 2019 Dec 17;8:e48491. doi: 10.7554/eLife.48491 (PMC7000219; doi:10.7554/eLife.48491)
Supplement: Figure 2—figure supplement 1—source data 1. [file elife-48491-fig2-figsupp1-data1.zip › Fig2Supp1/single_realizations_000000/work61]

#Rg Work
22.264500 0.000000
25.141850 0.897036
28.019200 1.631199
30.896550 2.256789
33.773900 2.739148
36.651250 3.192972
39.528600 3.458685
42.405950 3.898811
45.283300 4.291907
48.160650 4.600467
51.038000 5.130801
53.915350 5.518157
56.792700 5.850469
59.670050 6.164202
62.547400 6.394540
65.424750 6.688786
68.302100 6.881055
71.179450 7.082758
74.056800 7.339315
76.934150 7.631869
79.811500 7.996275
82.688850 8.328251
85.566200 8.618778
88.443550 8.928072
91.320900 9.281185
94.198250 9.707318
97.075600 10.029227
99.952950 10.387697
102.830300 10.791359
105.707650 11.079664
108.585000 11.340571
111.462350 11.705319
114.339700 12.148424
117.217050 12.562108
120.094400 12.896945
122.971750 13.328792
125.849100 13.811237
128.726450 14.258916
131.603800 14.739915
134.481150 15.176487
137.358500 15.622910
140.235850 16.116198
143.113200 16.605444
145.990550 17.155367
148.867900 17.673878
151.745250 18.138946
154.622600 18.700514
157.499950 19.249945
160.377300 19.834872
163.254650 20.374420
166.132000 20.970982
169.009350 21.648049
171.886700 22.301677
174.764050 22.902147
177.641400 23.606687
180.518750 24.379137
183.396100 25.144147
186.273450 25.968084
189.150800 26.790595
192.028150 27.679734
194.905500 28.568428
197.782850 29.602773
200.660200 30.589352
203.537550 31.697168
206.414900 32.786696
209.292250 34.025159
212.169600 35.381836
215.046950 36.805737
217.924300 38.186862
220.801650 39.679722
223.679000 41.349521
226.556350 43.188128
229.433700 45.057931
232.311050 47.236613
235.188400 49.438575
238.065750 51.859087
240.943100 54.420022
243.820450 57.167537
246.697800 60.248888
249.575150 63.683421
252.452500 67.455891
255.329850 71.539948
258.207200 76.391359
261.084550 81.361631
263.961900 86.966575
266.839250 93.684092
269.716600 101.129478
272.593950 109.472958
275.471300 118.522441
278.348650 128.885219
281.226000 140.535045
284.103350 154.604370
286.980700 170.079707
289.858050 187.183829
292.735400 207.174501
295.612750 230.388069
298.490100 256.706013
301.367450 286.556945
304.244800 321.211791
307.122150 362.931994
309.999500 410.350036
