# Supplementary material for: Efficient conversion of chemical energy into mechanical work by Hsp70 chaperones
Source: eLife. 2019 Dec 17;8:e48491. doi: 10.7554/eLife.48491 (PMC7000219; doi:10.7554/eLife.48491)
Supplement: Figure 2—figure supplement 1—source data 1. [file elife-48491-fig2-figsupp1-data1.zip › Fig2Supp1/single_realizations_000000/work62]

#Rg Work
22.264500 0.000000
25.141850 1.114191
28.019200 2.101369
30.896550 2.688598
33.773900 3.170561
36.651250 2.604531
39.528600 2.925686
42.405950 3.185512
45.283300 3.483260
48.160650 3.760447
51.038000 4.103640
53.915350 4.360802
56.792700 4.686243
59.670050 5.039846
62.547400 5.425989
65.424750 5.692842
68.302100 5.966856
71.179450 6.269238
74.056800 6.680102
76.934150 7.023542
79.811500 7.334906
82.688850 7.554486
85.566200 7.812924
88.443550 8.153470
91.320900 8.442031
94.198250 8.705222
97.075600 9.081737
99.952950 9.430574
102.830300 9.737227
105.707650 10.072382
108.585000 10.425601
111.462350 10.837935
114.339700 11.137421
117.217050 11.453517
120.094400 11.810977
122.971750 12.248672
125.849100 12.672248
128.726450 13.113149
131.603800 13.548891
134.481150 13.966302
137.358500 14.446707
140.235850 14.841674
143.113200 15.325281
145.990550 15.780605
148.867900 16.289481
151.745250 16.784387
154.622600 17.305257
157.499950 17.850575
160.377300 18.474304
163.254650 19.111003
166.132000 19.683250
169.009350 20.377828
171.886700 20.978569
174.764050 21.722684
177.641400 22.448128
180.518750 23.229968
183.396100 24.060928
186.273450 24.852495
189.150800 25.808015
192.028150 26.812736
194.905500 27.830369
197.782850 28.846519
200.660200 29.991511
203.537550 31.021872
206.414900 32.162002
209.292250 33.406244
212.169600 34.814011
215.046950 36.238455
217.924300 37.695197
220.801650 39.238433
223.679000 40.955956
226.556350 42.817940
229.433700 44.979949
232.311050 46.965469
235.188400 49.089987
238.065750 51.393805
240.943100 53.861807
243.820450 56.635603
246.697800 59.942567
249.575150 63.335781
252.452500 67.059138
255.329850 71.199966
258.207200 75.754417
261.084550 80.631756
263.961900 86.312932
266.839250 92.585194
269.716600 99.992708
272.593950 108.735975
275.471300 117.873200
278.348650 127.928522
281.226000 139.581348
284.103350 153.134300
286.980700 168.845213
289.858050 186.566405
292.735400 207.587707
295.612750 230.473508
298.490100 256.713084
301.367450 286.468031
304.244800 321.570323
307.122150 363.542951
309.999500 409.975375
