# Supplementary material for: Efficient conversion of chemical energy into mechanical work by Hsp70 chaperones
Source: eLife. 2019 Dec 17;8:e48491. doi: 10.7554/eLife.48491 (PMC7000219; doi:10.7554/eLife.48491)
Supplement: Figure 2—figure supplement 1—source data 1. [file elife-48491-fig2-figsupp1-data1.zip › Fig2Supp1/single_realizations_000000/work63]

#Rg Work
22.264500 0.000000
25.141850 0.102997
28.019200 1.009788
30.896550 1.975979
33.773900 2.724227
36.651250 3.273256
39.528600 3.500007
42.405950 3.678896
45.283300 4.005165
48.160650 4.336332
51.038000 4.622984
53.915350 5.154795
56.792700 5.564718
59.670050 5.890435
62.547400 6.309664
65.424750 6.606754
68.302100 6.893695
71.179450 7.208189
74.056800 7.440992
76.934150 7.690942
79.811500 7.983843
82.688850 8.319736
85.566200 8.678358
88.443550 9.024123
91.320900 9.393039
94.198250 9.626088
97.075600 9.943969
99.952950 10.246553
102.830300 10.530701
105.707650 10.833995
108.585000 11.099952
111.462350 11.458127
114.339700 11.711953
117.217050 12.181519
120.094400 12.566995
122.971750 12.939892
125.849100 13.348183
128.726450 13.738281
131.603800 14.144370
134.481150 14.596388
137.358500 15.051870
140.235850 15.526588
143.113200 16.002154
145.990550 16.448947
148.867900 16.942877
151.745250 17.465002
154.622600 18.106366
157.499950 18.639140
160.377300 19.255571
163.254650 19.904409
166.132000 20.499867
169.009350 21.166459
171.886700 21.786885
174.764050 22.501556
177.641400 23.217895
180.518750 24.022029
183.396100 24.776568
186.273450 25.524394
189.150800 26.366229
192.028150 27.208515
194.905500 28.085573
197.782850 29.136566
200.660200 30.119615
203.537550 31.180313
206.414900 32.464106
209.292250 33.700261
212.169600 34.943222
215.046950 36.237191
217.924300 37.552858
220.801650 39.172860
223.679000 40.850111
226.556350 42.547888
229.433700 44.259429
232.311050 46.335919
235.188400 48.676674
238.065750 50.801827
240.943100 53.337126
243.820450 56.101671
246.697800 59.332285
249.575150 62.616895
252.452500 66.128149
255.329850 70.291214
258.207200 74.882701
261.084550 79.924596
263.961900 85.470302
266.839250 91.855570
269.716600 99.240691
272.593950 107.472566
275.471300 116.742471
278.348650 126.905333
281.226000 138.913705
284.103350 152.381556
286.980700 167.689220
289.858050 185.200002
292.735400 205.399697
295.612750 228.702042
298.490100 254.652195
301.367450 284.807442
304.244800 319.658867
307.122150 359.344431
309.999500 405.273226
