# Supplementary material for: Efficient conversion of chemical energy into mechanical work by Hsp70 chaperones
Source: eLife. 2019 Dec 17;8:e48491. doi: 10.7554/eLife.48491 (PMC7000219; doi:10.7554/eLife.48491)
Supplement: Figure 2—figure supplement 1—source data 1. [file elife-48491-fig2-figsupp1-data1.zip › Fig2Supp1/single_realizations_000000/work64]

#Rg Work
22.264500 0.000000
25.141850 0.642680
28.019200 1.684234
30.896550 2.807622
33.773900 3.739658
36.651250 4.606203
39.528600 5.305930
42.405950 5.653206
45.283300 6.022666
48.160650 6.234791
51.038000 6.527716
53.915350 6.751502
56.792700 7.043157
59.670050 7.245713
62.547400 7.519356
65.424750 7.756349
68.302100 8.017547
71.179450 8.304758
74.056800 8.605885
76.934150 8.975510
79.811500 9.293910
82.688850 9.657558
85.566200 9.965255
88.443550 10.338329
91.320900 10.569822
94.198250 10.938219
97.075600 11.234082
99.952950 11.527185
102.830300 11.929352
105.707650 12.278930
108.585000 12.687053
111.462350 13.085154
114.339700 13.597268
117.217050 14.096414
120.094400 14.485494
122.971750 14.885579
125.849100 15.286070
128.726450 15.722385
131.603800 16.101570
134.481150 16.521266
137.358500 16.955538
140.235850 17.436132
143.113200 17.866554
145.990550 18.396821
148.867900 18.882533
151.745250 19.360832
154.622600 19.923678
157.499950 20.405398
160.377300 20.948007
163.254650 21.571409
166.132000 22.186871
169.009350 22.758928
171.886700 23.401772
174.764050 24.121725
177.641400 24.876128
180.518750 25.650694
183.396100 26.470904
186.273450 27.168256
189.150800 28.018475
192.028150 28.976990
194.905500 29.862058
197.782850 30.770604
200.660200 31.797745
203.537550 32.912852
206.414900 34.134020
209.292250 35.202982
212.169600 36.423301
215.046950 37.871182
217.924300 39.307733
220.801650 41.036489
223.679000 42.717662
226.556350 44.568064
229.433700 46.336502
232.311050 48.437745
235.188400 50.446692
238.065750 52.905847
240.943100 55.592122
243.820450 58.553336
246.697800 61.615453
249.575150 64.861557
252.452500 68.585360
255.329850 72.594234
258.207200 77.167617
261.084550 82.495635
263.961900 87.938480
266.839250 94.568581
269.716600 101.553028
272.593950 109.541919
275.471300 118.479966
278.348650 128.203696
281.226000 140.381196
284.103350 154.048851
286.980700 171.314056
289.858050 190.465240
292.735400 212.582665
295.612750 240.722570
298.490100 267.418286
301.367450 298.048297
304.244800 332.514068
307.122150 371.885030
309.999500 418.850457
