# Supplementary material for: Efficient conversion of chemical energy into mechanical work by Hsp70 chaperones
Source: eLife. 2019 Dec 17;8:e48491. doi: 10.7554/eLife.48491 (PMC7000219; doi:10.7554/eLife.48491)
Supplement: Figure 2—figure supplement 1—source data 1. [file elife-48491-fig2-figsupp1-data1.zip › Fig2Supp1/single_realizations_000000/work65]

#Rg Work
22.264500 0.000000
25.141850 0.632724
28.019200 1.325693
30.896550 2.089762
33.773900 2.923705
36.651250 3.755981
39.528600 4.772064
42.405950 5.699902
45.283300 6.024531
48.160650 6.449556
51.038000 6.831443
53.915350 7.219344
56.792700 7.443799
59.670050 7.758523
62.547400 8.116834
65.424750 8.599805
68.302100 9.114301
71.179450 9.554348
74.056800 9.890983
76.934150 10.248465
79.811500 10.498759
82.688850 10.834117
85.566200 11.235078
88.443550 11.553285
91.320900 11.890788
94.198250 12.227471
97.075600 12.537436
99.952950 12.870513
102.830300 13.255489
105.707650 13.562308
108.585000 13.951863
111.462350 14.302066
114.339700 14.568502
117.217050 14.915997
120.094400 15.346190
122.971750 15.746318
125.849100 16.045194
128.726450 16.493065
131.603800 16.944978
134.481150 17.431251
137.358500 17.872617
140.235850 18.286430
143.113200 18.755903
145.990550 19.226125
148.867900 19.727318
151.745250 20.227772
154.622600 20.822057
157.499950 21.315174
160.377300 21.895004
163.254650 22.477635
166.132000 23.068208
169.009350 23.762017
171.886700 24.508765
174.764050 25.180483
177.641400 25.907935
180.518750 26.657980
183.396100 27.475075
186.273450 28.330986
189.150800 29.216070
192.028150 30.100927
194.905500 31.042773
197.782850 32.062008
200.660200 33.169097
203.537550 34.081007
206.414900 35.280114
209.292250 36.527195
212.169600 37.773353
215.046950 41.371960
217.924300 43.064484
220.801650 44.651308
223.679000 46.286196
226.556350 47.998842
229.433700 50.066569
232.311050 52.264056
235.188400 54.445399
238.065750 56.921499
240.943100 59.526709
243.820450 62.455825
246.697800 65.456317
249.575150 68.713573
252.452500 72.548624
255.329850 76.915259
258.207200 81.744495
261.084550 86.705640
263.961900 92.583641
266.839250 98.613403
269.716600 105.888528
272.593950 113.875773
275.471300 122.923010
278.348650 133.340489
281.226000 144.880474
284.103350 183.843659
286.980700 205.569078
289.858050 222.334615
292.735400 242.026807
295.612750 264.785508
298.490100 291.545584
301.367450 321.957374
304.244800 356.703029
307.122150 396.069735
309.999500 442.057538
