# Supplementary material for: Efficient conversion of chemical energy into mechanical work by Hsp70 chaperones
Source: eLife. 2019 Dec 17;8:e48491. doi: 10.7554/eLife.48491 (PMC7000219; doi:10.7554/eLife.48491)
Supplement: Figure 2—figure supplement 1—source data 1. [file elife-48491-fig2-figsupp1-data1.zip › Fig2Supp1/single_realizations_000000/work66]

#Rg Work
22.264500 0.000000
25.141850 -0.175972
28.019200 0.687908
30.896550 1.427174
33.773900 2.194751
36.651250 2.567650
39.528600 3.034659
42.405950 3.449479
45.283300 3.652311
48.160650 4.125811
51.038000 4.637249
53.915350 5.006980
56.792700 5.406677
59.670050 5.596298
62.547400 5.872371
65.424750 6.145934
68.302100 6.354335
71.179450 6.533499
74.056800 6.853426
76.934150 7.173887
79.811500 7.421030
82.688850 7.656119
85.566200 8.043407
88.443550 8.349459
91.320900 8.650737
94.198250 9.002724
97.075600 9.249311
99.952950 9.552901
102.830300 9.875802
105.707650 10.282210
108.585000 10.796450
111.462350 11.171255
114.339700 11.602437
117.217050 11.895416
120.094400 12.254438
122.971750 12.644686
125.849100 13.047558
128.726450 13.457858
131.603800 13.913361
134.481150 14.381087
137.358500 14.789279
140.235850 15.220869
143.113200 15.667098
145.990550 16.118549
148.867900 16.660431
151.745250 17.156743
154.622600 17.766238
157.499950 18.386279
160.377300 18.948037
163.254650 19.579347
166.132000 20.160486
169.009350 20.782165
171.886700 21.398549
174.764050 22.091736
177.641400 22.814174
180.518750 23.624939
183.396100 24.401279
186.273450 25.158645
189.150800 25.946394
192.028150 26.781943
194.905500 27.691213
197.782850 28.699223
200.660200 29.797715
203.537550 30.933905
206.414900 32.025392
209.292250 33.183062
212.169600 34.497250
215.046950 35.839698
217.924300 37.180114
220.801650 38.627556
223.679000 40.342552
226.556350 42.077285
229.433700 43.934822
232.311050 45.927459
235.188400 48.041235
238.065750 50.566773
240.943100 53.127525
243.820450 56.085878
246.697800 59.140840
249.575150 62.399476
252.452500 66.172583
255.329850 70.741358
258.207200 75.457594
261.084550 80.380631
263.961900 85.828510
266.839250 91.603467
269.716600 98.431142
272.593950 105.942707
275.471300 114.678757
278.348650 124.944641
281.226000 136.591825
284.103350 150.615884
286.980700 165.971717
289.858050 183.821812
292.735400 203.520897
295.612750 226.858743
298.490100 254.047754
301.367450 284.788285
304.244800 319.270477
307.122150 359.553796
309.999500 405.254377
