# Supplementary material for: Efficient conversion of chemical energy into mechanical work by Hsp70 chaperones
Source: eLife. 2019 Dec 17;8:e48491. doi: 10.7554/eLife.48491 (PMC7000219; doi:10.7554/eLife.48491)
Supplement: Figure 2—figure supplement 1—source data 1. [file elife-48491-fig2-figsupp1-data1.zip › Fig2Supp1/single_realizations_000000/work67]

#Rg Work
22.264500 0.000000
25.141850 0.160085
28.019200 1.192090
30.896550 2.211258
33.773900 2.915545
36.651250 3.296305
39.528600 3.634609
42.405950 3.998773
45.283300 4.178406
48.160650 4.446089
51.038000 4.787793
53.915350 5.053081
56.792700 5.454694
59.670050 5.800241
62.547400 6.166055
65.424750 6.463885
68.302100 6.837748
71.179450 7.072209
74.056800 7.371453
76.934150 7.639050
79.811500 7.951758
82.688850 8.235788
85.566200 8.533870
88.443550 8.941558
91.320900 9.220177
94.198250 9.620167
97.075600 9.989043
99.952950 10.243632
102.830300 10.526646
105.707650 10.866430
108.585000 11.187588
111.462350 11.631276
114.339700 11.985551
117.217050 12.303482
120.094400 12.811720
122.971750 13.233003
125.849100 13.595725
128.726450 13.970895
131.603800 14.252024
134.481150 14.666402
137.358500 15.111583
140.235850 15.598110
143.113200 16.093764
145.990550 16.596902
148.867900 17.095685
151.745250 17.629959
154.622600 18.116761
157.499950 18.697974
160.377300 19.297078
163.254650 19.875361
166.132000 20.422958
169.009350 21.038987
171.886700 21.708123
174.764050 22.385414
177.641400 23.139501
180.518750 23.907588
183.396100 24.581654
186.273450 25.344592
189.150800 26.154856
192.028150 26.981808
194.905500 27.921372
197.782850 28.918679
200.660200 29.907679
203.537550 30.925504
206.414900 32.098040
209.292250 33.259936
212.169600 34.581014
215.046950 35.910693
217.924300 37.503224
220.801650 39.088970
223.679000 40.694335
226.556350 42.327354
229.433700 44.141644
232.311050 46.330614
235.188400 48.504460
238.065750 50.839790
240.943100 53.434514
243.820450 56.294757
246.697800 59.476191
249.575150 63.053385
252.452500 66.808687
255.329850 70.875239
258.207200 75.453777
261.084550 80.204722
263.961900 85.664411
266.839250 92.010668
269.716600 98.835748
272.593950 107.115704
275.471300 116.114218
278.348650 126.384468
281.226000 138.494323
284.103350 151.691908
286.980700 167.210004
289.858050 184.338025
292.735400 204.321100
295.612750 226.759373
298.490100 253.005968
301.367450 283.585400
304.244800 318.487732
307.122150 358.487474
309.999500 403.963163
