# Supplementary material for: Efficient conversion of chemical energy into mechanical work by Hsp70 chaperones
Source: eLife. 2019 Dec 17;8:e48491. doi: 10.7554/eLife.48491 (PMC7000219; doi:10.7554/eLife.48491)
Supplement: Figure 2—figure supplement 1—source data 1. [file elife-48491-fig2-figsupp1-data1.zip › Fig2Supp1/single_realizations_000000/work68]

#Rg Work
22.264500 0.000000
25.141850 1.132519
28.019200 2.159359
30.896550 3.215762
33.773900 3.866693
36.651250 4.287822
39.528600 4.675954
42.405950 4.934244
45.283300 5.376215
48.160650 5.605912
51.038000 5.906849
53.915350 6.163406
56.792700 6.396612
59.670050 6.634267
62.547400 7.075215
65.424750 7.359599
68.302100 7.600369
71.179450 7.859236
74.056800 8.069825
76.934150 8.496034
79.811500 8.957458
82.688850 9.287573
85.566200 9.540177
88.443550 9.785485
91.320900 10.081838
94.198250 10.472436
97.075600 10.777444
99.952950 11.072988
102.830300 11.380131
105.707650 11.793278
108.585000 12.112602
111.462350 12.523559
114.339700 12.863496
117.217050 13.232489
120.094400 13.726201
122.971750 14.132388
125.849100 14.533503
128.726450 14.934336
131.603800 15.363408
134.481150 15.796936
137.358500 16.177860
140.235850 16.680503
143.113200 17.178418
145.990550 17.645593
148.867900 18.144832
151.745250 18.600526
154.622600 19.119495
157.499950 19.685300
160.377300 20.267158
163.254650 20.845756
166.132000 21.433446
169.009350 22.061087
171.886700 22.697164
174.764050 23.404803
177.641400 24.140068
180.518750 24.822771
183.396100 25.602002
186.273450 26.443961
189.150800 27.334528
192.028150 28.215111
194.905500 29.124242
197.782850 30.093266
200.660200 31.146220
203.537550 32.281475
206.414900 33.458735
209.292250 34.704723
212.169600 35.964407
215.046950 37.340388
217.924300 38.716391
220.801650 40.118492
223.679000 41.866157
226.556350 43.583258
229.433700 45.584741
232.311050 47.572066
235.188400 49.897938
238.065750 52.288478
240.943100 54.999135
243.820450 57.852417
246.697800 60.962274
249.575150 64.412434
252.452500 68.037788
255.329850 72.089430
258.207200 76.970886
261.084550 81.669519
263.961900 86.987261
266.839250 93.494064
269.716600 100.346304
272.593950 108.218824
275.471300 117.157002
278.348650 127.194087
281.226000 138.926799
284.103350 152.248343
286.980700 167.213524
289.858050 184.352818
292.735400 204.853539
295.612750 228.730224
298.490100 255.157028
301.367450 285.605409
304.244800 320.914551
307.122150 360.880406
309.999500 407.546286
