# Supplementary material for: Efficient conversion of chemical energy into mechanical work by Hsp70 chaperones
Source: eLife. 2019 Dec 17;8:e48491. doi: 10.7554/eLife.48491 (PMC7000219; doi:10.7554/eLife.48491)
Supplement: Figure 2—figure supplement 1—source data 1. [file elife-48491-fig2-figsupp1-data1.zip › Fig2Supp1/single_realizations_000000/work69]

#Rg Work
22.264500 0.000000
25.141850 1.309643
28.019200 3.215384
30.896550 4.377285
33.773900 4.760898
36.651250 5.567035
39.528600 5.944803
42.405950 6.316167
45.283300 6.484144
48.160650 6.741256
51.038000 7.128942
53.915350 7.455768
56.792700 7.865542
59.670050 8.263671
62.547400 8.809343
65.424750 9.116153
68.302100 9.434333
71.179450 9.798236
74.056800 10.231507
76.934150 10.510476
79.811500 10.766840
82.688850 10.982555
85.566200 11.249051
88.443550 11.526131
91.320900 11.798637
94.198250 12.086430
97.075600 12.463800
99.952950 12.906140
102.830300 13.247875
105.707650 13.675363
108.585000 13.991159
111.462350 14.363027
114.339700 14.698382
117.217050 14.978468
120.094400 15.329428
122.971750 15.738785
125.849100 16.129904
128.726450 16.515491
131.603800 17.014394
134.481150 17.433085
137.358500 17.894115
140.235850 18.335865
143.113200 18.713301
145.990550 19.209468
148.867900 19.711031
151.745250 20.224615
154.622600 20.832577
157.499950 21.350905
160.377300 21.937321
163.254650 22.499705
166.132000 23.163708
169.009350 23.809890
171.886700 24.519120
174.764050 25.204153
177.641400 25.898783
180.518750 26.690773
183.396100 27.488893
186.273450 28.262083
189.150800 29.130765
192.028150 30.063398
194.905500 31.013687
197.782850 32.032571
200.660200 33.004387
203.537550 34.059908
206.414900 35.233483
209.292250 36.497720
212.169600 37.812513
215.046950 39.171052
217.924300 40.633857
220.801650 42.032395
223.679000 43.618824
226.556350 45.347989
229.433700 47.394589
232.311050 49.461161
235.188400 51.572983
238.065750 53.876600
240.943100 56.390749
243.820450 59.174112
246.697800 62.250488
249.575150 65.494274
252.452500 69.212044
255.329850 73.277189
258.207200 77.540943
261.084550 82.687772
263.961900 88.452567
266.839250 95.257587
269.716600 102.358148
272.593950 110.482307
275.471300 120.317422
278.348650 130.729394
281.226000 142.864343
284.103350 156.384934
286.980700 172.154430
289.858050 189.782499
292.735400 209.365027
295.612750 232.615466
298.490100 258.905936
301.367450 288.867468
304.244800 323.456000
307.122150 369.354317
309.999500 417.456070
