# Supplementary material for: Efficient conversion of chemical energy into mechanical work by Hsp70 chaperones
Source: eLife. 2019 Dec 17;8:e48491. doi: 10.7554/eLife.48491 (PMC7000219; doi:10.7554/eLife.48491)
Supplement: Figure 2—figure supplement 1—source data 1. [file elife-48491-fig2-figsupp1-data1.zip › Fig2Supp1/single_realizations_000000/work7]

#Rg Work
22.264500 0.000000
25.141850 0.415182
28.019200 1.025212
30.896550 2.217859
33.773900 2.909634
36.651250 3.223612
39.528600 3.518062
42.405950 3.960560
45.283300 4.117858
48.160650 4.463056
51.038000 4.943985
53.915350 5.131027
56.792700 5.380581
59.670050 5.619318
62.547400 5.828620
65.424750 6.124996
68.302100 6.408710
71.179450 6.620494
74.056800 6.927874
76.934150 7.300369
79.811500 7.629979
82.688850 7.935131
85.566200 8.248762
88.443550 8.581906
91.320900 8.982716
94.198250 9.323142
97.075600 9.634396
99.952950 9.943996
102.830300 10.281949
105.707650 10.619066
108.585000 11.067991
111.462350 11.445333
114.339700 11.804806
117.217050 12.216603
120.094400 12.580029
122.971750 12.944442
125.849100 13.338496
128.726450 13.751987
131.603800 14.141932
134.481150 14.531265
137.358500 14.982109
140.235850 15.434933
143.113200 15.914695
145.990550 16.375242
148.867900 16.939958
151.745250 17.422363
154.622600 17.946959
157.499950 18.452759
160.377300 19.058476
163.254650 19.645487
166.132000 20.229749
169.009350 20.847494
171.886700 21.450480
174.764050 22.099215
177.641400 22.800485
180.518750 23.512485
183.396100 24.282322
186.273450 25.093468
189.150800 25.977315
192.028150 26.809432
194.905500 27.809878
197.782850 28.697421
200.660200 29.705151
203.537550 30.839078
206.414900 31.922011
209.292250 33.176543
212.169600 34.391019
215.046950 35.678343
217.924300 36.947992
220.801650 38.291953
223.679000 39.854961
226.556350 41.702779
229.433700 43.677487
232.311050 45.769614
235.188400 47.969604
238.065750 50.237602
240.943100 52.776995
243.820450 55.721528
246.697800 58.898634
249.575150 62.109992
252.452500 65.811532
255.329850 69.711807
258.207200 74.464163
261.084550 79.348034
263.961900 85.006041
266.839250 91.200627
269.716600 98.512563
272.593950 106.757921
275.471300 116.186409
278.348650 126.425443
281.226000 138.563219
284.103350 151.928764
286.980700 167.194099
289.858050 185.209034
292.735400 205.305626
295.612750 228.103665
298.490100 255.210611
301.367450 285.389505
304.244800 319.877941
307.122150 370.394649
309.999500 571.772954
