# Supplementary material for: Efficient conversion of chemical energy into mechanical work by Hsp70 chaperones
Source: eLife. 2019 Dec 17;8:e48491. doi: 10.7554/eLife.48491 (PMC7000219; doi:10.7554/eLife.48491)
Supplement: Figure 2—figure supplement 1—source data 1. [file elife-48491-fig2-figsupp1-data1.zip › Fig2Supp1/single_realizations_000000/work70]

#Rg Work
22.264500 0.000000
25.141850 0.689618
28.019200 1.877465
30.896550 2.640208
33.773900 3.016202
36.651250 3.641522
39.528600 4.156947
42.405950 4.486866
45.283300 4.898657
48.160650 5.264466
51.038000 5.557433
53.915350 5.856965
56.792700 6.195710
59.670050 6.473444
62.547400 6.899363
65.424750 7.222735
68.302100 7.438269
71.179450 7.825701
74.056800 8.153081
76.934150 8.537470
79.811500 8.875206
82.688850 9.120872
85.566200 9.510298
88.443550 9.906269
91.320900 10.290726
94.198250 10.603056
97.075600 10.901265
99.952950 11.170524
102.830300 11.509138
105.707650 11.826383
108.585000 12.237507
111.462350 12.585455
114.339700 12.944794
117.217050 13.287652
120.094400 13.693431
122.971750 14.106191
125.849100 14.535265
128.726450 14.936172
131.603800 15.423937
134.481150 15.905198
137.358500 16.379350
140.235850 16.834197
143.113200 17.350753
145.990550 17.871400
148.867900 18.365155
151.745250 18.813951
154.622600 19.336105
157.499950 19.876258
160.377300 20.459666
163.254650 21.087381
166.132000 21.665080
169.009350 22.234096
171.886700 22.941745
174.764050 23.638075
177.641400 24.367655
180.518750 25.170851
183.396100 26.017607
186.273450 26.859470
189.150800 27.643498
192.028150 28.579584
194.905500 29.513509
197.782850 30.490764
200.660200 31.509067
203.537550 32.536770
206.414900 33.668865
209.292250 35.027977
212.169600 36.315144
215.046950 37.649139
217.924300 39.011033
220.801650 40.524307
223.679000 42.316802
226.556350 44.242641
229.433700 46.209123
232.311050 48.273358
235.188400 50.406195
238.065750 52.686267
240.943100 55.377479
243.820450 58.293459
246.697800 61.345848
249.575150 64.878648
252.452500 68.660944
255.329850 72.575149
258.207200 76.934650
261.084550 81.984587
263.961900 87.393430
266.839250 93.494262
269.716600 100.669723
272.593950 108.697440
275.471300 117.831970
278.348650 127.869729
281.226000 139.853484
284.103350 153.593027
286.980700 168.619509
289.858050 185.546330
292.735400 205.199322
295.612750 228.136570
298.490100 255.034767
301.367450 285.350797
304.244800 319.806480
307.122150 360.291017
309.999500 406.508782
