# Supplementary material for: Efficient conversion of chemical energy into mechanical work by Hsp70 chaperones
Source: eLife. 2019 Dec 17;8:e48491. doi: 10.7554/eLife.48491 (PMC7000219; doi:10.7554/eLife.48491)
Supplement: Figure 2—figure supplement 1—source data 1. [file elife-48491-fig2-figsupp1-data1.zip › Fig2Supp1/single_realizations_000000/work71]

#Rg Work
22.264500 0.000000
25.141850 1.130223
28.019200 1.923108
30.896550 2.823156
33.773900 3.580826
36.651250 4.191360
39.528600 4.631187
42.405950 4.972148
45.283300 5.301136
48.160650 5.775730
51.038000 6.212239
53.915350 6.539263
56.792700 6.950480
59.670050 7.265991
62.547400 7.689285
65.424750 8.136142
68.302100 8.568204
71.179450 9.131969
74.056800 9.628842
76.934150 10.232539
79.811500 10.937110
82.688850 11.548414
85.566200 12.098484
88.443550 12.531087
91.320900 12.858613
94.198250 13.175050
97.075600 13.380314
99.952950 13.722409
102.830300 14.142900
105.707650 14.428052
108.585000 14.798300
111.462350 15.159588
114.339700 15.502162
117.217050 15.866510
120.094400 16.274861
122.971750 16.744210
125.849100 17.109864
128.726450 17.470992
131.603800 17.924878
134.481150 18.402679
137.358500 18.787468
140.235850 19.247257
143.113200 19.713630
145.990550 20.320705
148.867900 20.816905
151.745250 21.286484
154.622600 21.857809
157.499950 22.398240
160.377300 23.040773
163.254650 23.594573
166.132000 24.258095
169.009350 24.868092
171.886700 25.589896
174.764050 26.297176
177.641400 27.013741
180.518750 27.679304
183.396100 28.494749
186.273450 29.325920
189.150800 30.240757
192.028150 31.133034
194.905500 32.051947
197.782850 33.110887
200.660200 34.127054
203.537550 35.267245
206.414900 36.450942
209.292250 37.729176
212.169600 39.036258
215.046950 40.386160
217.924300 41.806018
220.801650 43.503047
223.679000 45.113308
226.556350 46.777388
229.433700 48.652477
232.311050 50.659307
235.188400 52.815909
238.065750 55.098263
240.943100 57.709341
243.820450 60.639696
246.697800 63.801302
249.575150 67.120699
252.452500 71.045691
255.329850 75.184449
258.207200 79.688934
261.084550 84.873180
263.961900 90.118246
266.839250 96.700243
269.716600 103.561878
272.593950 111.472040
275.471300 120.307363
278.348650 130.453382
281.226000 142.523455
284.103350 156.179110
286.980700 171.865251
289.858050 189.224862
292.735400 209.813295
295.612750 233.419110
298.490100 259.510872
301.367450 289.574126
304.244800 323.880451
307.122150 365.543123
309.999500 411.849027
