# Supplementary material for: Efficient conversion of chemical energy into mechanical work by Hsp70 chaperones
Source: eLife. 2019 Dec 17;8:e48491. doi: 10.7554/eLife.48491 (PMC7000219; doi:10.7554/eLife.48491)
Supplement: Figure 2—figure supplement 1—source data 1. [file elife-48491-fig2-figsupp1-data1.zip › Fig2Supp1/single_realizations_000000/work72]

#Rg Work
22.264500 0.000000
25.141850 0.165392
28.019200 1.090618
30.896550 1.684502
33.773900 2.576601
36.651250 3.407086
39.528600 3.789377
42.405950 4.055543
45.283300 4.488865
48.160650 4.876204
51.038000 5.244432
53.915350 5.489728
56.792700 6.081418
59.670050 6.472717
62.547400 6.870583
65.424750 7.326231
68.302100 7.623805
71.179450 7.948783
74.056800 8.231937
76.934150 8.568056
79.811500 8.838875
82.688850 9.121855
85.566200 9.456259
88.443550 9.878660
91.320900 10.177023
94.198250 10.491417
97.075600 10.855692
99.952950 11.233375
102.830300 11.579792
105.707650 11.956988
108.585000 12.276977
111.462350 12.607477
114.339700 12.952891
117.217050 13.331183
120.094400 13.704131
122.971750 14.095878
125.849100 14.627559
128.726450 15.048355
131.603800 15.454702
134.481150 15.894397
137.358500 16.359530
140.235850 16.765581
143.113200 17.308327
145.990550 17.725206
148.867900 18.226427
151.745250 18.783282
154.622600 19.324676
157.499950 19.862275
160.377300 20.480358
163.254650 21.017242
166.132000 21.602725
169.009350 22.247765
171.886700 22.970016
174.764050 23.647648
177.641400 24.245205
180.518750 25.044982
183.396100 25.846753
186.273450 26.629812
189.150800 27.509960
192.028150 28.444565
194.905500 29.409466
197.782850 30.450066
200.660200 31.550693
203.537550 32.768686
206.414900 33.824396
209.292250 34.911695
212.169600 36.212342
215.046950 37.638880
217.924300 39.004550
220.801650 40.532797
223.679000 42.055269
226.556350 43.731761
229.433700 45.646880
232.311050 47.682633
235.188400 49.786726
238.065750 52.084010
240.943100 54.366956
243.820450 57.367405
246.697800 60.659651
249.575150 64.174205
252.452500 67.914741
255.329850 71.906633
258.207200 76.364948
261.084550 81.153661
263.961900 86.880259
266.839250 93.351694
269.716600 100.496766
272.593950 108.331240
275.471300 116.962561
278.348650 127.315072
281.226000 138.859039
284.103350 152.711361
286.980700 167.699670
289.858050 184.989303
292.735400 204.698264
295.612750 228.430419
298.490100 255.145243
301.367450 285.446772
304.244800 321.084908
307.122150 360.774759
309.999500 468.244243
