# Supplementary material for: Efficient conversion of chemical energy into mechanical work by Hsp70 chaperones
Source: eLife. 2019 Dec 17;8:e48491. doi: 10.7554/eLife.48491 (PMC7000219; doi:10.7554/eLife.48491)
Supplement: Figure 2—figure supplement 1—source data 1. [file elife-48491-fig2-figsupp1-data1.zip › Fig2Supp1/single_realizations_000000/work73]

#Rg Work
22.264500 0.000000
25.141850 0.518991
28.019200 1.486008
30.896550 2.109540
33.773900 2.856611
36.651250 3.292757
39.528600 3.626737
42.405950 3.831730
45.283300 4.088811
48.160650 4.359363
51.038000 4.633893
53.915350 4.861645
56.792700 5.150612
59.670050 5.469499
62.547400 5.768605
65.424750 6.096230
68.302100 6.472135
71.179450 6.803774
74.056800 7.326272
76.934150 7.726294
79.811500 8.106368
82.688850 8.766125
85.566200 9.140417
88.443550 9.516938
91.320900 9.777533
94.198250 10.062393
97.075600 10.353512
99.952950 10.753421
102.830300 11.092002
105.707650 11.442173
108.585000 11.757506
111.462350 12.012526
114.339700 12.340905
117.217050 12.662575
120.094400 13.001526
122.971750 13.360731
125.849100 13.704608
128.726450 14.138032
131.603800 14.555049
134.481150 15.188220
137.358500 15.718488
140.235850 16.190721
143.113200 16.685299
145.990550 17.163717
148.867900 17.672495
151.745250 18.246612
154.622600 18.799522
157.499950 19.350694
160.377300 19.932530
163.254650 20.575795
166.132000 21.203681
169.009350 21.912448
171.886700 22.563113
174.764050 23.292308
177.641400 23.963225
180.518750 24.659514
183.396100 25.399443
186.273450 26.215492
189.150800 27.056690
192.028150 27.912780
194.905500 28.901384
197.782850 29.883142
200.660200 30.866604
203.537550 31.971718
206.414900 33.105632
209.292250 34.298500
212.169600 35.649442
215.046950 37.052639
217.924300 38.494449
220.801650 39.955283
223.679000 41.595178
226.556350 43.405136
229.433700 45.237381
232.311050 47.348741
235.188400 49.599524
238.065750 52.183130
240.943100 54.870816
243.820450 57.585112
246.697800 60.372923
249.575150 63.873945
252.452500 67.478612
255.329850 71.464770
258.207200 75.873379
261.084550 80.821638
263.961900 86.523174
266.839250 92.746546
269.716600 100.026833
272.593950 107.819446
275.471300 116.771856
278.348650 127.347174
281.226000 138.397965
284.103350 151.542418
286.980700 167.166065
289.858050 184.709476
292.735400 205.085337
295.612750 228.165721
298.490100 254.695847
301.367450 285.092101
304.244800 319.496470
307.122150 359.118621
309.999500 405.770035
