# Supplementary material for: Efficient conversion of chemical energy into mechanical work by Hsp70 chaperones
Source: eLife. 2019 Dec 17;8:e48491. doi: 10.7554/eLife.48491 (PMC7000219; doi:10.7554/eLife.48491)
Supplement: Figure 2—figure supplement 1—source data 1. [file elife-48491-fig2-figsupp1-data1.zip › Fig2Supp1/single_realizations_000000/work74]

#Rg Work
22.264500 0.000000
25.141850 1.053726
28.019200 1.828881
30.896550 3.025247
33.773900 4.194972
36.651250 5.041970
39.528600 5.351395
42.405950 5.780949
45.283300 6.397273
48.160650 6.825909
51.038000 7.171245
53.915350 7.576367
56.792700 7.807193
59.670050 8.016058
62.547400 8.385114
65.424750 8.798728
68.302100 9.018422
71.179450 9.470960
74.056800 9.901772
76.934150 10.276531
79.811500 10.602431
82.688850 11.002085
85.566200 11.386448
88.443550 11.728825
91.320900 12.033338
94.198250 12.293779
97.075600 12.730503
99.952950 13.006683
102.830300 13.335994
105.707650 13.681791
108.585000 14.145267
111.462350 14.591900
114.339700 14.909221
117.217050 15.260745
120.094400 15.785974
122.971750 16.178703
125.849100 16.540200
128.726450 16.945935
131.603800 17.340647
134.481150 17.709890
137.358500 18.135629
140.235850 18.579915
143.113200 19.056656
145.990550 19.502400
148.867900 20.039802
151.745250 20.545409
154.622600 21.128535
157.499950 21.711572
160.377300 22.282841
163.254650 22.872056
166.132000 23.451955
169.009350 24.164535
171.886700 24.877373
174.764050 25.619671
177.641400 26.316878
180.518750 27.095919
183.396100 27.928271
186.273450 28.803115
189.150800 29.660398
192.028150 30.603656
194.905500 31.485374
197.782850 32.484222
200.660200 33.585292
203.537550 34.853420
206.414900 35.949204
209.292250 37.157059
212.169600 38.509212
215.046950 39.930659
217.924300 41.197452
220.801650 42.693729
223.679000 44.350236
226.556350 46.077889
229.433700 47.886482
232.311050 49.812372
235.188400 52.033311
238.065750 54.386427
240.943100 56.932675
243.820450 59.750852
246.697800 62.622820
249.575150 66.130776
252.452500 69.879081
255.329850 73.598805
258.207200 78.031882
261.084550 82.775627
263.961900 88.373026
266.839250 94.640668
269.716600 101.561979
272.593950 109.386552
275.471300 118.417906
278.348650 128.929146
281.226000 141.063083
284.103350 154.682438
286.980700 170.199911
289.858050 188.174431
292.735400 207.874010
295.612750 230.756996
298.490100 257.436950
301.367450 287.662872
304.244800 322.293228
307.122150 362.214623
309.999500 407.432120
