# Supplementary material for: Efficient conversion of chemical energy into mechanical work by Hsp70 chaperones
Source: eLife. 2019 Dec 17;8:e48491. doi: 10.7554/eLife.48491 (PMC7000219; doi:10.7554/eLife.48491)
Supplement: Figure 2—figure supplement 1—source data 1. [file elife-48491-fig2-figsupp1-data1.zip › Fig2Supp1/single_realizations_000000/work75]

#Rg Work
22.264500 0.000000
25.141850 0.488800
28.019200 1.619458
30.896550 2.462847
33.773900 3.909550
36.651250 5.743058
39.528600 6.817851
42.405950 7.225640
45.283300 7.683539
48.160650 8.122283
51.038000 8.497074
53.915350 8.807296
56.792700 9.059639
59.670050 9.334356
62.547400 9.721477
65.424750 10.111450
68.302100 10.483109
71.179450 10.787847
74.056800 11.076957
76.934150 11.508462
79.811500 11.812164
82.688850 12.131150
85.566200 12.352861
88.443550 12.572810
91.320900 12.900941
94.198250 13.156624
97.075600 13.511661
99.952950 13.879640
102.830300 14.269608
105.707650 14.633588
108.585000 15.036692
111.462350 15.410893
114.339700 15.894153
117.217050 16.299835
120.094400 16.680140
122.971750 16.989864
125.849100 17.332054
128.726450 17.778766
131.603800 18.136876
134.481150 18.674076
137.358500 19.096669
140.235850 19.526695
143.113200 20.011598
145.990550 20.428359
148.867900 20.898142
151.745250 21.404908
154.622600 21.912431
157.499950 22.463970
160.377300 22.999439
163.254650 23.584301
166.132000 24.237755
169.009350 24.921824
171.886700 25.600204
174.764050 26.264167
177.641400 26.976738
180.518750 27.699138
183.396100 28.520078
186.273450 29.262500
189.150800 30.186718
192.028150 31.078128
194.905500 32.046779
197.782850 33.029364
200.660200 34.075193
203.537550 35.165050
206.414900 36.346940
209.292250 37.529177
212.169600 38.835680
215.046950 40.165925
217.924300 41.618773
220.801650 43.057160
223.679000 44.720772
226.556350 46.413004
229.433700 48.347763
232.311050 50.447691
235.188400 52.963236
238.065750 55.330312
240.943100 57.936076
243.820450 60.908255
246.697800 64.088241
249.575150 67.406483
252.452500 71.124880
255.329850 75.355746
258.207200 79.909751
261.084550 84.506768
263.961900 89.768103
266.839250 96.050426
269.716600 103.235168
272.593950 110.977735
275.471300 120.370073
278.348650 130.833980
281.226000 143.125753
284.103350 156.209140
286.980700 171.758442
289.858050 189.283715
292.735400 209.667636
295.612750 233.039737
298.490100 258.732346
301.367450 288.757204
304.244800 323.086524
307.122150 362.973961
309.999500 433.137514
