# Supplementary material for: Efficient conversion of chemical energy into mechanical work by Hsp70 chaperones
Source: eLife. 2019 Dec 17;8:e48491. doi: 10.7554/eLife.48491 (PMC7000219; doi:10.7554/eLife.48491)
Supplement: Figure 2—figure supplement 1—source data 1. [file elife-48491-fig2-figsupp1-data1.zip › Fig2Supp1/single_realizations_000000/work76]

#Rg Work
22.264500 0.000000
25.141850 0.446935
28.019200 1.446985
30.896550 2.395585
33.773900 3.228713
36.651250 3.813711
39.528600 4.680849
42.405950 5.402219
45.283300 5.668640
48.160650 5.921147
51.038000 6.230052
53.915350 6.541902
56.792700 6.831120
59.670050 7.149766
62.547400 7.626273
65.424750 7.938774
68.302100 8.291158
71.179450 8.664826
74.056800 8.920767
76.934150 9.167806
79.811500 9.454375
82.688850 9.809503
85.566200 10.130817
88.443550 10.509973
91.320900 10.790185
94.198250 11.045602
97.075600 11.370106
99.952950 11.665038
102.830300 11.995884
105.707650 12.394900
108.585000 12.788340
111.462350 13.158452
114.339700 13.553357
117.217050 13.971761
120.094400 14.473120
122.971750 14.865458
125.849100 15.295812
128.726450 15.638326
131.603800 16.053186
134.481150 16.503138
137.358500 16.823543
140.235850 17.295716
143.113200 17.715779
145.990550 18.162482
148.867900 18.648165
151.745250 19.172102
154.622600 19.691439
157.499950 20.232382
160.377300 20.760428
163.254650 21.381720
166.132000 22.011492
169.009350 22.569123
171.886700 23.303744
174.764050 23.958700
177.641400 24.678618
180.518750 25.392891
183.396100 26.304043
186.273450 27.159517
189.150800 27.915024
192.028150 28.852161
194.905500 29.867314
197.782850 30.852811
200.660200 31.871832
203.537550 32.901746
206.414900 34.076342
209.292250 35.305013
212.169600 36.536971
215.046950 37.898633
217.924300 39.398176
220.801650 40.788576
223.679000 42.429579
226.556350 44.115885
229.433700 45.902021
232.311050 48.136147
235.188400 50.404565
238.065750 52.861546
240.943100 55.335116
243.820450 58.121649
246.697800 61.017953
249.575150 64.156986
252.452500 67.836855
255.329850 71.691008
258.207200 76.100216
261.084550 80.813973
263.961900 86.802952
266.839250 93.049924
269.716600 100.044184
272.593950 107.686185
275.471300 116.356185
278.348650 126.504852
281.226000 138.458871
284.103350 151.873338
286.980700 167.133653
289.858050 184.661154
292.735400 203.967496
295.612750 226.604800
298.490100 253.095551
301.367450 283.804957
304.244800 318.173282
307.122150 357.396935
309.999500 403.084108
