# Supplementary material for: Efficient conversion of chemical energy into mechanical work by Hsp70 chaperones
Source: eLife. 2019 Dec 17;8:e48491. doi: 10.7554/eLife.48491 (PMC7000219; doi:10.7554/eLife.48491)
Supplement: Figure 2—figure supplement 1—source data 1. [file elife-48491-fig2-figsupp1-data1.zip › Fig2Supp1/single_realizations_000000/work77]

#Rg Work
22.264500 0.000000
25.141850 0.820892
28.019200 1.791844
30.896550 2.923784
33.773900 3.204084
36.651250 3.390947
39.528600 4.234586
42.405950 4.565338
45.283300 4.851737
48.160650 5.126745
51.038000 5.442536
53.915350 5.651950
56.792700 5.842119
59.670050 6.117518
62.547400 6.403274
65.424750 6.714955
68.302100 7.015986
71.179450 7.221229
74.056800 7.545800
76.934150 7.912619
79.811500 8.211352
82.688850 8.502391
85.566200 8.811935
88.443550 9.151858
91.320900 9.488711
94.198250 9.788752
97.075600 10.081148
99.952950 10.375390
102.830300 10.695732
105.707650 11.045435
108.585000 11.411057
111.462350 11.884275
114.339700 12.359788
117.217050 12.745202
120.094400 13.171468
122.971750 13.527804
125.849100 13.835830
128.726450 14.230711
131.603800 14.620917
134.481150 15.081072
137.358500 15.540132
140.235850 15.987578
143.113200 16.551662
145.990550 17.043465
148.867900 17.472009
151.745250 17.976390
154.622600 18.501874
157.499950 19.116054
160.377300 19.693794
163.254650 20.305383
166.132000 20.970574
169.009350 21.646926
171.886700 22.328158
174.764050 23.004034
177.641400 23.719926
180.518750 24.474637
183.396100 25.177475
186.273450 25.901453
189.150800 26.712261
192.028150 27.598062
194.905500 28.573075
197.782850 29.548726
200.660200 30.539320
203.537550 31.619961
206.414900 32.833238
209.292250 33.948533
212.169600 35.242352
215.046950 36.742472
217.924300 38.233891
220.801650 39.938056
223.679000 41.559948
226.556350 43.572769
229.433700 45.708216
232.311050 47.713839
235.188400 49.983307
238.065750 52.337628
240.943100 54.753234
243.820450 57.577380
246.697800 60.491912
249.575150 63.795836
252.452500 67.496628
255.329850 71.789782
258.207200 76.649104
261.084550 81.690607
263.961900 87.683972
266.839250 93.989370
269.716600 101.416581
272.593950 109.232134
275.471300 118.421428
278.348650 128.576546
281.226000 140.428420
284.103350 153.838656
286.980700 169.177076
289.858050 186.822382
292.735400 206.772991
295.612750 230.013153
298.490100 256.395771
301.367450 286.414945
304.244800 321.863649
307.122150 362.214790
309.999500 409.519575
