# Supplementary material for: Efficient conversion of chemical energy into mechanical work by Hsp70 chaperones
Source: eLife. 2019 Dec 17;8:e48491. doi: 10.7554/eLife.48491 (PMC7000219; doi:10.7554/eLife.48491)
Supplement: Figure 2—figure supplement 1—source data 1. [file elife-48491-fig2-figsupp1-data1.zip › Fig2Supp1/single_realizations_000000/work78]

#Rg Work
22.264500 0.000000
25.141850 1.441842
28.019200 3.099041
30.896550 3.745837
33.773900 4.418762
36.651250 5.035312
39.528600 5.322057
42.405950 5.675831
45.283300 6.147011
48.160650 6.645550
51.038000 7.168628
53.915350 7.907699
56.792700 8.334622
59.670050 8.879229
62.547400 9.469964
65.424750 9.890736
68.302100 10.338849
71.179450 10.612621
74.056800 10.884471
76.934150 11.126458
79.811500 11.490820
82.688850 11.856699
85.566200 12.213727
88.443550 12.502186
91.320900 12.867743
94.198250 13.163822
97.075600 13.508306
99.952950 13.870819
102.830300 14.247585
105.707650 14.567334
108.585000 14.876468
111.462350 15.240230
114.339700 15.628107
117.217050 16.009351
120.094400 16.365160
122.971750 16.769364
125.849100 17.226312
128.726450 17.694786
131.603800 18.101020
134.481150 18.524683
137.358500 18.968056
140.235850 19.440419
143.113200 19.875991
145.990550 20.353095
148.867900 20.816804
151.745250 21.276158
154.622600 21.796160
157.499950 22.334839
160.377300 22.901147
163.254650 23.454220
166.132000 24.138915
169.009350 24.754149
171.886700 25.497053
174.764050 26.199987
177.641400 26.828120
180.518750 27.572911
183.396100 28.359033
186.273450 29.216004
189.150800 30.096951
192.028150 31.055468
194.905500 31.984360
197.782850 32.993580
200.660200 33.928340
203.537550 35.003261
206.414900 36.084850
209.292250 37.299388
212.169600 38.694849
215.046950 40.082896
217.924300 41.545014
220.801650 43.024731
223.679000 44.563683
226.556350 46.306818
229.433700 48.202114
232.311050 50.190607
235.188400 52.147547
238.065750 54.579234
240.943100 57.146159
243.820450 59.930201
246.697800 62.764503
249.575150 66.292564
252.452500 70.110992
255.329850 74.033348
258.207200 78.581115
261.084550 83.448747
263.961900 88.951370
266.839250 95.176545
269.716600 101.969608
272.593950 109.414261
275.471300 117.938133
278.348650 127.852212
281.226000 139.434034
284.103350 152.394350
286.980700 168.175624
289.858050 185.482940
292.735400 206.142419
295.612750 229.134108
298.490100 255.797629
301.367450 286.628132
304.244800 321.649689
307.122150 361.609760
309.999500 407.853819
