# Supplementary material for: Efficient conversion of chemical energy into mechanical work by Hsp70 chaperones
Source: eLife. 2019 Dec 17;8:e48491. doi: 10.7554/eLife.48491 (PMC7000219; doi:10.7554/eLife.48491)
Supplement: Figure 2—figure supplement 1—source data 1. [file elife-48491-fig2-figsupp1-data1.zip › Fig2Supp1/single_realizations_000000/work79]

#Rg Work
22.264500 0.000000
25.141850 0.662700
28.019200 1.546390
30.896550 2.553958
33.773900 3.358390
36.651250 4.482698
39.528600 5.573837
42.405950 6.388091
45.283300 6.797381
48.160650 7.179463
51.038000 7.561231
53.915350 7.923655
56.792700 8.091227
59.670050 8.358453
62.547400 8.643844
65.424750 8.928977
68.302100 9.163863
71.179450 9.512862
74.056800 9.766518
76.934150 10.067010
79.811500 10.369937
82.688850 10.854704
85.566200 11.095414
88.443550 11.365246
91.320900 11.693122
94.198250 11.965966
97.075600 12.261825
99.952950 12.678831
102.830300 13.064398
105.707650 13.498100
108.585000 13.929428
111.462350 14.432082
114.339700 14.781088
117.217050 15.162694
120.094400 15.551779
122.971750 15.966977
125.849100 16.305907
128.726450 16.687006
131.603800 17.068167
134.481150 17.512714
137.358500 17.957786
140.235850 18.352412
143.113200 18.777294
145.990550 19.367429
148.867900 19.868655
151.745250 20.393008
154.622600 20.896566
157.499950 21.409360
160.377300 22.034640
163.254650 22.659832
166.132000 23.261389
169.009350 23.904188
171.886700 24.576932
174.764050 25.284092
177.641400 26.050320
180.518750 26.853969
183.396100 27.797101
186.273450 28.655338
189.150800 29.503225
192.028150 30.389734
194.905500 31.278619
197.782850 32.277790
200.660200 33.367440
203.537550 34.502786
206.414900 35.662519
209.292250 36.900512
212.169600 38.196802
215.046950 39.573804
217.924300 40.906415
220.801650 42.474202
223.679000 44.133586
226.556350 45.944826
229.433700 47.988675
232.311050 50.096787
235.188400 52.406528
238.065750 54.956108
240.943100 57.599996
243.820450 60.485733
246.697800 63.556028
249.575150 66.951030
252.452500 70.573130
255.329850 74.318784
258.207200 78.749132
261.084550 83.868156
263.961900 89.400333
266.839250 95.428186
269.716600 102.588345
272.593950 110.589708
275.471300 119.078929
278.348650 129.719774
281.226000 140.975105
284.103350 154.468290
286.980700 169.410092
289.858050 187.302696
292.735400 207.334129
295.612750 230.180069
298.490100 256.220389
301.367450 286.745916
304.244800 321.251925
307.122150 362.140356
309.999500 408.785593
