# Supplementary material for: Efficient conversion of chemical energy into mechanical work by Hsp70 chaperones
Source: eLife. 2019 Dec 17;8:e48491. doi: 10.7554/eLife.48491 (PMC7000219; doi:10.7554/eLife.48491)
Supplement: Figure 2—figure supplement 1—source data 1. [file elife-48491-fig2-figsupp1-data1.zip › Fig2Supp1/single_realizations_000000/work8]

#Rg Work
22.264500 0.000000
25.141850 0.147145
28.019200 1.041341
30.896550 1.794350
33.773900 2.397050
36.651250 2.708286
39.528600 2.784034
42.405950 3.133179
45.283300 3.488613
48.160650 3.892220
51.038000 4.185988
53.915350 4.477482
56.792700 4.689330
59.670050 4.937368
62.547400 5.144350
65.424750 5.405204
68.302100 5.787902
71.179450 6.177577
74.056800 6.531325
76.934150 6.870467
79.811500 7.284118
82.688850 7.624118
85.566200 7.963434
88.443550 8.314239
91.320900 8.573588
94.198250 8.881464
97.075600 9.197150
99.952950 9.577817
102.830300 10.031481
105.707650 10.403383
108.585000 10.784490
111.462350 11.158702
114.339700 11.521616
117.217050 11.907993
120.094400 12.338290
122.971750 12.693930
125.849100 13.121393
128.726450 13.517518
131.603800 13.946878
134.481150 14.347570
137.358500 14.760520
140.235850 15.228695
143.113200 15.736035
145.990550 16.233014
148.867900 16.793594
151.745250 17.355736
154.622600 17.939658
157.499950 18.517846
160.377300 19.083666
163.254650 19.688257
166.132000 20.322900
169.009350 21.004125
171.886700 21.637379
174.764050 22.323794
177.641400 22.940156
180.518750 23.678103
183.396100 24.461609
186.273450 25.220718
189.150800 26.060335
192.028150 26.892346
194.905500 27.874503
197.782850 28.911309
200.660200 30.016708
203.537550 31.112417
206.414900 32.154144
209.292250 33.343542
212.169600 34.574996
215.046950 35.968470
217.924300 37.474144
220.801650 39.081087
223.679000 40.827838
226.556350 42.516035
229.433700 44.297096
232.311050 46.228596
235.188400 48.500723
238.065750 50.852436
240.943100 53.432814
243.820450 56.282276
246.697800 59.216038
249.575150 62.768604
252.452500 66.617675
255.329850 70.694488
258.207200 75.377576
261.084550 80.467179
263.961900 86.100031
266.839250 92.341510
269.716600 99.172950
272.593950 107.023088
275.471300 116.365281
278.348650 126.497939
281.226000 138.605475
284.103350 151.816314
286.980700 167.620493
289.858050 185.698309
292.735400 207.004877
295.612750 230.518926
298.490100 257.093191
301.367450 286.938563
304.244800 321.232187
307.122150 361.673952
309.999500 407.715537
