# Supplementary material for: Efficient conversion of chemical energy into mechanical work by Hsp70 chaperones
Source: eLife. 2019 Dec 17;8:e48491. doi: 10.7554/eLife.48491 (PMC7000219; doi:10.7554/eLife.48491)
Supplement: Figure 2—figure supplement 1—source data 1. [file elife-48491-fig2-figsupp1-data1.zip › Fig2Supp1/single_realizations_000000/work80]

#Rg Work
22.264500 0.000000
25.141850 0.937685
28.019200 1.742771
30.896550 2.241448
33.773900 2.744023
36.651250 3.209256
39.528600 3.633408
42.405950 4.251166
45.283300 4.522826
48.160650 4.769860
51.038000 5.100187
53.915350 5.409638
56.792700 5.669260
59.670050 5.950790
62.547400 6.117511
65.424750 6.316576
68.302100 6.652065
71.179450 7.115703
74.056800 7.395000
76.934150 7.738449
79.811500 8.047535
82.688850 8.412472
85.566200 8.711400
88.443550 9.024437
91.320900 9.272209
94.198250 9.547057
97.075600 9.920896
99.952950 10.312824
102.830300 10.701122
105.707650 11.065767
108.585000 11.419465
111.462350 11.799223
114.339700 12.106561
117.217050 12.542952
120.094400 12.979695
122.971750 13.303650
125.849100 13.722758
128.726450 14.044145
131.603800 14.541908
134.481150 14.929910
137.358500 15.366150
140.235850 15.803658
143.113200 16.243482
145.990550 16.752500
148.867900 17.254215
151.745250 17.734281
154.622600 18.239318
157.499950 18.850134
160.377300 19.434554
163.254650 20.007309
166.132000 20.665140
169.009350 21.316131
171.886700 21.916159
174.764050 22.577775
177.641400 23.339377
180.518750 24.155559
183.396100 24.956054
186.273450 25.739798
189.150800 26.606814
192.028150 27.473757
194.905500 28.314212
197.782850 29.317761
200.660200 30.336881
203.537550 31.513762
206.414900 32.820564
209.292250 34.176996
212.169600 35.459541
215.046950 36.824708
217.924300 38.314250
220.801650 39.967218
223.679000 41.771930
226.556350 43.518805
229.433700 45.363667
232.311050 47.447314
235.188400 49.783188
238.065750 52.084633
240.943100 54.713592
243.820450 57.688543
246.697800 60.796552
249.575150 64.180218
252.452500 67.821190
255.329850 71.788749
258.207200 76.267982
261.084550 81.596536
263.961900 87.219692
266.839250 93.258701
269.716600 100.357247
272.593950 108.231617
275.471300 116.888596
278.348650 127.084431
281.226000 138.875652
284.103350 152.612506
286.980700 168.207535
289.858050 185.885343
292.735400 205.770459
295.612750 229.212029
298.490100 255.959943
301.367450 286.129679
304.244800 321.699171
307.122150 361.838574
309.999500 408.586411
