# Supplementary material for: Efficient conversion of chemical energy into mechanical work by Hsp70 chaperones
Source: eLife. 2019 Dec 17;8:e48491. doi: 10.7554/eLife.48491 (PMC7000219; doi:10.7554/eLife.48491)
Supplement: Figure 2—figure supplement 1—source data 1. [file elife-48491-fig2-figsupp1-data1.zip › Fig2Supp1/single_realizations_000000/work81]

#Rg Work
22.264500 0.000000
25.141850 0.490217
28.019200 1.235985
30.896550 2.242573
33.773900 2.820765
36.651250 3.300476
39.528600 3.744170
42.405950 3.992402
45.283300 4.362967
48.160650 4.761804
51.038000 5.205303
53.915350 5.563458
56.792700 5.992691
59.670050 6.280637
62.547400 6.625488
65.424750 6.927414
68.302100 7.211381
71.179450 7.468216
74.056800 7.777508
76.934150 8.005085
79.811500 8.316745
82.688850 8.642027
85.566200 9.010076
88.443550 9.338433
91.320900 9.634425
94.198250 10.013337
97.075600 10.411295
99.952950 10.772410
102.830300 11.062617
105.707650 11.437472
108.585000 11.979353
111.462350 12.339676
114.339700 12.726033
117.217050 13.056518
120.094400 13.403612
122.971750 13.755254
125.849100 14.151296
128.726450 14.608406
131.603800 15.064789
134.481150 15.525235
137.358500 15.905350
140.235850 16.382888
143.113200 16.809212
145.990550 17.246271
148.867900 17.797375
151.745250 18.256474
154.622600 18.791093
157.499950 19.321963
160.377300 19.879715
163.254650 20.489175
166.132000 21.083523
169.009350 21.817019
171.886700 22.598187
174.764050 23.274158
177.641400 24.019037
180.518750 24.813200
183.396100 25.597499
186.273450 26.482581
189.150800 27.387503
192.028150 28.249029
194.905500 29.223015
197.782850 30.224876
200.660200 31.233554
203.537550 32.431058
206.414900 33.596721
209.292250 34.812917
212.169600 36.105027
215.046950 37.567091
217.924300 39.006196
220.801650 40.495271
223.679000 42.040461
226.556350 43.683029
229.433700 45.565166
232.311050 47.706762
235.188400 49.776457
238.065750 52.359922
240.943100 54.875066
243.820450 57.751483
246.697800 60.812588
249.575150 63.974141
252.452500 67.604741
255.329850 71.530259
258.207200 76.426652
261.084550 81.543518
263.961900 86.985798
266.839250 93.126102
269.716600 100.092065
272.593950 108.234235
275.471300 117.483614
278.348650 128.555578
281.226000 140.786251
284.103350 154.443399
286.980700 170.519181
289.858050 187.738625
292.735400 208.119858
295.612750 231.258512
298.490100 258.690373
301.367450 289.325664
304.244800 324.123303
307.122150 364.652395
309.999500 410.765792
