# Supplementary material for: Efficient conversion of chemical energy into mechanical work by Hsp70 chaperones
Source: eLife. 2019 Dec 17;8:e48491. doi: 10.7554/eLife.48491 (PMC7000219; doi:10.7554/eLife.48491)
Supplement: Figure 2—figure supplement 1—source data 1. [file elife-48491-fig2-figsupp1-data1.zip › Fig2Supp1/single_realizations_000000/work82]

#Rg Work
22.264500 0.000000
25.141850 0.938471
28.019200 2.070657
30.896550 3.185851
33.773900 3.650535
36.651250 4.158246
39.528600 4.478813
42.405950 4.759042
45.283300 4.977212
48.160650 5.326210
51.038000 5.776848
53.915350 6.165439
56.792700 6.634522
59.670050 6.993443
62.547400 7.418606
65.424750 7.843724
68.302100 8.312912
71.179450 8.615179
74.056800 8.937510
76.934150 9.262894
79.811500 9.501623
82.688850 9.778482
85.566200 10.063890
88.443550 10.372941
91.320900 10.719046
94.198250 11.020401
97.075600 11.385957
99.952950 11.703520
102.830300 12.061713
105.707650 12.465119
108.585000 12.800029
111.462350 13.160373
114.339700 13.534692
117.217050 13.961294
120.094400 14.388755
122.971750 14.960752
125.849100 15.438357
128.726450 15.808234
131.603800 16.258678
134.481150 16.758410
137.358500 17.217521
140.235850 17.679727
143.113200 18.178540
145.990550 18.643204
148.867900 19.175936
151.745250 19.711880
154.622600 20.251992
157.499950 20.828599
160.377300 21.341200
163.254650 21.912810
166.132000 22.570822
169.009350 23.238211
171.886700 23.848757
174.764050 24.489047
177.641400 25.162706
180.518750 25.966806
183.396100 26.730406
186.273450 27.554135
189.150800 28.320408
192.028150 29.201732
194.905500 30.086589
197.782850 31.087008
200.660200 32.110053
203.537550 33.236632
206.414900 34.442367
209.292250 35.685523
212.169600 36.986166
215.046950 38.503274
217.924300 39.969342
220.801650 41.336881
223.679000 42.836703
226.556350 44.515425
229.433700 46.272049
232.311050 48.192959
235.188400 50.316913
238.065750 52.769968
240.943100 55.463005
243.820450 57.960122
246.697800 60.941680
249.575150 64.245635
252.452500 67.833082
255.329850 72.103323
258.207200 76.758321
261.084550 82.282345
263.961900 87.955716
266.839250 94.055933
269.716600 101.321473
272.593950 109.282260
275.471300 118.776889
278.348650 129.411145
281.226000 141.341188
284.103350 155.074112
286.980700 170.306213
289.858050 187.912316
292.735400 208.097908
295.612750 231.127557
298.490100 257.958489
301.367450 288.510494
304.244800 323.902904
307.122150 363.650558
309.999500 409.672593
