# Supplementary material for: Efficient conversion of chemical energy into mechanical work by Hsp70 chaperones
Source: eLife. 2019 Dec 17;8:e48491. doi: 10.7554/eLife.48491 (PMC7000219; doi:10.7554/eLife.48491)
Supplement: Figure 2—figure supplement 1—source data 1. [file elife-48491-fig2-figsupp1-data1.zip › Fig2Supp1/single_realizations_000000/work83]

#Rg Work
22.264500 0.000000
25.141850 1.003710
28.019200 1.347182
30.896550 2.472804
33.773900 3.162770
36.651250 3.700031
39.528600 4.225535
42.405950 5.229084
45.283300 5.960805
48.160650 6.239231
51.038000 6.500858
53.915350 6.746619
56.792700 6.962368
59.670050 7.205793
62.547400 7.345416
65.424750 7.636416
68.302100 7.864687
71.179450 8.102005
74.056800 8.369461
76.934150 8.712446
79.811500 9.073320
82.688850 9.399357
85.566200 9.622306
88.443550 10.008806
91.320900 10.298267
94.198250 10.630657
97.075600 10.911807
99.952950 11.290545
102.830300 11.610860
105.707650 12.004654
108.585000 12.333933
111.462350 12.669261
114.339700 13.006396
117.217050 13.355336
120.094400 13.728131
122.971750 14.229774
125.849100 14.784825
128.726450 15.189923
131.603800 15.649710
134.481150 16.079340
137.358500 16.510140
140.235850 17.006826
143.113200 17.485505
145.990550 17.976855
148.867900 18.478829
151.745250 18.955369
154.622600 19.478771
157.499950 19.967064
160.377300 20.523943
163.254650 21.121256
166.132000 21.742762
169.009350 22.332310
171.886700 23.119088
174.764050 23.832507
177.641400 24.461533
180.518750 25.210003
183.396100 26.038527
186.273450 26.916693
189.150800 27.833149
192.028150 28.750041
194.905500 29.575227
197.782850 30.550635
200.660200 31.571825
203.537550 32.677324
206.414900 33.876299
209.292250 35.008486
212.169600 36.288063
215.046950 37.627159
217.924300 39.044349
220.801650 40.492912
223.679000 42.120207
226.556350 43.824511
229.433700 45.786051
232.311050 47.956498
235.188400 50.205579
238.065750 52.599024
240.943100 55.098572
243.820450 57.816997
246.697800 60.894497
249.575150 64.326617
252.452500 68.104729
255.329850 71.958459
258.207200 76.418207
261.084550 81.665788
263.961900 87.216268
266.839250 93.119588
269.716600 99.997720
272.593950 108.146996
275.471300 117.503921
278.348650 127.492220
281.226000 139.052151
284.103350 152.324465
286.980700 167.780534
289.858050 185.287039
292.735400 205.659462
295.612750 229.021823
298.490100 255.042735
301.367450 285.174049
304.244800 320.126364
307.122150 362.011899
309.999500 408.307504
