# Supplementary material for: Efficient conversion of chemical energy into mechanical work by Hsp70 chaperones
Source: eLife. 2019 Dec 17;8:e48491. doi: 10.7554/eLife.48491 (PMC7000219; doi:10.7554/eLife.48491)
Supplement: Figure 2—figure supplement 1—source data 1. [file elife-48491-fig2-figsupp1-data1.zip › Fig2Supp1/single_realizations_000000/work84]

#Rg Work
22.264500 0.000000
25.141850 0.542266
28.019200 1.429749
30.896550 2.364184
33.773900 3.514888
36.651250 3.651014
39.528600 3.943482
42.405950 4.664236
45.283300 5.013292
48.160650 5.135613
51.038000 5.405576
53.915350 5.848773
56.792700 6.194832
59.670050 6.529924
62.547400 6.823751
65.424750 7.176793
68.302100 7.471308
71.179450 7.769545
74.056800 8.062478
76.934150 8.337647
79.811500 8.613158
82.688850 8.851025
85.566200 9.146963
88.443550 9.561920
91.320900 9.971583
94.198250 10.388071
97.075600 10.760936
99.952950 11.259331
102.830300 11.669614
105.707650 12.018457
108.585000 12.395988
111.462350 12.705302
114.339700 13.056734
117.217050 13.420434
120.094400 13.821152
122.971750 14.221071
125.849100 14.604542
128.726450 15.027579
131.603800 15.462940
134.481150 15.828978
137.358500 16.207845
140.235850 16.641298
143.113200 17.152278
145.990550 17.632584
148.867900 18.129791
151.745250 18.658402
154.622600 19.086882
157.499950 19.605607
160.377300 20.181853
163.254650 20.811415
166.132000 21.377328
169.009350 22.010453
171.886700 22.719518
174.764050 23.372268
177.641400 24.109397
180.518750 24.786278
183.396100 25.557094
186.273450 26.342768
189.150800 27.128203
192.028150 28.014893
194.905500 29.012270
197.782850 30.039300
200.660200 31.073354
203.537550 32.218849
206.414900 33.305722
209.292250 34.434971
212.169600 35.666144
215.046950 37.030613
217.924300 38.559804
220.801650 39.989176
223.679000 41.683192
226.556350 43.351257
229.433700 45.326280
232.311050 47.421138
235.188400 49.589063
238.065750 51.744822
240.943100 54.176511
243.820450 57.172172
246.697800 60.142779
249.575150 63.479849
252.452500 67.127267
255.329850 71.445712
258.207200 76.712458
261.084550 81.969991
263.961900 87.310450
266.839250 93.283092
269.716600 100.133156
272.593950 108.243805
275.471300 117.614827
278.348650 127.860956
281.226000 140.004520
284.103350 153.338779
286.980700 168.520412
289.858050 186.001804
292.735400 206.338718
295.612750 229.353770
298.490100 255.537719
301.367450 285.752266
304.244800 320.690668
307.122150 360.207582
309.999500 406.617803
