# Supplementary material for: Efficient conversion of chemical energy into mechanical work by Hsp70 chaperones
Source: eLife. 2019 Dec 17;8:e48491. doi: 10.7554/eLife.48491 (PMC7000219; doi:10.7554/eLife.48491)
Supplement: Figure 2—figure supplement 1—source data 1. [file elife-48491-fig2-figsupp1-data1.zip › Fig2Supp1/single_realizations_000000/work85]

#Rg Work
22.264500 0.000000
25.141850 0.781022
28.019200 1.622296
30.896550 2.635002
33.773900 3.531338
36.651250 4.623921
39.528600 5.843716
42.405950 6.621758
45.283300 7.658270
48.160650 8.038026
51.038000 8.552783
53.915350 8.963016
56.792700 9.270431
59.670050 9.689732
62.547400 9.982689
65.424750 10.373140
68.302100 10.648241
71.179450 10.804504
74.056800 11.110628
76.934150 11.459144
79.811500 11.700308
82.688850 12.107727
85.566200 12.413052
88.443550 12.776953
91.320900 13.191080
94.198250 13.470964
97.075600 13.811733
99.952950 14.151961
102.830300 14.481657
105.707650 14.886529
108.585000 15.358403
111.462350 15.743967
114.339700 16.224266
117.217050 16.617462
120.094400 17.040257
122.971750 17.372170
125.849100 17.862187
128.726450 18.285166
131.603800 18.701318
134.481150 19.116554
137.358500 19.533339
140.235850 19.991091
143.113200 20.438294
145.990550 20.969501
148.867900 21.433476
151.745250 21.957541
154.622600 22.551431
157.499950 23.093753
160.377300 23.724728
163.254650 24.332568
166.132000 24.875654
169.009350 25.475018
171.886700 26.166436
174.764050 26.811627
177.641400 27.514523
180.518750 28.305018
183.396100 29.116370
186.273450 29.874356
189.150800 30.782672
192.028150 31.691259
194.905500 32.637748
197.782850 33.607540
200.660200 34.650846
203.537550 35.803345
206.414900 37.025243
209.292250 38.273412
212.169600 39.461871
215.046950 40.782875
217.924300 42.126239
220.801650 43.636226
223.679000 45.255767
226.556350 47.055940
229.433700 49.011108
232.311050 50.863533
235.188400 53.238478
238.065750 55.798060
240.943100 58.409421
243.820450 61.231316
246.697800 64.254257
249.575150 67.489693
252.452500 71.003600
255.329850 74.937465
258.207200 79.198408
261.084550 84.066435
263.961900 89.775344
266.839250 96.070332
269.716600 102.884455
272.593950 110.986096
275.471300 120.270408
278.348650 130.882711
281.226000 142.400865
284.103350 156.352375
286.980700 171.459383
289.858050 188.995294
292.735400 209.629657
295.612750 232.664904
298.490100 259.151181
301.367450 289.591512
304.244800 324.212554
307.122150 364.349467
309.999500 410.203008
