# Supplementary material for: Efficient conversion of chemical energy into mechanical work by Hsp70 chaperones
Source: eLife. 2019 Dec 17;8:e48491. doi: 10.7554/eLife.48491 (PMC7000219; doi:10.7554/eLife.48491)
Supplement: Figure 2—figure supplement 1—source data 1. [file elife-48491-fig2-figsupp1-data1.zip › Fig2Supp1/single_realizations_000000/work86]

#Rg Work
22.264500 0.000000
25.141850 0.721519
28.019200 1.671886
30.896550 2.559438
33.773900 3.199536
36.651250 3.290830
39.528600 3.624478
42.405950 3.904295
45.283300 4.296006
48.160650 4.662120
51.038000 4.950372
53.915350 5.362886
56.792700 5.817201
59.670050 6.291483
62.547400 6.724931
65.424750 7.169288
68.302100 7.673364
71.179450 8.132922
74.056800 8.440453
76.934150 8.648426
79.811500 8.860009
82.688850 9.195626
85.566200 9.535693
88.443550 9.871001
91.320900 10.151432
94.198250 10.532992
97.075600 10.799780
99.952950 11.164042
102.830300 11.522702
105.707650 11.875157
108.585000 12.223271
111.462350 12.535644
114.339700 12.837493
117.217050 13.196824
120.094400 13.590408
122.971750 13.967004
125.849100 14.433183
128.726450 15.026136
131.603800 15.517269
134.481150 15.915702
137.358500 16.436975
140.235850 16.934315
143.113200 17.364174
145.990550 17.794038
148.867900 18.334190
151.745250 18.856268
154.622600 19.431435
157.499950 20.040435
160.377300 20.636834
163.254650 21.190339
166.132000 21.895746
169.009350 22.569498
171.886700 23.266612
174.764050 23.880923
177.641400 24.590010
180.518750 25.377489
183.396100 26.220228
186.273450 27.100552
189.150800 27.953551
192.028150 28.856400
194.905500 29.765441
197.782850 30.744106
200.660200 31.769313
203.537550 32.887701
206.414900 34.005689
209.292250 35.321085
212.169600 36.697397
215.046950 38.055621
217.924300 39.539134
220.801650 41.196170
223.679000 42.903588
226.556350 44.575852
229.433700 46.281145
232.311050 48.412119
235.188400 50.521863
238.065750 52.949927
240.943100 55.509182
243.820450 58.255832
246.697800 61.166490
249.575150 64.307139
252.452500 68.236778
255.329850 72.312410
258.207200 76.740367
261.084550 81.627678
263.961900 87.369067
266.839250 93.665311
269.716600 100.661786
272.593950 108.331992
275.471300 117.339894
278.348650 127.119738
281.226000 138.831573
284.103350 152.418669
286.980700 167.717876
289.858050 186.075472
292.735400 206.356290
295.612750 229.921354
298.490100 256.167173
301.367450 286.795980
304.244800 321.812777
307.122150 363.043578
309.999500 409.497348
