# Supplementary material for: Efficient conversion of chemical energy into mechanical work by Hsp70 chaperones
Source: eLife. 2019 Dec 17;8:e48491. doi: 10.7554/eLife.48491 (PMC7000219; doi:10.7554/eLife.48491)
Supplement: Figure 2—figure supplement 1—source data 1. [file elife-48491-fig2-figsupp1-data1.zip › Fig2Supp1/single_realizations_000000/work87]

#Rg Work
22.264500 0.000000
25.141850 0.306207
28.019200 1.330161
30.896550 2.009119
33.773900 3.094274
36.651250 4.086620
39.528600 4.553559
42.405950 4.822955
45.283300 5.230244
48.160650 5.530571
51.038000 5.878779
53.915350 6.223598
56.792700 6.523567
59.670050 6.928885
62.547400 7.202560
65.424750 7.493504
68.302100 7.777941
71.179450 8.036809
74.056800 8.259022
76.934150 8.618372
79.811500 8.979611
82.688850 9.296527
85.566200 9.620774
88.443550 9.909761
91.320900 10.147805
94.198250 10.482276
97.075600 10.778432
99.952950 11.165924
102.830300 11.473563
105.707650 11.796235
108.585000 12.103051
111.462350 12.442226
114.339700 12.822178
117.217050 13.148141
120.094400 13.458050
122.971750 13.752955
125.849100 14.116613
128.726450 14.493191
131.603800 14.861872
134.481150 15.297484
137.358500 15.733729
140.235850 16.207350
143.113200 16.693929
145.990550 17.296018
148.867900 17.774102
151.745250 18.299988
154.622600 18.770553
157.499950 19.316623
160.377300 19.935621
163.254650 20.570782
166.132000 21.196857
169.009350 21.837743
171.886700 22.545971
174.764050 24.400975
177.641400 25.246261
180.518750 26.068093
183.396100 26.792721
186.273450 27.550421
189.150800 28.452713
192.028150 29.413362
194.905500 30.239360
197.782850 31.187002
200.660200 32.243474
203.537550 33.371184
206.414900 34.630752
209.292250 35.824359
212.169600 37.185060
215.046950 38.613797
217.924300 40.016405
220.801650 41.752192
223.679000 43.485499
226.556350 45.208449
229.433700 47.139759
232.311050 49.238005
235.188400 51.536359
238.065750 53.859964
240.943100 56.578759
243.820450 59.355800
246.697800 62.326271
249.575150 65.797308
252.452500 69.408823
255.329850 73.745430
258.207200 78.034624
261.084550 83.364564
263.961900 89.028414
266.839250 95.806842
269.716600 102.794467
272.593950 110.801209
275.471300 120.011024
278.348650 130.124415
281.226000 142.037544
284.103350 155.098575
286.980700 170.879182
289.858050 188.933974
292.735400 209.644329
295.612750 233.106623
298.490100 259.531305
301.367450 289.827787
304.244800 324.341113
307.122150 365.197330
309.999500 411.008693
