# Supplementary material for: Efficient conversion of chemical energy into mechanical work by Hsp70 chaperones
Source: eLife. 2019 Dec 17;8:e48491. doi: 10.7554/eLife.48491 (PMC7000219; doi:10.7554/eLife.48491)
Supplement: Figure 2—figure supplement 1—source data 1. [file elife-48491-fig2-figsupp1-data1.zip › Fig2Supp1/single_realizations_000000/work88]

#Rg Work
22.264500 0.000000
25.141850 0.370043
28.019200 1.368090
30.896550 2.216752
33.773900 2.477913
36.651250 3.186466
39.528600 3.872100
42.405950 4.201189
45.283300 4.750244
48.160650 5.093408
51.038000 5.335575
53.915350 5.621398
56.792700 5.899170
59.670050 6.173635
62.547400 6.618012
65.424750 7.009531
68.302100 7.308918
71.179450 7.589099
74.056800 8.017638
76.934150 8.311444
79.811500 8.580240
82.688850 8.959250
85.566200 9.279542
88.443550 9.645161
91.320900 9.992255
94.198250 10.293448
97.075600 10.685082
99.952950 11.025220
102.830300 11.356335
105.707650 11.805772
108.585000 12.159383
111.462350 12.415789
114.339700 12.777855
117.217050 13.161919
120.094400 13.511600
122.971750 13.925910
125.849100 14.274761
128.726450 14.689455
131.603800 15.222251
134.481150 15.630166
137.358500 16.111140
140.235850 16.565246
143.113200 17.079298
145.990550 17.550721
148.867900 18.085038
151.745250 18.606139
154.622600 19.118100
157.499950 19.686332
160.377300 20.216839
163.254650 20.810135
166.132000 21.423629
169.009350 22.124479
171.886700 22.794547
174.764050 23.422928
177.641400 24.126138
180.518750 24.935753
183.396100 25.728244
186.273450 26.535564
189.150800 27.375071
192.028150 28.280340
194.905500 29.211249
197.782850 30.299211
200.660200 31.365935
203.537550 32.383496
206.414900 33.535744
209.292250 34.710872
212.169600 36.119580
215.046950 37.421724
217.924300 38.873506
220.801650 40.355076
223.679000 41.931165
226.556350 43.801023
229.433700 45.770018
232.311050 47.819545
235.188400 50.115280
238.065750 52.294171
240.943100 54.987905
243.820450 57.747597
246.697800 60.840902
249.575150 64.224354
252.452500 67.849972
255.329850 71.973001
258.207200 76.499828
261.084550 81.629258
263.961900 87.579551
266.839250 93.551169
269.716600 100.521142
272.593950 108.305734
275.471300 117.513362
278.348650 127.589069
281.226000 139.063590
284.103350 152.641672
286.980700 168.002288
289.858050 185.264261
292.735400 205.455959
295.612750 228.399525
298.490100 255.274471
301.367450 285.260058
304.244800 319.532989
307.122150 359.183048
309.999500 405.007610
