# Supplementary material for: Efficient conversion of chemical energy into mechanical work by Hsp70 chaperones
Source: eLife. 2019 Dec 17;8:e48491. doi: 10.7554/eLife.48491 (PMC7000219; doi:10.7554/eLife.48491)
Supplement: Figure 2—figure supplement 1—source data 1. [file elife-48491-fig2-figsupp1-data1.zip › Fig2Supp1/single_realizations_000000/work89]

#Rg Work
22.264500 0.000000
25.141850 0.922166
28.019200 2.010222
30.896550 2.923656
33.773900 3.810748
36.651250 4.370442
39.528600 5.390624
42.405950 6.734091
45.283300 7.697054
48.160650 8.717802
51.038000 9.710997
53.915350 10.269600
56.792700 10.515994
59.670050 10.814007
62.547400 11.105914
65.424750 11.514289
68.302100 11.843864
71.179450 12.092814
74.056800 12.378090
76.934150 12.727132
79.811500 13.041724
82.688850 13.404887
85.566200 13.738254
88.443550 14.150250
91.320900 14.416037
94.198250 14.710494
97.075600 15.056254
99.952950 15.372314
102.830300 15.786817
105.707650 16.238424
108.585000 16.593970
111.462350 17.038013
114.339700 17.377961
117.217050 17.737580
120.094400 18.109239
122.971750 18.526695
125.849100 18.912236
128.726450 19.318756
131.603800 19.707032
134.481150 20.119722
137.358500 20.560071
140.235850 21.021055
143.113200 21.439886
145.990550 21.892549
148.867900 22.374258
151.745250 22.858854
154.622600 23.432254
157.499950 23.967618
160.377300 24.575844
163.254650 25.168702
166.132000 25.846241
169.009350 26.460855
171.886700 27.208881
174.764050 27.936977
177.641400 28.703514
180.518750 29.525426
183.396100 30.290139
186.273450 31.098121
189.150800 32.017954
192.028150 32.841126
194.905500 33.823724
197.782850 34.794790
200.660200 35.900361
203.537550 36.933633
206.414900 37.998287
209.292250 39.179070
212.169600 40.424078
215.046950 41.797975
217.924300 43.235624
220.801650 44.831286
223.679000 46.398016
226.556350 48.088648
229.433700 49.995095
232.311050 51.867779
235.188400 54.156969
238.065750 56.673575
240.943100 59.318377
243.820450 62.170177
246.697800 64.990095
249.575150 68.106295
252.452500 71.979358
255.329850 76.141931
258.207200 80.572814
261.084550 85.661858
263.961900 91.165949
266.839250 97.910705
269.716600 105.393664
272.593950 113.455125
275.471300 122.307172
278.348650 132.648764
281.226000 144.694389
284.103350 158.061744
286.980700 173.892058
289.858050 191.519499
292.735400 212.399666
295.612750 235.233266
298.490100 261.628405
301.367450 292.245695
304.244800 327.155560
307.122150 366.543075
309.999500 412.057395
