# Supplementary material for: Efficient conversion of chemical energy into mechanical work by Hsp70 chaperones
Source: eLife. 2019 Dec 17;8:e48491. doi: 10.7554/eLife.48491 (PMC7000219; doi:10.7554/eLife.48491)
Supplement: Figure 2—figure supplement 1—source data 1. [file elife-48491-fig2-figsupp1-data1.zip › Fig2Supp1/single_realizations_000000/work9]

#Rg Work
22.264500 0.000000
25.141850 0.823510
28.019200 1.794774
30.896550 3.051719
33.773900 4.081759
36.651250 5.421949
39.528600 6.564501
42.405950 6.841928
45.283300 7.161969
48.160650 7.362360
51.038000 7.678079
53.915350 7.997268
56.792700 8.390227
59.670050 8.719418
62.547400 8.962273
65.424750 9.119945
68.302100 9.367777
71.179450 9.720029
74.056800 10.175572
76.934150 10.677402
79.811500 11.162305
82.688850 11.402142
85.566200 11.640289
88.443550 11.890187
91.320900 12.286637
94.198250 12.621116
97.075600 12.991068
99.952950 13.337125
102.830300 13.671266
105.707650 14.026175
108.585000 14.413973
111.462350 14.759138
114.339700 15.147070
117.217050 15.525529
120.094400 15.932681
122.971750 16.235554
125.849100 16.665035
128.726450 17.061966
131.603800 17.525750
134.481150 17.994573
137.358500 18.578857
140.235850 19.041742
143.113200 19.509522
145.990550 20.025299
148.867900 20.614348
151.745250 21.124983
154.622600 21.656913
157.499950 22.205444
160.377300 22.848659
163.254650 23.432969
166.132000 24.069345
169.009350 24.688945
171.886700 25.352462
174.764050 26.029209
177.641400 26.708577
180.518750 27.569848
183.396100 28.354800
186.273450 29.094428
189.150800 29.954184
192.028150 30.842042
194.905500 31.804374
197.782850 32.703629
200.660200 33.782822
203.537550 34.774324
206.414900 35.964618
209.292250 37.244240
212.169600 38.636867
215.046950 40.070686
217.924300 41.609382
220.801650 43.212116
223.679000 44.748669
226.556350 46.531117
229.433700 48.353896
232.311050 50.431785
235.188400 52.373740
238.065750 54.579991
240.943100 57.184184
243.820450 59.669640
246.697800 62.686220
249.575150 65.924144
252.452500 69.648974
255.329850 73.752309
258.207200 78.421913
261.084550 83.470463
263.961900 89.103654
266.839250 95.456966
269.716600 102.642573
272.593950 110.699061
275.471300 119.231239
278.348650 129.543691
281.226000 141.262572
284.103350 155.176298
286.980700 170.123655
289.858050 187.869029
292.735400 208.507668
295.612750 231.707097
298.490100 258.005130
301.367450 289.222609
304.244800 324.403796
307.122150 364.108660
309.999500 409.779744
