# Supplementary material for: Efficient conversion of chemical energy into mechanical work by Hsp70 chaperones
Source: eLife. 2019 Dec 17;8:e48491. doi: 10.7554/eLife.48491 (PMC7000219; doi:10.7554/eLife.48491)
Supplement: Figure 2—figure supplement 1—source data 1. [file elife-48491-fig2-figsupp1-data1.zip › Fig2Supp1/single_realizations_000000/work90]

#Rg Work
22.264500 0.000000
25.141850 0.589053
28.019200 1.799869
30.896550 3.014103
33.773900 4.147021
36.651250 5.056416
39.528600 5.549359
42.405950 6.183363
45.283300 6.413606
48.160650 6.620606
51.038000 6.874510
53.915350 7.312197
56.792700 8.098236
59.670050 8.676047
62.547400 9.198617
65.424750 9.711892
68.302100 10.188113
71.179450 10.600368
74.056800 11.052901
76.934150 11.399102
79.811500 11.747060
82.688850 11.951143
85.566200 12.418320
88.443550 12.954174
91.320900 13.538889
94.198250 13.909398
97.075600 14.209259
99.952950 14.537272
102.830300 14.869629
105.707650 15.181549
108.585000 15.589946
111.462350 15.956994
114.339700 16.315176
117.217050 16.726117
120.094400 17.058612
122.971750 17.384893
125.849100 17.808163
128.726450 18.290621
131.603800 18.654715
134.481150 19.083791
137.358500 19.492534
140.235850 19.972101
143.113200 20.409652
145.990550 20.893210
148.867900 21.377821
151.745250 21.937833
154.622600 22.494118
157.499950 22.999997
160.377300 23.631289
163.254650 24.279801
166.132000 24.907674
169.009350 25.526672
171.886700 26.270890
174.764050 26.935282
177.641400 27.672813
180.518750 28.389324
183.396100 29.117981
186.273450 29.838576
189.150800 30.780326
192.028150 31.720968
194.905500 32.735356
197.782850 33.805160
200.660200 34.882999
203.537550 36.066142
206.414900 37.209333
209.292250 38.496818
212.169600 39.668335
215.046950 40.997354
217.924300 42.637393
220.801650 44.189270
223.679000 45.664774
226.556350 47.607038
229.433700 50.195392
232.311050 52.241713
235.188400 54.386525
238.065750 56.928651
240.943100 59.410694
243.820450 62.306811
246.697800 65.471647
249.575150 68.781137
252.452500 72.625148
255.329850 76.791672
258.207200 81.361480
261.084550 86.266350
263.961900 92.008294
266.839250 98.099730
269.716600 105.069176
272.593950 113.072953
275.471300 121.957794
278.348650 132.578075
281.226000 143.821676
284.103350 156.891269
286.980700 172.263187
289.858050 189.678779
292.735400 209.448792
295.612750 232.686765
298.490100 259.798354
301.367450 289.983436
304.244800 324.946480
307.122150 364.953095
309.999500 410.270164
