# Supplementary material for: Efficient conversion of chemical energy into mechanical work by Hsp70 chaperones
Source: eLife. 2019 Dec 17;8:e48491. doi: 10.7554/eLife.48491 (PMC7000219; doi:10.7554/eLife.48491)
Supplement: Figure 2—figure supplement 1—source data 1. [file elife-48491-fig2-figsupp1-data1.zip › Fig2Supp1/single_realizations_000000/work91]

#Rg Work
22.264500 0.000000
25.141850 0.246406
28.019200 1.155884
30.896550 2.323268
33.773900 3.082009
36.651250 3.303194
39.528600 3.640243
42.405950 3.971036
45.283300 4.393185
48.160650 4.749537
51.038000 5.124310
53.915350 5.741678
56.792700 6.398462
59.670050 6.940327
62.547400 7.483454
65.424750 7.748226
68.302100 8.050615
71.179450 8.456388
74.056800 8.707667
76.934150 9.043037
79.811500 9.316544
82.688850 9.552287
85.566200 9.821786
88.443550 10.119466
91.320900 10.511895
94.198250 10.801669
97.075600 11.067908
99.952950 11.458966
102.830300 11.798949
105.707650 12.161516
108.585000 12.518752
111.462350 12.770516
114.339700 13.181012
117.217050 13.673342
120.094400 14.007071
122.971750 14.363562
125.849100 14.813398
128.726450 15.246809
131.603800 15.674367
134.481150 16.092338
137.358500 16.601290
140.235850 17.080725
143.113200 17.538941
145.990550 18.093482
148.867900 18.590277
151.745250 19.139209
154.622600 19.613612
157.499950 20.249554
160.377300 20.768412
163.254650 21.342220
166.132000 21.874913
169.009350 22.529047
171.886700 23.253334
174.764050 23.964503
177.641400 24.646087
180.518750 25.438703
183.396100 26.190877
186.273450 27.017990
189.150800 27.845377
192.028150 28.784724
194.905500 29.777652
197.782850 30.721122
200.660200 31.745670
203.537550 32.855920
206.414900 34.037623
209.292250 35.306447
212.169600 36.650946
215.046950 38.089217
217.924300 39.480636
220.801650 41.205037
223.679000 42.774346
226.556350 44.527787
229.433700 46.464832
232.311050 48.474600
235.188400 50.797807
238.065750 53.234847
240.943100 55.946437
243.820450 58.576551
246.697800 61.488988
249.575150 65.088207
252.452500 68.821115
255.329850 72.774201
258.207200 77.084582
261.084550 81.587652
263.961900 87.061849
266.839250 93.746081
269.716600 101.133403
272.593950 109.411518
275.471300 118.288679
278.348650 128.404485
281.226000 140.320853
284.103350 153.371160
286.980700 168.584611
289.858050 185.715398
292.735400 205.922825
295.612750 229.879574
298.490100 256.447279
301.367450 286.973259
304.244800 322.154296
307.122150 361.719536
309.999500 407.271823
