# Supplementary material for: Efficient conversion of chemical energy into mechanical work by Hsp70 chaperones
Source: eLife. 2019 Dec 17;8:e48491. doi: 10.7554/eLife.48491 (PMC7000219; doi:10.7554/eLife.48491)
Supplement: Figure 2—figure supplement 1—source data 1. [file elife-48491-fig2-figsupp1-data1.zip › Fig2Supp1/single_realizations_000000/work92]

#Rg Work
22.264500 0.000000
25.141850 0.152062
28.019200 1.426413
30.896550 2.537593
33.773900 3.619313
36.651250 4.194962
39.528600 4.671423
42.405950 5.107603
45.283300 5.598120
48.160650 5.969268
51.038000 6.259440
53.915350 6.613392
56.792700 6.971614
59.670050 7.322199
62.547400 7.846572
65.424750 8.181367
68.302100 8.334583
71.179450 8.558963
74.056800 8.986401
76.934150 9.619214
79.811500 10.381128
82.688850 10.680341
85.566200 10.969138
88.443550 11.278102
91.320900 11.667095
94.198250 12.024586
97.075600 12.358401
99.952950 12.681589
102.830300 13.022805
105.707650 13.426496
108.585000 13.779930
111.462350 14.122249
114.339700 14.492859
117.217050 14.804883
120.094400 15.209803
122.971750 15.638198
125.849100 16.054462
128.726450 16.534176
131.603800 16.947474
134.481150 17.349794
137.358500 17.802980
140.235850 18.358265
143.113200 18.797078
145.990550 19.321853
148.867900 19.832303
151.745250 20.333927
154.622600 20.792605
157.499950 21.352351
160.377300 21.914506
163.254650 22.468006
166.132000 23.067157
169.009350 23.727618
171.886700 24.400872
174.764050 25.054854
177.641400 25.836345
180.518750 26.608452
183.396100 27.342705
186.273450 28.099041
189.150800 28.958205
192.028150 29.844366
194.905500 30.818664
197.782850 31.833884
200.660200 32.844231
203.537550 33.873819
206.414900 35.093320
209.292250 36.373567
212.169600 37.614893
215.046950 38.837094
217.924300 40.263995
220.801650 41.711864
223.679000 43.374623
226.556350 45.314866
229.433700 47.244124
232.311050 49.260140
235.188400 51.374824
238.065750 53.609701
240.943100 56.273002
243.820450 59.146197
246.697800 62.198891
249.575150 65.430191
252.452500 68.864916
255.329850 72.745297
258.207200 77.169887
261.084550 82.204827
263.961900 87.668033
266.839250 93.869427
269.716600 101.347639
272.593950 108.828241
275.471300 118.112958
278.348650 128.248487
281.226000 139.715397
284.103350 153.417480
286.980700 168.490045
289.858050 195.743660
292.735400 227.005853
295.612750 249.992133
298.490100 276.868886
301.367450 306.500524
304.244800 341.058272
307.122150 381.315056
309.999500 427.020356
