# Supplementary material for: Efficient conversion of chemical energy into mechanical work by Hsp70 chaperones
Source: eLife. 2019 Dec 17;8:e48491. doi: 10.7554/eLife.48491 (PMC7000219; doi:10.7554/eLife.48491)
Supplement: Figure 2—figure supplement 1—source data 1. [file elife-48491-fig2-figsupp1-data1.zip › Fig2Supp1/single_realizations_000000/work93]

#Rg Work
22.264500 0.000000
25.141850 0.649595
28.019200 1.608727
30.896550 3.026663
33.773900 3.829820
36.651250 4.226994
39.528600 4.664390
42.405950 5.064990
45.283300 5.271288
48.160650 5.624383
51.038000 5.903774
53.915350 6.179504
56.792700 6.561068
59.670050 6.967865
62.547400 7.392130
65.424750 7.765464
68.302100 8.060234
71.179450 8.309364
74.056800 8.536305
76.934150 8.857683
79.811500 9.166884
82.688850 9.454206
85.566200 9.816044
88.443550 10.084331
91.320900 10.380119
94.198250 10.770238
97.075600 11.100652
99.952950 11.485922
102.830300 11.772274
105.707650 12.183831
108.585000 12.569974
111.462350 12.960828
114.339700 13.262416
117.217050 13.596350
120.094400 13.984776
122.971750 14.364081
125.849100 14.734603
128.726450 15.159761
131.603800 15.641478
134.481150 16.072378
137.358500 16.513425
140.235850 16.978507
143.113200 17.501631
145.990550 17.994622
148.867900 18.486987
151.745250 19.047749
154.622600 19.587213
157.499950 20.146544
160.377300 20.694278
163.254650 21.327548
166.132000 21.969031
169.009350 22.636792
171.886700 23.298939
174.764050 24.056690
177.641400 24.875623
180.518750 25.655097
183.396100 26.442260
186.273450 27.204284
189.150800 28.026070
192.028150 28.861832
194.905500 29.815459
197.782850 30.872111
200.660200 32.039537
203.537550 33.036924
206.414900 34.252240
209.292250 35.415723
212.169600 36.657069
215.046950 37.979960
217.924300 39.417466
220.801650 40.885838
223.679000 42.616940
226.556350 44.452929
229.433700 46.519333
232.311050 48.522369
235.188400 50.634631
238.065750 53.053398
240.943100 55.481670
243.820450 58.437670
246.697800 61.387682
249.575150 64.664489
252.452500 68.426034
255.329850 72.630331
258.207200 76.991172
261.084550 81.897315
263.961900 87.455705
266.839250 93.825491
269.716600 101.107330
272.593950 109.124088
275.471300 118.173350
278.348650 128.662501
281.226000 140.462167
284.103350 154.143705
286.980700 168.892811
289.858050 185.970440
292.735400 206.185879
295.612750 229.188391
298.490100 255.221821
301.367450 285.866961
304.244800 321.123602
307.122150 362.108255
309.999500 407.580078
