# Supplementary material for: Efficient conversion of chemical energy into mechanical work by Hsp70 chaperones
Source: eLife. 2019 Dec 17;8:e48491. doi: 10.7554/eLife.48491 (PMC7000219; doi:10.7554/eLife.48491)
Supplement: Figure 2—figure supplement 1—source data 1. [file elife-48491-fig2-figsupp1-data1.zip › Fig2Supp1/single_realizations_000000/work94]

#Rg Work
22.264500 0.000000
25.141850 0.621642
28.019200 1.855688
30.896550 2.805548
33.773900 3.792531
36.651250 4.980927
39.528600 5.455881
42.405950 5.785095
45.283300 6.203324
48.160650 6.631855
51.038000 7.032889
53.915350 7.323428
56.792700 7.509607
59.670050 7.845304
62.547400 8.309167
65.424750 8.559479
68.302100 8.913659
71.179450 9.131595
74.056800 9.410223
76.934150 9.785308
79.811500 10.095443
82.688850 10.456541
85.566200 10.707575
88.443550 11.116056
91.320900 11.468716
94.198250 11.748978
97.075600 12.114650
99.952950 12.403591
102.830300 12.799656
105.707650 13.175702
108.585000 13.517736
111.462350 13.874933
114.339700 14.201890
117.217050 14.499699
120.094400 14.842390
122.971750 15.199350
125.849100 15.593405
128.726450 15.958044
131.603800 16.343527
134.481150 16.796155
137.358500 17.192475
140.235850 17.646837
143.113200 18.140735
145.990550 18.628264
148.867900 19.051512
151.745250 19.605880
154.622600 20.212056
157.499950 20.784923
160.377300 21.340252
163.254650 21.914612
166.132000 22.527718
169.009350 23.135856
171.886700 23.792435
174.764050 24.488052
177.641400 25.210572
180.518750 26.003547
183.396100 26.752065
186.273450 27.627580
189.150800 28.502874
192.028150 29.424119
194.905500 30.338600
197.782850 31.245409
200.660200 32.228925
203.537550 33.396794
206.414900 34.556714
209.292250 35.778555
212.169600 37.077060
215.046950 38.367264
217.924300 39.753794
220.801650 41.194498
223.679000 42.883707
226.556350 44.754269
229.433700 46.627153
232.311050 48.363929
235.188400 50.650622
238.065750 53.182791
240.943100 55.705165
243.820450 58.605650
246.697800 61.478583
249.575150 64.697790
252.452500 68.482248
255.329850 72.533652
258.207200 76.949529
261.084550 82.117210
263.961900 87.801591
266.839250 94.390336
269.716600 101.854977
272.593950 109.756607
275.471300 119.020819
278.348650 129.213322
281.226000 140.488200
284.103350 153.822940
286.980700 169.333512
289.858050 186.519792
292.735400 206.725351
295.612750 229.464893
298.490100 255.982393
301.367450 286.492028
304.244800 320.885045
307.122150 363.404603
309.999500 411.594989
