# Supplementary material for: Efficient conversion of chemical energy into mechanical work by Hsp70 chaperones
Source: eLife. 2019 Dec 17;8:e48491. doi: 10.7554/eLife.48491 (PMC7000219; doi:10.7554/eLife.48491)
Supplement: Figure 2—figure supplement 1—source data 1. [file elife-48491-fig2-figsupp1-data1.zip › Fig2Supp1/single_realizations_000000/work95]

#Rg Work
22.264500 0.000000
25.141850 0.483496
28.019200 1.515825
30.896550 2.358494
33.773900 3.131538
36.651250 3.277234
39.528600 3.723454
42.405950 4.107858
45.283300 4.533030
48.160650 4.757262
51.038000 5.022311
53.915350 5.226236
56.792700 5.441642
59.670050 5.672389
62.547400 5.931903
65.424750 6.265712
68.302100 6.766282
71.179450 7.273280
74.056800 7.857839
76.934150 8.499307
79.811500 9.318664
82.688850 10.085850
85.566200 10.584444
88.443550 10.887080
91.320900 11.199120
94.198250 11.508833
97.075600 11.928464
99.952950 12.313522
102.830300 12.629621
105.707650 13.011419
108.585000 13.345224
111.462350 13.766153
114.339700 14.231330
117.217050 14.651630
120.094400 15.009677
122.971750 15.391750
125.849100 15.743479
128.726450 16.132993
131.603800 16.587665
134.481150 17.043218
137.358500 17.525372
140.235850 18.038901
143.113200 18.459051
145.990550 18.944744
148.867900 19.438762
151.745250 19.901513
154.622600 20.385994
157.499950 20.970656
160.377300 21.473150
163.254650 22.076469
166.132000 22.718373
169.009350 23.384551
171.886700 23.982044
174.764050 24.733650
177.641400 25.394723
180.518750 26.173868
183.396100 26.963802
186.273450 27.704770
189.150800 28.492162
192.028150 29.389406
194.905500 30.294081
197.782850 31.211779
200.660200 32.200126
203.537550 33.205223
206.414900 34.333216
209.292250 35.557052
212.169600 36.761712
215.046950 38.087946
217.924300 39.548063
220.801650 41.114648
223.679000 42.811929
226.556350 44.441475
229.433700 46.318883
232.311050 48.302673
235.188400 50.462548
238.065750 52.946223
240.943100 55.501430
243.820450 58.168723
246.697800 61.227788
249.575150 64.663205
252.452500 68.360260
255.329850 72.532624
258.207200 76.987324
261.084550 82.037179
263.961900 87.659197
266.839250 94.067350
269.716600 101.059563
272.593950 109.666088
275.471300 119.084097
278.348650 129.104753
281.226000 140.535028
284.103350 153.675131
286.980700 168.996086
289.858050 186.200315
292.735400 206.648974
295.612750 229.862756
298.490100 256.067631
301.367450 286.832151
304.244800 321.298756
307.122150 360.886648
309.999500 406.988382
