# Supplementary material for: Efficient conversion of chemical energy into mechanical work by Hsp70 chaperones
Source: eLife. 2019 Dec 17;8:e48491. doi: 10.7554/eLife.48491 (PMC7000219; doi:10.7554/eLife.48491)
Supplement: Figure 2—figure supplement 1—source data 1. [file elife-48491-fig2-figsupp1-data1.zip › Fig2Supp1/single_realizations_000000/work96]

#Rg Work
22.264500 0.000000
25.141850 0.370040
28.019200 1.751499
30.896550 2.747069
33.773900 3.652083
36.651250 4.224924
39.528600 4.437137
42.405950 4.640869
45.283300 5.035024
48.160650 5.274171
51.038000 5.355640
53.915350 5.540486
56.792700 5.802163
59.670050 6.169260
62.547400 6.493562
65.424750 6.870676
68.302100 7.210882
71.179450 7.425036
74.056800 7.748648
76.934150 8.136620
79.811500 8.408876
82.688850 8.689545
85.566200 8.988567
88.443550 9.294323
91.320900 9.630714
94.198250 9.921418
97.075600 10.286977
99.952950 10.691831
102.830300 11.004020
105.707650 11.344293
108.585000 11.696383
111.462350 12.114532
114.339700 12.563575
117.217050 13.015888
120.094400 13.502303
122.971750 13.941057
125.849100 14.372189
128.726450 14.733907
131.603800 15.146601
134.481150 15.528888
137.358500 16.011879
140.235850 16.521535
143.113200 17.006327
145.990550 17.535575
148.867900 18.049619
151.745250 18.576118
154.622600 19.141356
157.499950 19.615488
160.377300 20.216884
163.254650 20.826180
166.132000 21.426200
169.009350 22.058572
171.886700 22.746211
174.764050 23.443481
177.641400 24.144298
180.518750 24.927999
183.396100 25.639959
186.273450 26.472295
189.150800 27.294410
192.028150 28.208864
194.905500 29.159188
197.782850 30.226071
200.660200 31.225187
203.537550 32.367766
206.414900 33.527761
209.292250 34.715941
212.169600 36.080804
215.046950 37.445354
217.924300 38.832956
220.801650 40.315901
223.679000 42.107332
226.556350 43.887516
229.433700 45.906520
232.311050 47.897534
235.188400 50.362007
238.065750 52.705930
240.943100 55.298708
243.820450 58.082727
246.697800 61.131736
249.575150 64.287799
252.452500 67.941646
255.329850 72.063934
258.207200 76.555061
261.084550 81.853325
263.961900 87.914586
266.839250 94.340327
269.716600 101.410096
272.593950 109.856871
275.471300 118.950479
278.348650 129.443648
281.226000 141.092725
284.103350 155.253723
286.980700 170.370919
289.858050 188.025534
292.735400 207.549151
295.612750 231.014929
298.490100 256.685558
301.367450 286.825482
304.244800 321.267402
307.122150 361.193573
309.999500 406.861071
