# Supplementary material for: Efficient conversion of chemical energy into mechanical work by Hsp70 chaperones
Source: eLife. 2019 Dec 17;8:e48491. doi: 10.7554/eLife.48491 (PMC7000219; doi:10.7554/eLife.48491)
Supplement: Figure 2—figure supplement 1—source data 1. [file elife-48491-fig2-figsupp1-data1.zip › Fig2Supp1/single_realizations_000000/work97]

#Rg Work
22.264500 0.000000
25.141850 0.318042
28.019200 0.917101
30.896550 2.003190
33.773900 2.870440
36.651250 3.232811
39.528600 3.576522
42.405950 3.981455
45.283300 4.439320
48.160650 4.850524
51.038000 5.260806
53.915350 5.653557
56.792700 6.031331
59.670050 6.317968
62.547400 6.736492
65.424750 7.124729
68.302100 7.585904
71.179450 8.081861
74.056800 8.399008
76.934150 8.913926
79.811500 9.305648
82.688850 9.546426
85.566200 9.935541
88.443550 10.232154
91.320900 10.602558
94.198250 10.899474
97.075600 11.293896
99.952950 11.670584
102.830300 12.057197
105.707650 12.499732
108.585000 12.865277
111.462350 13.214312
114.339700 13.562564
117.217050 14.015323
120.094400 14.426827
122.971750 14.808285
125.849100 15.191862
128.726450 15.561126
131.603800 16.036410
134.481150 16.473926
137.358500 16.934189
140.235850 17.293717
143.113200 17.802520
145.990550 18.293125
148.867900 18.771238
151.745250 19.282406
154.622600 19.765548
157.499950 20.297268
160.377300 20.851755
163.254650 21.448083
166.132000 22.086821
169.009350 22.754003
171.886700 23.413727
174.764050 24.088757
177.641400 24.788119
180.518750 25.451139
183.396100 26.188938
186.273450 26.966673
189.150800 27.809190
192.028150 28.715748
194.905500 29.639516
197.782850 30.543564
200.660200 31.638371
203.537550 32.729592
206.414900 33.929768
209.292250 35.006686
212.169600 36.277299
215.046950 37.715763
217.924300 39.112751
220.801650 40.691272
223.679000 42.201911
226.556350 44.016807
229.433700 46.100657
232.311050 48.199105
235.188400 50.715544
238.065750 53.224869
240.943100 55.819298
243.820450 58.710574
246.697800 61.658477
249.575150 65.184265
252.452500 68.833652
255.329850 72.881660
258.207200 77.753907
261.084550 82.726306
263.961900 88.582070
266.839250 94.436372
269.716600 101.573069
272.593950 109.888063
275.471300 118.867448
278.348650 129.379330
281.226000 140.795420
284.103350 154.056851
286.980700 169.167008
289.858050 187.152270
292.735400 207.477426
295.612750 230.365384
298.490100 256.939850
301.367450 287.854121
304.244800 322.343864
307.122150 362.261390
309.999500 408.277650
