# Supplementary material for: Efficient conversion of chemical energy into mechanical work by Hsp70 chaperones
Source: eLife. 2019 Dec 17;8:e48491. doi: 10.7554/eLife.48491 (PMC7000219; doi:10.7554/eLife.48491)
Supplement: Figure 2—figure supplement 1—source data 1. [file elife-48491-fig2-figsupp1-data1.zip › Fig2Supp1/single_realizations_000000/work98]

#Rg Work
22.264500 0.000000
25.141850 0.724420
28.019200 1.690422
30.896550 2.585615
33.773900 3.581577
36.651250 3.861392
39.528600 4.193409
42.405950 4.470205
45.283300 4.713097
48.160650 4.991768
51.038000 5.251492
53.915350 5.655940
56.792700 5.955782
59.670050 6.147845
62.547400 6.562743
65.424750 6.967883
68.302100 7.314818
71.179450 7.728957
74.056800 7.951566
76.934150 8.234880
79.811500 8.560354
82.688850 8.901212
85.566200 9.256004
88.443550 9.537779
91.320900 9.746947
94.198250 10.074451
97.075600 10.520034
99.952950 10.864105
102.830300 11.228597
105.707650 11.530630
108.585000 11.869339
111.462350 12.252852
114.339700 12.611642
117.217050 12.952028
120.094400 13.314750
122.971750 13.740099
125.849100 14.131365
128.726450 14.563729
131.603800 15.029703
134.481150 15.469730
137.358500 15.965639
140.235850 16.397542
143.113200 16.917908
145.990550 17.341203
148.867900 17.865210
151.745250 18.386822
154.622600 18.839426
157.499950 19.429763
160.377300 20.076005
163.254650 20.693128
166.132000 21.348544
169.009350 21.992732
171.886700 22.619431
174.764050 23.359363
177.641400 24.072148
180.518750 24.727720
183.396100 25.473633
186.273450 26.290050
189.150800 27.215371
192.028150 28.053001
194.905500 29.046355
197.782850 30.007977
200.660200 31.013412
203.537550 32.041949
206.414900 33.183542
209.292250 34.391827
212.169600 35.607123
215.046950 37.026346
217.924300 38.445256
220.801650 39.989415
223.679000 41.739571
226.556350 43.576906
229.433700 45.294775
232.311050 47.165837
235.188400 49.235083
238.065750 51.528704
240.943100 54.014127
243.820450 57.089213
246.697800 59.948203
249.575150 63.147876
252.452500 66.845247
255.329850 70.921953
258.207200 75.535917
261.084550 80.959625
263.961900 86.411050
266.839250 92.683886
269.716600 100.101149
272.593950 109.348915
275.471300 118.366221
278.348650 128.853722
281.226000 140.852502
284.103350 154.387225
286.980700 170.739086
289.858050 188.678542
292.735400 208.726206
295.612750 232.491395
298.490100 258.727905
301.367450 289.756414
304.244800 324.027975
307.122150 363.662548
309.999500 408.828982
