# Supplementary material for: Efficient conversion of chemical energy into mechanical work by Hsp70 chaperones
Source: eLife. 2019 Dec 17;8:e48491. doi: 10.7554/eLife.48491 (PMC7000219; doi:10.7554/eLife.48491)
Supplement: Figure 2—figure supplement 1—source data 1. [file elife-48491-fig2-figsupp1-data1.zip › Fig2Supp1/single_realizations_000000/work99]

#Rg Work
22.264500 0.000000
25.141850 0.351431
28.019200 1.115532
30.896550 2.498661
33.773900 3.623164
36.651250 4.170540
39.528600 4.576678
42.405950 4.879949
45.283300 5.187784
48.160650 5.462774
51.038000 5.739323
53.915350 5.934843
56.792700 6.248260
59.670050 6.676210
62.547400 7.033731
65.424750 7.380350
68.302100 7.940167
71.179450 8.360570
74.056800 8.814599
76.934150 9.207937
79.811500 9.502081
82.688850 9.904994
85.566200 10.252254
88.443550 10.497963
91.320900 10.731662
94.198250 10.961612
97.075600 11.302392
99.952950 11.593445
102.830300 11.890714
105.707650 12.230405
108.585000 12.598302
111.462350 12.954961
114.339700 13.304309
117.217050 13.687279
120.094400 14.061609
122.971750 14.422255
125.849100 15.002859
128.726450 15.398879
131.603800 15.780863
134.481150 16.195452
137.358500 16.648130
140.235850 17.033849
143.113200 17.499534
145.990550 17.923736
148.867900 18.444613
151.745250 18.924982
154.622600 19.407001
157.499950 19.958891
160.377300 20.517994
163.254650 21.140166
166.132000 21.789106
169.009350 22.426225
171.886700 23.191760
174.764050 23.873654
177.641400 24.585877
180.518750 25.312880
183.396100 26.047367
186.273450 26.839418
189.150800 27.750397
192.028150 28.633028
194.905500 29.701507
197.782850 30.692529
200.660200 31.773908
203.537550 32.925134
206.414900 34.172241
209.292250 35.423261
212.169600 36.771147
215.046950 38.205322
217.924300 39.659292
220.801650 41.121050
223.679000 42.700736
226.556350 44.584009
229.433700 46.410297
232.311050 48.465064
235.188400 50.462078
238.065750 52.729096
240.943100 55.222493
243.820450 57.993337
246.697800 61.143557
249.575150 64.425514
252.452500 68.397285
255.329850 72.825418
258.207200 77.417908
261.084550 82.534883
263.961900 87.831578
266.839250 94.268333
269.716600 101.216337
272.593950 109.289753
275.471300 118.467749
278.348650 129.301342
281.226000 141.152000
284.103350 154.578655
286.980700 169.995901
289.858050 187.551228
292.735400 207.400152
295.612750 231.056269
298.490100 257.447790
301.367450 287.150331
304.244800 321.494528
307.122150 361.568346
309.999500 407.010444
