# Supplementary material for: Efficient conversion of chemical energy into mechanical work by Hsp70 chaperones
Source: eLife. 2019 Dec 17;8:e48491. doi: 10.7554/eLife.48491 (PMC7000219; doi:10.7554/eLife.48491)
Supplement: Figure 2—figure supplement 1—source data 1. [file elife-48491-fig2-figsupp1-data1.zip › Fig2Supp1/single_realizations_1100000/work1]

#Rg Work
62.409100 0.000000
64.885000 -0.051960
67.360900 0.068067
69.836800 0.198129
72.312700 0.270123
74.788600 0.265344
77.264500 0.486027
79.740400 0.531115
82.216300 0.711782
84.692200 0.818501
87.168100 0.957745
89.644000 1.105253
92.119900 1.205699
94.595800 1.410960
97.071700 1.546942
99.547600 1.703390
102.023500 1.906772
104.499400 2.020258
106.975300 2.286604
109.451200 2.590677
111.927100 2.695192
114.403000 2.874855
116.878900 3.132126
119.354800 3.290425
121.830700 3.495050
124.306600 3.722806
126.782500 4.019464
129.258400 4.307355
131.734300 4.485824
134.210200 4.784987
136.686100 5.111441
139.162000 5.435012
141.637900 5.651160
144.113800 5.951297
146.589700 6.290641
149.065600 6.735083
151.541500 7.122513
154.017400 7.397717
156.493300 7.829159
158.969200 8.341965
161.445100 8.801272
163.921000 9.146129
166.396900 9.554737
168.872800 9.947879
171.348700 10.535818
173.824600 10.989581
176.300500 11.603656
178.776400 12.142823
181.252300 12.810364
183.728200 13.394509
186.204100 13.906773
188.680000 14.630208
191.155900 15.309915
193.631800 15.977513
196.107700 16.822497
198.583600 17.823774
201.059500 18.538088
203.535400 19.295735
206.011300 20.207536
208.487200 21.154532
210.963100 22.162771
213.439000 23.136984
215.914900 24.149552
218.390800 25.310676
220.866700 26.525592
223.342600 27.561759
225.818500 28.956767
228.294400 30.520999
230.770300 32.170543
233.246200 33.840696
235.722100 35.611841
238.198000 37.596077
240.673900 39.782264
243.149800 42.267943
245.625700 44.782750
248.101600 47.596922
250.577500 50.602665
253.053400 53.688603
255.529300 56.786030
258.005200 60.635060
260.481100 64.723213
262.957000 69.164346
265.432900 74.267402
267.908800 79.675634
270.384700 85.571629
272.860600 92.223582
275.336500 99.755543
277.812400 108.718687
280.288300 118.064548
282.764200 128.558303
285.240100 140.616184
287.716000 154.093368
290.191900 170.320565
292.667800 187.667085
295.143700 207.946180
297.619600 229.739116
300.095500 254.688842
302.571400 283.053329
305.047300 314.955715
307.523200 350.827788
309.999100 391.582231
