# Supplementary material for: Efficient conversion of chemical energy into mechanical work by Hsp70 chaperones
Source: eLife. 2019 Dec 17;8:e48491. doi: 10.7554/eLife.48491 (PMC7000219; doi:10.7554/eLife.48491)
Supplement: Figure 2—figure supplement 1—source data 1. [file elife-48491-fig2-figsupp1-data1.zip › Fig2Supp1/single_realizations_1100000/work10]

#Rg Work
62.409100 0.000000
64.885000 0.060523
67.360900 0.176994
69.836800 0.130531
72.312700 0.089424
74.788600 0.182323
77.264500 0.256503
79.740400 0.273862
82.216300 0.361501
84.692200 0.589318
87.168100 0.815235
89.644000 0.921243
92.119900 1.176543
94.595800 1.248122
97.071700 1.322076
99.547600 1.692205
102.023500 1.877932
104.499400 2.123309
106.975300 2.324914
109.451200 2.595780
111.927100 2.822747
114.403000 2.961163
116.878900 3.268543
119.354800 3.550725
121.830700 3.871450
124.306600 4.110334
126.782500 4.285278
129.258400 4.673537
131.734300 4.992345
134.210200 5.249825
136.686100 5.530804
139.162000 5.853296
141.637900 6.158020
144.113800 6.519176
146.589700 6.713565
149.065600 7.081632
151.541500 7.354342
154.017400 7.651804
156.493300 8.121733
158.969200 8.523019
161.445100 8.866284
163.921000 9.288106
166.396900 9.821779
168.872800 10.140389
171.348700 10.740931
173.824600 11.278224
176.300500 11.832130
178.776400 12.285763
181.252300 12.802576
183.728200 13.360296
186.204100 14.028827
188.680000 14.669231
191.155900 15.381870
193.631800 16.023489
196.107700 16.665392
198.583600 17.345147
201.059500 18.188350
203.535400 19.070626
206.011300 20.049075
208.487200 20.974379
210.963100 21.884809
213.439000 23.171018
215.914900 24.342351
218.390800 25.332676
220.866700 26.660608
223.342600 27.936711
225.818500 29.360757
228.294400 31.052130
230.770300 32.604818
233.246200 34.474976
235.722100 36.085935
238.198000 38.067275
240.673900 40.056272
243.149800 42.370054
245.625700 44.995731
248.101600 47.558967
250.577500 50.541363
253.053400 53.959273
255.529300 57.703258
258.005200 61.704725
260.481100 65.887934
262.957000 70.331907
265.432900 75.529496
267.908800 81.305833
270.384700 88.048741
272.860600 95.801650
275.336500 103.430376
277.812400 111.910520
280.288300 121.437053
282.764200 132.248083
285.240100 144.195741
287.716000 158.090378
290.191900 173.477774
292.667800 191.939694
295.143700 211.637763
297.619600 233.965421
300.095500 258.962868
302.571400 287.458185
305.047300 321.028581
307.523200 448.575961
309.999100 629.930003
