# Supplementary material for: Efficient conversion of chemical energy into mechanical work by Hsp70 chaperones
Source: eLife. 2019 Dec 17;8:e48491. doi: 10.7554/eLife.48491 (PMC7000219; doi:10.7554/eLife.48491)
Supplement: Figure 2—figure supplement 1—source data 1. [file elife-48491-fig2-figsupp1-data1.zip › Fig2Supp1/single_realizations_1100000/work100]

#Rg Work
62.409100 0.000000
64.885000 0.034958
67.360900 0.119177
69.836800 0.318284
72.312700 0.387994
74.788600 0.471583
77.264500 0.550529
79.740400 0.504279
82.216300 0.560530
84.692200 0.627981
87.168100 0.637653
89.644000 0.754507
92.119900 1.062731
94.595800 1.145671
97.071700 1.324123
99.547600 1.609237
102.023500 1.894403
104.499400 2.001602
106.975300 2.178855
109.451200 2.354423
111.927100 2.450491
114.403000 2.776574
116.878900 3.023847
119.354800 3.293950
121.830700 3.655802
124.306600 3.985341
126.782500 4.335833
129.258400 4.526323
131.734300 4.827377
134.210200 5.029656
136.686100 5.381120
139.162000 5.717174
141.637900 6.052196
144.113800 6.375774
146.589700 6.667158
149.065600 7.010894
151.541500 7.468235
154.017400 7.824227
156.493300 8.311370
158.969200 8.722852
161.445100 9.246240
163.921000 9.699318
166.396900 10.151412
168.872800 10.601791
171.348700 11.159086
173.824600 11.800600
176.300500 12.273685
178.776400 12.735472
181.252300 13.353761
183.728200 13.906579
186.204100 14.522265
188.680000 15.316532
191.155900 16.117738
193.631800 16.920836
196.107700 17.547580
198.583600 18.273847
201.059500 19.197911
203.535400 19.991768
206.011300 20.838674
208.487200 21.807448
210.963100 22.859386
213.439000 23.969627
215.914900 25.361386
218.390800 26.407518
220.866700 27.631594
223.342600 28.924694
225.818500 30.371553
228.294400 31.961420
230.770300 33.544114
233.246200 35.398739
235.722100 37.076125
238.198000 39.039891
240.673900 41.177807
243.149800 43.633386
245.625700 46.170444
248.101600 48.841624
250.577500 51.695750
253.053400 54.740646
255.529300 58.365529
258.005200 62.101951
260.481100 66.266341
262.957000 70.898777
265.432900 76.010830
267.908800 81.558805
270.384700 87.738340
272.860600 94.569420
275.336500 102.548518
277.812400 111.269812
280.288300 121.789967
282.764200 132.405984
285.240100 144.803932
287.716000 158.561581
290.191900 173.821417
292.667800 190.984943
295.143700 210.431314
297.619600 232.504249
300.095500 257.241513
302.571400 284.925091
305.047300 316.191687
307.523200 352.759198
309.999100 392.972380
