# Supplementary material for: Efficient conversion of chemical energy into mechanical work by Hsp70 chaperones
Source: eLife. 2019 Dec 17;8:e48491. doi: 10.7554/eLife.48491 (PMC7000219; doi:10.7554/eLife.48491)
Supplement: Figure 2—figure supplement 1—source data 1. [file elife-48491-fig2-figsupp1-data1.zip › Fig2Supp1/single_realizations_1100000/work11]

#Rg Work
62.409100 0.000000
64.885000 -0.127569
67.360900 -0.148620
69.836800 -0.189138
72.312700 -0.194213
74.788600 -0.116310
77.264500 0.001346
79.740400 0.175256
82.216300 0.190157
84.692200 0.375368
87.168100 0.516635
89.644000 0.631562
92.119900 0.677711
94.595800 0.887814
97.071700 1.001002
99.547600 1.181387
102.023500 1.450892
104.499400 1.544611
106.975300 1.747338
109.451200 2.047346
111.927100 2.192362
114.403000 2.302239
116.878900 2.583115
119.354800 2.856103
121.830700 3.101903
124.306600 3.298627
126.782500 3.486341
129.258400 3.835465
131.734300 4.172395
134.210200 4.447645
136.686100 4.769089
139.162000 5.084385
141.637900 5.381509
144.113800 5.736394
146.589700 6.053882
149.065600 6.416598
151.541500 6.883462
154.017400 7.335336
156.493300 7.718265
158.969200 8.092250
161.445100 8.474976
163.921000 9.069171
166.396900 9.481360
168.872800 9.932487
171.348700 10.392983
173.824600 10.899304
176.300500 11.288857
178.776400 11.914550
181.252300 12.494859
183.728200 13.132984
186.204100 13.805162
188.680000 14.475504
191.155900 15.210114
193.631800 16.049785
196.107700 16.830878
198.583600 17.679830
201.059500 18.598308
203.535400 19.459497
206.011300 20.238985
208.487200 21.236054
210.963100 22.219700
213.439000 23.352068
215.914900 24.462921
218.390800 25.723419
220.866700 26.974039
223.342600 28.361140
225.818500 29.732624
228.294400 31.370168
230.770300 32.988436
233.246200 34.812162
235.722100 36.613325
238.198000 38.512807
240.673900 40.629563
243.149800 42.872247
245.625700 45.331064
248.101600 47.920962
250.577500 50.618682
253.053400 53.704266
255.529300 57.471819
258.005200 61.391772
260.481100 65.914573
262.957000 70.959276
265.432900 76.178831
267.908800 81.506841
270.384700 87.647595
272.860600 94.751715
275.336500 102.356495
277.812400 110.632299
280.288300 120.038981
282.764200 131.507067
285.240100 143.956809
287.716000 157.563322
290.191900 173.147213
292.667800 190.342335
295.143700 209.669568
297.619600 231.998632
300.095500 256.369593
302.571400 285.607714
305.047300 317.650004
307.523200 352.989247
309.999100 393.507601
