# Supplementary material for: Efficient conversion of chemical energy into mechanical work by Hsp70 chaperones
Source: eLife. 2019 Dec 17;8:e48491. doi: 10.7554/eLife.48491 (PMC7000219; doi:10.7554/eLife.48491)
Supplement: Figure 2—figure supplement 1—source data 1. [file elife-48491-fig2-figsupp1-data1.zip › Fig2Supp1/single_realizations_1100000/work12]

#Rg Work
62.409100 0.000000
64.885000 0.057439
67.360900 0.144882
69.836800 0.328830
72.312700 0.303632
74.788600 0.446506
77.264500 0.521497
79.740400 0.638613
82.216300 0.866774
84.692200 1.001938
87.168100 1.156261
89.644000 1.282645
92.119900 1.380530
94.595800 1.512675
97.071700 1.634648
99.547600 1.777157
102.023500 1.973180
104.499400 2.149955
106.975300 2.349478
109.451200 2.486401
111.927100 2.660619
114.403000 2.837593
116.878900 3.069493
119.354800 3.414416
121.830700 3.654429
124.306600 3.966039
126.782500 4.330951
129.258400 4.641861
131.734300 4.923296
134.210200 5.281032
136.686100 5.601592
139.162000 5.913798
141.637900 6.261024
144.113800 6.591994
146.589700 6.955377
149.065600 7.220552
151.541500 7.584451
154.017400 8.063610
156.493300 8.556174
158.969200 8.940635
161.445100 9.360029
163.921000 9.912434
166.396900 10.368286
168.872800 10.844898
171.348700 11.365818
173.824600 11.917290
176.300500 12.286577
178.776400 12.838442
181.252300 13.420937
183.728200 14.071341
186.204100 14.638838
188.680000 15.313103
191.155900 15.938349
193.631800 16.571525
196.107700 17.344501
198.583600 18.120877
201.059500 18.919164
203.535400 20.042504
206.011300 20.991017
208.487200 21.800814
210.963100 22.693806
213.439000 23.690862
215.914900 24.768513
218.390800 25.894630
220.866700 27.189924
223.342600 28.578366
225.818500 30.081598
228.294400 31.555653
230.770300 33.178450
233.246200 35.003193
235.722100 36.921409
238.198000 38.863034
240.673900 40.975080
243.149800 43.109611
245.625700 45.564958
248.101600 48.134659
250.577500 50.839562
253.053400 54.080889
255.529300 57.623124
258.005200 60.995473
260.481100 65.025772
262.957000 69.471747
265.432900 74.566156
267.908800 80.292402
270.384700 87.586666
272.860600 94.179396
275.336500 101.671896
277.812400 110.076012
280.288300 119.658750
282.764200 130.626402
285.240100 143.411806
287.716000 157.161650
290.191900 173.102469
292.667800 191.083034
295.143700 210.770785
297.619600 232.140980
300.095500 257.038479
302.571400 285.025852
305.047300 316.548072
307.523200 367.962527
309.999100 523.998217
