# Supplementary material for: Efficient conversion of chemical energy into mechanical work by Hsp70 chaperones
Source: eLife. 2019 Dec 17;8:e48491. doi: 10.7554/eLife.48491 (PMC7000219; doi:10.7554/eLife.48491)
Supplement: Figure 2—figure supplement 1—source data 1. [file elife-48491-fig2-figsupp1-data1.zip › Fig2Supp1/single_realizations_1100000/work13]

#Rg Work
62.409100 0.000000
64.885000 0.026621
67.360900 -0.004090
69.836800 -0.106709
72.312700 -0.067517
74.788600 0.028703
77.264500 0.166702
79.740400 0.249848
82.216300 0.363590
84.692200 0.466495
87.168100 0.576503
89.644000 0.723344
92.119900 0.789867
94.595800 0.968275
97.071700 1.124759
99.547600 1.388050
102.023500 1.599121
104.499400 1.710950
106.975300 1.924058
109.451200 2.140135
111.927100 2.347591
114.403000 2.467729
116.878900 2.587941
119.354800 2.861056
121.830700 3.107109
124.306600 3.260915
126.782500 3.565799
129.258400 3.932560
131.734300 4.135742
134.210200 4.382622
136.686100 4.772518
139.162000 5.152592
141.637900 5.508151
144.113800 5.837329
146.589700 6.277190
149.065600 6.548104
151.541500 6.961757
154.017400 7.337488
156.493300 7.685513
158.969200 8.102215
161.445100 8.551184
163.921000 8.921751
166.396900 9.366044
168.872800 9.865317
171.348700 10.338823
173.824600 10.930579
176.300500 11.355125
178.776400 11.874004
181.252300 12.525889
183.728200 12.950543
186.204100 13.543222
188.680000 14.186085
191.155900 14.787289
193.631800 15.553750
196.107700 16.337757
198.583600 17.066099
201.059500 17.879958
203.535400 18.691465
206.011300 19.654605
208.487200 20.710810
210.963100 21.765642
213.439000 22.910049
215.914900 24.018244
218.390800 25.244487
220.866700 26.760865
223.342600 28.187959
225.818500 29.447816
228.294400 30.843110
230.770300 32.446002
233.246200 34.310923
235.722100 36.213895
238.198000 38.495300
240.673900 40.499149
243.149800 42.913017
245.625700 45.240255
248.101600 48.045288
250.577500 50.881992
253.053400 54.190465
255.529300 57.721909
258.005200 61.735487
260.481100 66.048538
262.957000 70.726114
265.432900 75.856676
267.908800 81.425591
270.384700 87.697521
272.860600 94.580245
275.336500 102.119687
277.812400 111.024327
280.288300 120.922850
282.764200 131.969725
285.240100 144.234272
287.716000 157.828120
290.191900 173.482080
292.667800 192.648621
295.143700 212.681351
297.619600 234.750257
300.095500 260.317198
302.571400 287.856150
305.047300 319.342256
307.523200 355.826178
309.999100 396.238463
