# Supplementary material for: Efficient conversion of chemical energy into mechanical work by Hsp70 chaperones
Source: eLife. 2019 Dec 17;8:e48491. doi: 10.7554/eLife.48491 (PMC7000219; doi:10.7554/eLife.48491)
Supplement: Figure 2—figure supplement 1—source data 1. [file elife-48491-fig2-figsupp1-data1.zip › Fig2Supp1/single_realizations_1100000/work14]

#Rg Work
62.409100 0.000000
64.885000 0.064219
67.360900 0.117937
69.836800 0.072079
72.312700 0.163673
74.788600 0.239192
77.264500 0.396148
79.740400 0.383615
82.216300 0.583441
84.692200 0.695910
87.168100 0.814989
89.644000 0.955044
92.119900 1.132595
94.595800 1.205485
97.071700 1.247617
99.547600 1.453904
102.023500 1.617188
104.499400 1.697957
106.975300 1.927264
109.451200 2.131830
111.927100 2.362469
114.403000 2.519897
116.878900 2.722099
119.354800 2.957000
121.830700 3.188617
124.306600 3.563147
126.782500 3.831903
129.258400 4.145313
131.734300 4.474279
134.210200 4.713271
136.686100 5.019382
139.162000 5.370871
141.637900 5.852170
144.113800 6.131772
146.589700 6.567332
149.065600 6.953010
151.541500 7.241684
154.017400 7.661431
156.493300 8.083518
158.969200 8.593403
161.445100 8.991901
163.921000 9.541055
166.396900 10.106475
168.872800 10.625132
171.348700 11.096012
173.824600 11.613525
176.300500 12.138145
178.776400 12.781400
181.252300 13.371583
183.728200 14.109120
186.204100 14.753351
188.680000 15.356634
191.155900 16.033198
193.631800 16.766680
196.107700 17.698516
198.583600 18.483644
201.059500 19.230421
203.535400 20.118214
206.011300 20.998678
208.487200 21.963681
210.963100 22.911773
213.439000 23.958068
215.914900 25.030350
218.390800 26.257286
220.866700 27.542782
223.342600 28.943915
225.818500 30.239244
228.294400 31.648688
230.770300 33.167296
233.246200 34.804698
235.722100 36.554644
238.198000 38.676006
240.673900 40.793196
243.149800 43.131440
245.625700 45.491938
248.101600 48.117678
250.577500 50.945167
253.053400 54.215344
255.529300 57.984150
258.005200 61.788588
260.481100 66.221435
262.957000 70.731619
265.432900 75.800294
267.908800 81.584020
270.384700 87.733411
272.860600 94.907644
275.336500 102.750821
277.812400 111.371939
280.288300 121.121445
282.764200 132.269206
285.240100 144.580244
287.716000 158.447020
290.191900 174.291237
292.667800 192.065874
295.143700 211.318900
297.619600 234.618955
300.095500 260.187016
302.571400 288.803621
305.047300 320.389075
307.523200 356.070860
309.999100 396.124073
