# Supplementary material for: Efficient conversion of chemical energy into mechanical work by Hsp70 chaperones
Source: eLife. 2019 Dec 17;8:e48491. doi: 10.7554/eLife.48491 (PMC7000219; doi:10.7554/eLife.48491)
Supplement: Figure 2—figure supplement 1—source data 1. [file elife-48491-fig2-figsupp1-data1.zip › Fig2Supp1/single_realizations_1100000/work15]

#Rg Work
62.409100 0.000000
64.885000 -0.023333
67.360900 0.063187
69.836800 0.101563
72.312700 0.202532
74.788600 0.424993
77.264500 0.359562
79.740400 0.400708
82.216300 0.410768
84.692200 0.649063
87.168100 0.772983
89.644000 0.930420
92.119900 1.004359
94.595800 1.293400
97.071700 1.452568
99.547600 1.680253
102.023500 1.893571
104.499400 2.175829
106.975300 2.384174
109.451200 2.568221
111.927100 2.728670
114.403000 3.076608
116.878900 3.343664
119.354800 3.567002
121.830700 3.799788
124.306600 4.025301
126.782500 4.428166
129.258400 4.670685
131.734300 4.801660
134.210200 5.060149
136.686100 5.368770
139.162000 5.664935
141.637900 5.919042
144.113800 6.147703
146.589700 6.558118
149.065600 6.904417
151.541500 7.297690
154.017400 7.776538
156.493300 8.257514
158.969200 8.665286
161.445100 9.158406
163.921000 9.648921
166.396900 10.147268
168.872800 10.654250
171.348700 11.125721
173.824600 11.722935
176.300500 12.290836
178.776400 12.867853
181.252300 13.494240
183.728200 14.194983
186.204100 14.800914
188.680000 15.570918
191.155900 16.296654
193.631800 17.108939
196.107700 17.911446
198.583600 18.687108
201.059500 19.433637
203.535400 20.362456
206.011300 21.204973
208.487200 22.211754
210.963100 23.240788
213.439000 24.201576
215.914900 25.346279
218.390800 26.741976
220.866700 28.065403
223.342600 29.372979
225.818500 30.828327
228.294400 32.441989
230.770300 34.084763
233.246200 35.758984
235.722100 37.362762
238.198000 39.382806
240.673900 41.595588
243.149800 43.860042
245.625700 46.368310
248.101600 48.930639
250.577500 51.821556
253.053400 54.917565
255.529300 58.139219
258.005200 61.810234
260.481100 66.024368
262.957000 70.514375
265.432900 75.380385
267.908800 81.270243
270.384700 87.524939
272.860600 94.559488
275.336500 102.532754
277.812400 110.784663
280.288300 119.874195
282.764200 130.473024
285.240100 142.824092
287.716000 156.730868
290.191900 171.924315
292.667800 188.780795
295.143700 207.630558
297.619600 228.859295
300.095500 253.596392
302.571400 281.975093
305.047300 312.717449
307.523200 347.992595
309.999100 389.362220
