# Supplementary material for: Efficient conversion of chemical energy into mechanical work by Hsp70 chaperones
Source: eLife. 2019 Dec 17;8:e48491. doi: 10.7554/eLife.48491 (PMC7000219; doi:10.7554/eLife.48491)
Supplement: Figure 2—figure supplement 1—source data 1. [file elife-48491-fig2-figsupp1-data1.zip › Fig2Supp1/single_realizations_1100000/work16]

#Rg Work
62.409100 0.000000
64.885000 -0.046274
67.360900 -0.176436
69.836800 -0.115872
72.312700 -0.145594
74.788600 -0.103731
77.264500 0.023341
79.740400 0.107304
82.216300 0.229841
84.692200 0.436180
87.168100 0.632870
89.644000 0.743427
92.119900 0.875792
94.595800 1.012253
97.071700 1.215649
99.547600 1.422027
102.023500 1.590351
104.499400 1.744787
106.975300 1.857920
109.451200 2.095355
111.927100 2.282892
114.403000 2.446788
116.878900 2.675011
119.354800 3.028937
121.830700 3.160624
124.306600 3.478683
126.782500 3.651002
129.258400 4.045669
131.734300 4.232416
134.210200 4.645255
136.686100 5.006662
139.162000 5.293485
141.637900 5.562392
144.113800 5.835517
146.589700 6.304346
149.065600 6.670776
151.541500 7.112853
154.017400 7.572751
156.493300 7.907169
158.969200 8.273842
161.445100 8.719532
163.921000 9.165214
166.396900 9.645001
168.872800 10.120410
171.348700 10.549360
173.824600 11.220211
176.300500 11.689231
178.776400 12.223594
181.252300 12.723474
183.728200 13.241159
186.204100 13.684013
188.680000 14.434378
191.155900 14.986468
193.631800 15.684527
196.107700 16.390589
198.583600 17.263891
201.059500 18.148713
203.535400 19.003888
206.011300 19.905589
208.487200 20.955759
210.963100 21.978998
213.439000 23.133468
215.914900 24.405117
218.390800 25.571259
220.866700 26.906316
223.342600 28.358383
225.818500 29.766131
228.294400 31.095755
230.770300 32.502205
233.246200 34.376306
235.722100 36.098213
238.198000 37.921557
240.673900 39.981737
243.149800 42.099738
245.625700 44.508410
248.101600 47.136930
250.577500 50.062295
253.053400 53.327930
255.529300 56.580645
258.005200 60.499165
260.481100 64.570579
262.957000 68.947460
265.432900 74.165024
267.908800 80.132537
270.384700 86.666931
272.860600 93.134510
275.336500 100.851437
277.812400 109.428951
280.288300 119.461315
282.764200 130.430206
285.240100 142.905900
287.716000 156.632852
290.191900 171.787128
292.667800 189.137901
295.143700 209.051055
297.619600 231.183468
300.095500 256.572895
302.571400 284.806937
305.047300 316.756371
307.523200 352.472775
309.999100 393.448200
