# Supplementary material for: Efficient conversion of chemical energy into mechanical work by Hsp70 chaperones
Source: eLife. 2019 Dec 17;8:e48491. doi: 10.7554/eLife.48491 (PMC7000219; doi:10.7554/eLife.48491)
Supplement: Figure 2—figure supplement 1—source data 1. [file elife-48491-fig2-figsupp1-data1.zip › Fig2Supp1/single_realizations_1100000/work17]

#Rg Work
62.409100 0.000000
64.885000 0.008341
67.360900 0.047154
69.836800 0.088903
72.312700 0.250145
74.788600 0.439114
77.264500 0.513711
79.740400 0.673573
82.216300 0.764160
84.692200 0.888986
87.168100 1.150309
89.644000 1.305538
92.119900 1.440157
94.595800 1.611113
97.071700 1.797230
99.547600 1.941004
102.023500 2.000253
104.499400 2.172509
106.975300 2.351866
109.451200 2.483971
111.927100 2.597196
114.403000 2.875439
116.878900 3.076644
119.354800 3.323701
121.830700 3.479350
124.306600 3.811435
126.782500 4.066902
129.258400 4.429591
131.734300 4.805546
134.210200 5.186131
136.686100 5.494169
139.162000 5.865765
141.637900 6.180952
144.113800 6.466395
146.589700 6.800163
149.065600 7.089118
151.541500 7.398042
154.017400 7.797918
156.493300 8.171604
158.969200 8.564315
161.445100 8.968942
163.921000 9.555565
166.396900 10.073055
168.872800 10.534886
171.348700 11.141530
173.824600 11.633661
176.300500 12.145880
178.776400 12.710945
181.252300 13.310697
183.728200 13.917323
186.204100 14.569248
188.680000 15.142371
191.155900 15.769390
193.631800 16.407267
196.107700 17.140419
198.583600 17.883242
201.059500 18.716999
203.535400 19.528577
206.011300 20.414401
208.487200 21.448267
210.963100 22.452002
213.439000 23.624778
215.914900 24.796047
218.390800 25.893661
220.866700 27.109699
223.342600 28.406031
225.818500 29.962994
228.294400 31.409897
230.770300 33.017275
233.246200 34.710584
235.722100 36.539687
238.198000 38.812168
240.673900 41.018426
243.149800 43.241956
245.625700 45.773986
248.101600 48.588771
250.577500 51.570542
253.053400 54.961257
255.529300 58.197360
258.005200 61.952153
260.481100 66.623289
262.957000 71.030579
265.432900 76.141136
267.908800 82.038496
270.384700 88.110014
272.860600 94.747517
275.336500 102.428781
277.812400 111.347487
280.288300 120.587383
282.764200 131.470234
285.240100 143.628621
287.716000 157.801754
290.191900 173.248909
292.667800 191.708705
295.143700 211.211345
297.619600 233.886587
300.095500 259.502491
302.571400 287.178295
305.047300 318.814930
307.523200 354.562843
309.999100 396.324682
