# Supplementary material for: Efficient conversion of chemical energy into mechanical work by Hsp70 chaperones
Source: eLife. 2019 Dec 17;8:e48491. doi: 10.7554/eLife.48491 (PMC7000219; doi:10.7554/eLife.48491)
Supplement: Figure 2—figure supplement 1—source data 1. [file elife-48491-fig2-figsupp1-data1.zip › Fig2Supp1/single_realizations_1100000/work18]

#Rg Work
62.409100 0.000000
64.885000 0.006019
67.360900 -0.002912
69.836800 0.035102
72.312700 0.024311
74.788600 0.190541
77.264500 0.260719
79.740400 0.435951
82.216300 0.646921
84.692200 0.756729
87.168100 0.930179
89.644000 1.110437
92.119900 1.193051
94.595800 1.331405
97.071700 1.464265
99.547600 1.643000
102.023500 1.778814
104.499400 2.041316
106.975300 2.182244
109.451200 2.390438
111.927100 2.697873
114.403000 2.997408
116.878900 3.135552
119.354800 3.381266
121.830700 3.591523
124.306600 3.940453
126.782500 4.193364
129.258400 4.451313
131.734300 4.717494
134.210200 4.967982
136.686100 5.231077
139.162000 5.555707
141.637900 5.864547
144.113800 6.185814
146.589700 6.446169
149.065600 6.746162
151.541500 7.028110
154.017400 7.524439
156.493300 8.042275
158.969200 8.314152
161.445100 8.744839
163.921000 9.277679
166.396900 9.793635
168.872800 10.272302
171.348700 10.817991
173.824600 11.460865
176.300500 11.977499
178.776400 12.701519
181.252300 13.367065
183.728200 13.906918
186.204100 14.358916
188.680000 15.014224
191.155900 15.733572
193.631800 16.614189
196.107700 17.369512
198.583600 18.142117
201.059500 18.996776
203.535400 19.869792
206.011300 20.694203
208.487200 21.548696
210.963100 22.416719
213.439000 23.549813
215.914900 24.819252
218.390800 26.029188
220.866700 27.077999
223.342600 28.484509
225.818500 30.112405
228.294400 31.528101
230.770300 33.099876
233.246200 34.751841
235.722100 36.775294
238.198000 38.856404
240.673900 40.872721
243.149800 43.152854
245.625700 45.770853
248.101600 48.486256
250.577500 51.328043
253.053400 54.311710
255.529300 57.970352
258.005200 61.729102
260.481100 65.965832
262.957000 70.209014
265.432900 75.243277
267.908800 80.903577
270.384700 87.103031
272.860600 93.703309
275.336500 101.507620
277.812400 110.143683
280.288300 119.939680
282.764200 131.314491
285.240100 143.448036
287.716000 157.628165
290.191900 172.790148
292.667800 189.694393
295.143700 209.242622
297.619600 231.779863
300.095500 256.932941
302.571400 284.953337
305.047300 317.221959
307.523200 352.803915
309.999100 393.321236
