# Supplementary material for: Efficient conversion of chemical energy into mechanical work by Hsp70 chaperones
Source: eLife. 2019 Dec 17;8:e48491. doi: 10.7554/eLife.48491 (PMC7000219; doi:10.7554/eLife.48491)
Supplement: Figure 2—figure supplement 1—source data 1. [file elife-48491-fig2-figsupp1-data1.zip › Fig2Supp1/single_realizations_1100000/work19]

#Rg Work
62.409100 0.000000
64.885000 0.073933
67.360900 0.139991
69.836800 0.227515
72.312700 0.296259
74.788600 0.358348
77.264500 0.393858
79.740400 0.562280
82.216300 0.656941
84.692200 0.847195
87.168100 0.909037
89.644000 1.057498
92.119900 1.254636
94.595800 1.291046
97.071700 1.477048
99.547600 1.748633
102.023500 1.964511
104.499400 2.179385
106.975300 2.421727
109.451200 2.582546
111.927100 2.920857
114.403000 3.204283
116.878900 3.426463
119.354800 3.657229
121.830700 3.876673
124.306600 4.063877
126.782500 4.345857
129.258400 4.691309
131.734300 5.064700
134.210200 5.463245
136.686100 5.807184
139.162000 6.139104
141.637900 6.476680
144.113800 6.871781
146.589700 7.050949
149.065600 7.509497
151.541500 8.069638
154.017400 8.495218
156.493300 8.867086
158.969200 9.284429
161.445100 9.622335
163.921000 10.136897
166.396900 10.558822
168.872800 11.046142
171.348700 11.513689
173.824600 12.030826
176.300500 12.584471
178.776400 13.093245
181.252300 13.800364
183.728200 14.516935
186.204100 15.222927
188.680000 15.902572
191.155900 16.506997
193.631800 17.243961
196.107700 17.981165
198.583600 18.873943
201.059500 19.691176
203.535400 20.635412
206.011300 21.597535
208.487200 22.457721
210.963100 23.365251
213.439000 24.647312
215.914900 25.638905
218.390800 26.669087
220.866700 27.970033
223.342600 29.421387
225.818500 30.805996
228.294400 32.619827
230.770300 34.253670
233.246200 35.863173
235.722100 37.834243
238.198000 39.895279
240.673900 41.915913
243.149800 44.270191
245.625700 46.672253
248.101600 49.609061
250.577500 52.364970
253.053400 55.545985
255.529300 58.836253
258.005200 62.574870
260.481100 66.974261
262.957000 71.845564
265.432900 76.980124
267.908800 82.545722
270.384700 88.865046
272.860600 96.077975
275.336500 103.891035
277.812400 112.426807
280.288300 122.185888
282.764200 133.213666
285.240100 145.392517
287.716000 158.971447
290.191900 177.418224
292.667800 196.441180
295.143700 216.017110
297.619600 238.402724
300.095500 264.299083
302.571400 294.139552
305.047300 326.727390
307.523200 361.936995
309.999100 402.795395
