# Supplementary material for: Efficient conversion of chemical energy into mechanical work by Hsp70 chaperones
Source: eLife. 2019 Dec 17;8:e48491. doi: 10.7554/eLife.48491 (PMC7000219; doi:10.7554/eLife.48491)
Supplement: Figure 2—figure supplement 1—source data 1. [file elife-48491-fig2-figsupp1-data1.zip › Fig2Supp1/single_realizations_1100000/work2]

#Rg Work
62.409100 0.000000
64.885000 0.162716
67.360900 0.147884
69.836800 0.204040
72.312700 0.380411
74.788600 0.563622
77.264500 0.830333
79.740400 1.024020
82.216300 1.046352
84.692200 1.211865
87.168100 1.341192
89.644000 1.427997
92.119900 1.511072
94.595800 1.635729
97.071700 1.821576
99.547600 2.042908
102.023500 2.216604
104.499400 2.508112
106.975300 2.707199
109.451200 3.021268
111.927100 3.300924
114.403000 3.517092
116.878900 3.752805
119.354800 3.954112
121.830700 4.164030
124.306600 4.445068
126.782500 4.660153
129.258400 4.920561
131.734300 5.196047
134.210200 5.430827
136.686100 5.691518
139.162000 5.999294
141.637900 6.298737
144.113800 6.676404
146.589700 6.997786
149.065600 7.314248
151.541500 7.779595
154.017400 8.221772
156.493300 8.661394
158.969200 9.079609
161.445100 9.551691
163.921000 9.975249
166.396900 10.502102
168.872800 10.925924
171.348700 11.486530
173.824600 12.025640
176.300500 12.620430
178.776400 13.079935
181.252300 13.655518
183.728200 14.275297
186.204100 14.740573
188.680000 15.444814
191.155900 16.165023
193.631800 16.851760
196.107700 17.640108
198.583600 18.481622
201.059500 19.277308
203.535400 20.232879
206.011300 21.079780
208.487200 22.101854
210.963100 23.173244
213.439000 24.379321
215.914900 25.442842
218.390800 26.538883
220.866700 27.784547
223.342600 29.073729
225.818500 30.524725
228.294400 32.078694
230.770300 33.736382
233.246200 35.522443
235.722100 37.375454
238.198000 39.317176
240.673900 41.274820
243.149800 43.653874
245.625700 45.993041
248.101600 48.571073
250.577500 51.467604
253.053400 54.620787
255.529300 58.205194
258.005200 61.776587
260.481100 65.765013
262.957000 70.562391
265.432900 75.737372
267.908800 81.448782
270.384700 87.922781
272.860600 94.600500
275.336500 102.557569
277.812400 110.978370
280.288300 120.859034
282.764200 131.671938
285.240100 144.308472
287.716000 158.479267
290.191900 173.562525
292.667800 190.677363
295.143700 209.719656
297.619600 231.901209
300.095500 256.918695
302.571400 285.834715
305.047300 318.679044
307.523200 354.787391
309.999100 397.884928
