# Supplementary material for: Efficient conversion of chemical energy into mechanical work by Hsp70 chaperones
Source: eLife. 2019 Dec 17;8:e48491. doi: 10.7554/eLife.48491 (PMC7000219; doi:10.7554/eLife.48491)
Supplement: Figure 2—figure supplement 1—source data 1. [file elife-48491-fig2-figsupp1-data1.zip › Fig2Supp1/single_realizations_1100000/work20]

#Rg Work
62.409100 0.000000
64.885000 0.008683
67.360900 0.028920
69.836800 0.121354
72.312700 0.250426
74.788600 0.282122
77.264500 0.457397
79.740400 0.534923
82.216300 0.742211
84.692200 0.910565
87.168100 1.039497
89.644000 1.256054
92.119900 1.440628
94.595800 1.597551
97.071700 1.855115
99.547600 2.032207
102.023500 2.104098
104.499400 2.327116
106.975300 2.519088
109.451200 2.677783
111.927100 2.829836
114.403000 3.020386
116.878900 3.276359
119.354800 3.560263
121.830700 3.738188
124.306600 3.973864
126.782500 4.319205
129.258400 4.609955
131.734300 4.919762
134.210200 5.207353
136.686100 5.498734
139.162000 5.698580
141.637900 5.937712
144.113800 6.282586
146.589700 6.556178
149.065600 6.835693
151.541500 7.252673
154.017400 7.736148
156.493300 8.190792
158.969200 8.654649
161.445100 9.024871
163.921000 9.419037
166.396900 9.951299
168.872800 10.427794
171.348700 10.822522
173.824600 11.433748
176.300500 11.991443
178.776400 12.554883
181.252300 13.007754
183.728200 13.610084
186.204100 14.329337
188.680000 15.056921
191.155900 15.803165
193.631800 16.387471
196.107700 17.017057
198.583600 17.807710
201.059500 18.564401
203.535400 19.461296
206.011300 20.271435
208.487200 21.290566
210.963100 22.200383
213.439000 23.242746
215.914900 24.335395
218.390800 25.458950
220.866700 26.798191
223.342600 28.091391
225.818500 29.405955
228.294400 30.876319
230.770300 32.476242
233.246200 34.179510
235.722100 36.155013
238.198000 38.058988
240.673900 40.142107
243.149800 42.390774
245.625700 44.755466
248.101600 47.460354
250.577500 50.474899
253.053400 53.366908
255.529300 56.659536
258.005200 60.475385
260.481100 64.852505
262.957000 69.576629
265.432900 74.882207
267.908800 80.517827
270.384700 86.730445
272.860600 94.070933
275.336500 101.874844
277.812400 110.320149
280.288300 119.848167
282.764200 130.908710
285.240100 143.412315
287.716000 156.357450
290.191900 171.749058
292.667800 189.238869
295.143700 208.681521
297.619600 230.898856
300.095500 256.225874
302.571400 284.946526
305.047300 316.813585
307.523200 353.219007
309.999100 394.487114
