# Supplementary material for: Efficient conversion of chemical energy into mechanical work by Hsp70 chaperones
Source: eLife. 2019 Dec 17;8:e48491. doi: 10.7554/eLife.48491 (PMC7000219; doi:10.7554/eLife.48491)
Supplement: Figure 2—figure supplement 1—source data 1. [file elife-48491-fig2-figsupp1-data1.zip › Fig2Supp1/single_realizations_1100000/work21]

#Rg Work
62.409100 0.000000
64.885000 -0.108868
67.360900 0.080914
69.836800 0.107244
72.312700 0.306673
74.788600 0.562679
77.264500 0.571800
79.740400 0.703284
82.216300 0.758948
84.692200 0.830952
87.168100 0.836095
89.644000 0.941158
92.119900 1.166489
94.595800 1.353752
97.071700 1.478324
99.547600 1.730333
102.023500 1.913073
104.499400 2.073935
106.975300 2.278362
109.451200 2.340810
111.927100 2.606703
114.403000 2.767605
116.878900 2.916061
119.354800 3.148526
121.830700 3.370520
124.306600 3.791192
126.782500 4.032707
129.258400 4.374644
131.734300 4.666376
134.210200 4.934316
136.686100 5.214180
139.162000 5.423756
141.637900 5.744296
144.113800 6.187027
146.589700 6.517393
149.065600 6.882402
151.541500 7.318284
154.017400 7.727530
156.493300 8.092982
158.969200 8.564377
161.445100 8.949594
163.921000 9.419200
166.396900 9.934584
168.872800 10.416209
171.348700 10.850808
173.824600 11.298342
176.300500 11.976223
178.776400 12.542443
181.252300 13.187973
183.728200 13.686392
186.204100 14.249327
188.680000 14.858266
191.155900 15.541707
193.631800 16.265836
196.107700 17.008684
198.583600 17.728481
201.059500 18.522473
203.535400 19.398598
206.011300 20.204410
208.487200 21.317738
210.963100 22.444411
213.439000 23.480231
215.914900 24.660099
218.390800 26.006451
220.866700 27.427075
223.342600 28.767800
225.818500 29.982028
228.294400 31.433508
230.770300 33.072783
233.246200 34.788785
235.722100 36.605382
238.198000 38.666152
240.673900 40.576119
243.149800 42.878399
245.625700 45.286905
248.101600 48.044484
250.577500 51.003766
253.053400 54.649192
255.529300 58.336006
258.005200 61.771625
260.481100 65.817413
262.957000 70.426439
265.432900 75.418005
267.908800 81.134753
270.384700 87.541532
272.860600 94.551651
275.336500 102.133256
277.812400 110.715098
280.288300 120.138967
282.764200 130.929575
285.240100 142.699967
287.716000 156.390893
290.191900 172.141295
292.667800 189.649446
295.143700 209.026248
297.619600 231.729315
300.095500 256.933720
302.571400 284.797562
305.047300 315.938792
307.523200 352.531380
309.999100 393.053927
