# Supplementary material for: Efficient conversion of chemical energy into mechanical work by Hsp70 chaperones
Source: eLife. 2019 Dec 17;8:e48491. doi: 10.7554/eLife.48491 (PMC7000219; doi:10.7554/eLife.48491)
Supplement: Figure 2—figure supplement 1—source data 1. [file elife-48491-fig2-figsupp1-data1.zip › Fig2Supp1/single_realizations_1100000/work22]

#Rg Work
62.409100 0.000000
64.885000 -0.067836
67.360900 0.097643
69.836800 0.036013
72.312700 0.094096
74.788600 0.086121
77.264500 0.137612
79.740400 0.295072
82.216300 0.261058
84.692200 0.520697
87.168100 0.673395
89.644000 0.866724
92.119900 1.250178
94.595800 1.395071
97.071700 1.622400
99.547600 1.722449
102.023500 1.871840
104.499400 1.975545
106.975300 2.244909
109.451200 2.490993
111.927100 2.704511
114.403000 2.901470
116.878900 3.007403
119.354800 3.288173
121.830700 3.441503
124.306600 3.650171
126.782500 3.910491
129.258400 4.200085
131.734300 4.484523
134.210200 4.676091
136.686100 5.059786
139.162000 5.526278
141.637900 5.861431
144.113800 6.256991
146.589700 6.669298
149.065600 7.007662
151.541500 7.317972
154.017400 7.681870
156.493300 8.168494
158.969200 8.585989
161.445100 9.079363
163.921000 9.632275
166.396900 10.065542
168.872800 10.514716
171.348700 10.939489
173.824600 11.452446
176.300500 11.896659
178.776400 12.461489
181.252300 13.195584
183.728200 13.710486
186.204100 14.218025
188.680000 14.859502
191.155900 15.576868
193.631800 16.262736
196.107700 17.038436
198.583600 17.731581
201.059500 18.492823
203.535400 19.485761
206.011300 20.497017
208.487200 21.447562
210.963100 22.388309
213.439000 23.362269
215.914900 24.544020
218.390800 25.701151
220.866700 27.006217
223.342600 28.330361
225.818500 29.809248
228.294400 31.373334
230.770300 32.845459
233.246200 34.506390
235.722100 36.400866
238.198000 38.280568
240.673900 40.372931
243.149800 42.711735
245.625700 45.083808
248.101600 47.748488
250.577500 50.775692
253.053400 53.906014
255.529300 57.287640
258.005200 60.712816
260.481100 64.816503
262.957000 69.330375
265.432900 74.500930
267.908800 79.790936
270.384700 85.743473
272.860600 92.491210
275.336500 100.345034
277.812400 109.069472
280.288300 118.462617
282.764200 129.278208
285.240100 141.059699
287.716000 154.581830
290.191900 170.341108
292.667800 188.119791
295.143700 208.020316
297.619600 230.035674
300.095500 255.696206
302.571400 283.804193
305.047300 315.547588
307.523200 350.752601
309.999100 390.789296
