# Supplementary material for: Efficient conversion of chemical energy into mechanical work by Hsp70 chaperones
Source: eLife. 2019 Dec 17;8:e48491. doi: 10.7554/eLife.48491 (PMC7000219; doi:10.7554/eLife.48491)
Supplement: Figure 2—figure supplement 1—source data 1. [file elife-48491-fig2-figsupp1-data1.zip › Fig2Supp1/single_realizations_1100000/work23]

#Rg Work
62.409100 0.000000
64.885000 0.038617
67.360900 0.141684
69.836800 0.107920
72.312700 0.075337
74.788600 -0.005791
77.264500 0.082043
79.740400 0.256190
82.216300 0.419400
84.692200 0.538246
87.168100 0.613746
89.644000 0.748202
92.119900 0.849087
94.595800 1.009624
97.071700 1.181776
99.547600 1.422335
102.023500 1.584424
104.499400 1.904118
106.975300 2.060882
109.451200 2.240567
111.927100 2.519113
114.403000 2.778805
116.878900 3.050021
119.354800 3.346914
121.830700 3.672013
124.306600 3.918790
126.782500 4.208307
129.258400 4.509283
131.734300 4.688107
134.210200 5.159798
136.686100 5.472210
139.162000 5.738377
141.637900 6.201560
144.113800 6.506186
146.589700 7.035477
149.065600 7.512981
151.541500 7.869902
154.017400 8.345930
156.493300 8.712797
158.969200 9.152418
161.445100 9.674082
163.921000 10.073041
166.396900 10.563812
168.872800 11.016353
171.348700 11.517019
173.824600 12.025419
176.300500 12.555749
178.776400 13.069642
181.252300 13.726970
183.728200 14.330874
186.204100 15.032111
188.680000 15.571006
191.155900 16.168841
193.631800 16.877098
196.107700 17.670996
198.583600 18.488444
201.059500 19.302142
203.535400 20.277093
206.011300 21.213431
208.487200 22.162266
210.963100 23.236650
213.439000 24.225680
215.914900 25.303485
218.390800 26.572003
220.866700 27.939900
223.342600 29.232089
225.818500 30.566958
228.294400 32.179636
230.770300 33.571142
233.246200 35.289448
235.722100 36.924087
238.198000 38.864803
240.673900 40.851689
243.149800 43.026600
245.625700 45.567937
248.101600 48.343174
250.577500 51.307260
253.053400 54.728654
255.529300 58.089554
258.005200 61.790537
260.481100 65.858254
262.957000 70.540453
265.432900 75.552174
267.908800 81.382871
270.384700 87.410663
272.860600 96.795070
275.336500 112.549467
277.812400 121.429154
280.288300 131.407664
282.764200 142.110486
285.240100 154.089629
287.716000 167.822093
290.191900 183.860478
292.667800 201.955021
295.143700 223.224793
297.619600 245.248448
300.095500 269.376670
302.571400 296.982392
305.047300 328.547204
307.523200 365.406748
309.999100 407.144295
