# Supplementary material for: Efficient conversion of chemical energy into mechanical work by Hsp70 chaperones
Source: eLife. 2019 Dec 17;8:e48491. doi: 10.7554/eLife.48491 (PMC7000219; doi:10.7554/eLife.48491)
Supplement: Figure 2—figure supplement 1—source data 1. [file elife-48491-fig2-figsupp1-data1.zip › Fig2Supp1/single_realizations_1100000/work24]

#Rg Work
62.409100 0.000000
64.885000 0.022061
67.360900 0.170563
69.836800 0.196806
72.312700 0.364646
74.788600 0.556485
77.264500 0.664179
79.740400 0.778659
82.216300 0.898805
84.692200 1.054077
87.168100 1.136577
89.644000 1.249717
92.119900 1.348769
94.595800 1.329988
97.071700 1.445983
99.547600 1.460088
102.023500 1.685300
104.499400 1.881977
106.975300 2.023252
109.451200 2.194864
111.927100 2.388710
114.403000 2.557647
116.878900 2.866976
119.354800 3.026714
121.830700 3.330022
124.306600 3.586626
126.782500 3.890675
129.258400 4.132561
131.734300 4.459152
134.210200 4.809096
136.686100 5.012229
139.162000 5.392188
141.637900 5.700087
144.113800 5.952203
146.589700 6.352067
149.065600 6.736907
151.541500 7.102119
154.017400 7.568536
156.493300 7.948998
158.969200 8.392429
161.445100 8.843554
163.921000 9.305611
166.396900 9.691421
168.872800 10.216854
171.348700 10.626067
173.824600 11.137152
176.300500 11.684365
178.776400 12.148553
181.252300 12.690735
183.728200 13.272634
186.204100 13.974174
188.680000 14.705803
191.155900 15.423092
193.631800 16.095443
196.107700 17.012895
198.583600 17.710603
201.059500 18.655491
203.535400 19.496352
206.011300 20.443839
208.487200 21.261851
210.963100 22.428086
213.439000 23.599448
215.914900 24.687343
218.390800 25.896102
220.866700 27.002444
223.342600 28.388224
225.818500 29.834756
228.294400 31.430309
230.770300 33.060976
233.246200 34.903513
235.722100 36.681101
238.198000 38.757497
240.673900 40.894757
243.149800 43.217035
245.625700 45.788793
248.101600 48.635883
250.577500 51.774965
253.053400 55.113801
255.529300 58.402160
258.005200 62.188664
260.481100 66.406045
262.957000 70.958951
265.432900 76.002681
267.908800 81.437669
270.384700 87.841511
272.860600 94.710484
275.336500 102.898515
277.812400 111.265735
280.288300 121.118513
282.764200 132.237315
285.240100 144.308571
287.716000 157.871910
290.191900 172.882183
292.667800 190.578036
295.143700 210.030062
297.619600 232.319641
300.095500 265.307657
302.571400 293.821792
305.047300 325.671669
307.523200 361.252182
309.999100 401.137524
