# Supplementary material for: Efficient conversion of chemical energy into mechanical work by Hsp70 chaperones
Source: eLife. 2019 Dec 17;8:e48491. doi: 10.7554/eLife.48491 (PMC7000219; doi:10.7554/eLife.48491)
Supplement: Figure 2—figure supplement 1—source data 1. [file elife-48491-fig2-figsupp1-data1.zip › Fig2Supp1/single_realizations_1100000/work25]

#Rg Work
62.409100 0.000000
64.885000 0.038348
67.360900 0.126979
69.836800 0.063127
72.312700 0.137558
74.788600 0.274264
77.264500 0.309017
79.740400 0.378618
82.216300 0.517386
84.692200 0.597525
87.168100 0.636404
89.644000 0.734100
92.119900 0.875100
94.595800 1.153439
97.071700 1.257806
99.547600 1.421185
102.023500 1.615601
104.499400 1.773926
106.975300 1.910527
109.451200 2.101337
111.927100 2.246822
114.403000 2.580719
116.878900 2.797123
119.354800 3.046865
121.830700 3.274696
124.306600 3.568743
126.782500 3.782498
129.258400 4.059890
131.734300 4.277986
134.210200 4.627362
136.686100 4.904593
139.162000 5.189747
141.637900 5.512383
144.113800 5.766947
146.589700 6.106384
149.065600 6.514952
151.541500 6.842125
154.017400 7.257545
156.493300 7.654498
158.969200 8.110341
161.445100 8.616304
163.921000 9.131925
166.396900 9.564130
168.872800 10.087094
171.348700 10.769171
173.824600 11.423622
176.300500 11.924077
178.776400 12.446472
181.252300 13.068232
183.728200 13.691294
186.204100 14.297171
188.680000 14.976021
191.155900 15.739361
193.631800 16.499722
196.107700 17.214308
198.583600 18.104093
201.059500 18.942446
203.535400 19.736933
206.011300 20.644328
208.487200 21.660658
210.963100 22.647734
213.439000 23.592256
215.914900 24.570319
218.390800 25.688794
220.866700 26.952373
223.342600 28.244408
225.818500 29.654372
228.294400 31.137167
230.770300 32.642932
233.246200 34.302617
235.722100 35.961399
238.198000 37.749573
240.673900 39.827606
243.149800 41.991707
245.625700 44.304045
248.101600 47.058139
250.577500 50.129808
253.053400 53.431674
255.529300 56.942501
258.005200 60.652040
260.481100 65.036221
262.957000 69.571709
265.432900 74.577634
267.908800 80.121177
270.384700 86.185086
272.860600 92.925590
275.336500 100.569620
277.812400 109.596336
280.288300 119.522801
282.764200 130.066370
285.240100 141.917996
287.716000 155.747804
290.191900 171.560008
292.667800 188.724895
295.143700 207.812349
297.619600 229.711995
300.095500 254.771136
302.571400 282.756322
305.047300 314.319758
307.523200 350.426756
309.999100 391.159748
