# Supplementary material for: Efficient conversion of chemical energy into mechanical work by Hsp70 chaperones
Source: eLife. 2019 Dec 17;8:e48491. doi: 10.7554/eLife.48491 (PMC7000219; doi:10.7554/eLife.48491)
Supplement: Figure 2—figure supplement 1—source data 1. [file elife-48491-fig2-figsupp1-data1.zip › Fig2Supp1/single_realizations_1100000/work26]

#Rg Work
62.409100 0.000000
64.885000 -0.093534
67.360900 -0.010201
69.836800 -0.068714
72.312700 0.091975
74.788600 0.188888
77.264500 0.180266
79.740400 0.259812
82.216300 0.383809
84.692200 0.581139
87.168100 0.635792
89.644000 0.687147
92.119900 0.853452
94.595800 1.021539
97.071700 1.156614
99.547600 1.439209
102.023500 1.669207
104.499400 1.869882
106.975300 2.095791
109.451200 2.395288
111.927100 2.646538
114.403000 2.809714
116.878900 3.013816
119.354800 3.240421
121.830700 3.442704
124.306600 3.727956
126.782500 3.995216
129.258400 4.320091
131.734300 4.540800
134.210200 4.893675
136.686100 5.111097
139.162000 5.545642
141.637900 5.831783
144.113800 6.152092
146.589700 6.438500
149.065600 6.746982
151.541500 7.094126
154.017400 7.462513
156.493300 7.892825
158.969200 8.187923
161.445100 8.560105
163.921000 8.936277
166.396900 9.315468
168.872800 9.800803
171.348700 10.294906
173.824600 10.762766
176.300500 11.349640
178.776400 11.891940
181.252300 12.546962
183.728200 13.068516
186.204100 13.702122
188.680000 14.223133
191.155900 14.887615
193.631800 15.603745
196.107700 16.431269
198.583600 17.240157
201.059500 18.001024
203.535400 18.867719
206.011300 19.947027
208.487200 20.876522
210.963100 21.880972
213.439000 22.981070
215.914900 24.033566
218.390800 25.179644
220.866700 26.499209
223.342600 27.820084
225.818500 29.258321
228.294400 30.706365
230.770300 32.540311
233.246200 34.265643
235.722100 35.990464
238.198000 38.098616
240.673900 39.932093
243.149800 42.436664
245.625700 44.764737
248.101600 47.604576
250.577500 50.604702
253.053400 53.727728
255.529300 57.521397
258.005200 61.336150
260.481100 65.649876
262.957000 70.326700
265.432900 75.026325
267.908800 80.655272
270.384700 89.441128
272.860600 96.295605
275.336500 103.631022
277.812400 112.320743
280.288300 121.836270
282.764200 133.097412
285.240100 145.084333
287.716000 159.010443
290.191900 173.941191
292.667800 191.788754
295.143700 212.094129
297.619600 234.346366
300.095500 259.350044
302.571400 287.358344
305.047300 319.470314
307.523200 355.532811
309.999100 395.908943
