# Supplementary material for: Efficient conversion of chemical energy into mechanical work by Hsp70 chaperones
Source: eLife. 2019 Dec 17;8:e48491. doi: 10.7554/eLife.48491 (PMC7000219; doi:10.7554/eLife.48491)
Supplement: Figure 2—figure supplement 1—source data 1. [file elife-48491-fig2-figsupp1-data1.zip › Fig2Supp1/single_realizations_1100000/work27]

#Rg Work
62.409100 0.000000
64.885000 -0.048788
67.360900 0.035004
69.836800 0.030473
72.312700 0.032865
74.788600 0.171305
77.264500 0.270343
79.740400 0.563119
82.216300 0.639520
84.692200 0.846143
87.168100 1.001382
89.644000 1.099034
92.119900 1.295549
94.595800 1.543938
97.071700 1.683442
99.547600 1.888498
102.023500 2.098689
104.499400 2.347188
106.975300 2.588576
109.451200 2.833780
111.927100 2.960245
114.403000 3.253139
116.878900 3.431128
119.354800 3.637417
121.830700 3.804812
124.306600 4.049369
126.782500 4.500545
129.258400 4.794729
131.734300 5.112146
134.210200 5.396537
136.686100 5.717197
139.162000 5.998990
141.637900 6.354921
144.113800 6.760204
146.589700 7.179770
149.065600 7.423261
151.541500 7.819750
154.017400 8.151069
156.493300 8.499005
158.969200 8.930066
161.445100 9.270679
163.921000 9.690520
166.396900 9.973345
168.872800 10.522030
171.348700 11.045332
173.824600 11.678216
176.300500 12.089571
178.776400 12.709426
181.252300 13.232053
183.728200 13.949275
186.204100 14.594598
188.680000 15.216423
191.155900 15.801712
193.631800 16.549691
196.107700 17.332004
198.583600 18.091920
201.059500 18.903966
203.535400 19.883905
206.011300 20.861068
208.487200 21.690813
210.963100 22.754408
213.439000 23.598904
215.914900 24.730830
218.390800 26.049839
220.866700 27.304014
223.342600 28.613130
225.818500 30.011858
228.294400 31.482310
230.770300 33.014066
233.246200 34.935982
235.722100 36.976714
238.198000 39.093830
240.673900 41.190302
243.149800 43.471820
245.625700 45.896893
248.101600 48.647626
250.577500 51.980448
253.053400 54.985270
255.529300 58.471213
258.005200 62.610676
260.481100 66.594437
262.957000 71.132185
265.432900 76.105275
267.908800 81.636820
270.384700 87.861619
272.860600 94.838297
275.336500 102.516852
277.812400 110.974091
280.288300 120.386930
282.764200 131.252314
285.240100 143.346188
287.716000 156.961549
290.191900 171.915766
292.667800 189.418606
295.143700 209.028185
297.619600 231.504644
300.095500 256.345871
302.571400 284.545689
305.047300 315.855112
307.523200 353.820694
309.999100 474.580971
