# Supplementary material for: Efficient conversion of chemical energy into mechanical work by Hsp70 chaperones
Source: eLife. 2019 Dec 17;8:e48491. doi: 10.7554/eLife.48491 (PMC7000219; doi:10.7554/eLife.48491)
Supplement: Figure 2—figure supplement 1—source data 1. [file elife-48491-fig2-figsupp1-data1.zip › Fig2Supp1/single_realizations_1100000/work28]

#Rg Work
62.409100 0.000000
64.885000 0.047076
67.360900 0.090851
69.836800 0.227772
72.312700 0.420510
74.788600 0.509472
77.264500 0.550467
79.740400 0.603880
82.216300 0.593073
84.692200 0.659210
87.168100 0.779347
89.644000 0.963543
92.119900 1.106278
94.595800 1.265972
97.071700 1.388165
99.547600 1.539380
102.023500 1.664371
104.499400 1.851927
106.975300 2.003570
109.451200 2.209321
111.927100 2.333529
114.403000 2.548462
116.878900 2.795855
119.354800 2.986017
121.830700 3.140860
124.306600 3.392516
126.782500 3.809201
129.258400 4.064989
131.734300 4.328082
134.210200 4.559261
136.686100 4.843344
139.162000 5.172154
141.637900 5.549412
144.113800 5.988022
146.589700 6.392503
149.065600 6.744168
151.541500 7.126965
154.017400 7.419326
156.493300 8.017038
158.969200 8.421469
161.445100 8.829135
163.921000 9.200954
166.396900 9.593445
168.872800 9.966947
171.348700 10.555789
173.824600 11.058155
176.300500 11.493670
178.776400 11.981657
181.252300 12.599521
183.728200 13.116685
186.204100 13.798149
188.680000 14.394860
191.155900 15.064097
193.631800 15.604269
196.107700 16.243132
198.583600 17.104193
201.059500 17.952297
203.535400 18.876799
206.011300 19.749204
208.487200 20.691620
210.963100 21.702882
213.439000 22.580124
215.914900 23.769983
218.390800 25.030311
220.866700 26.255205
223.342600 27.537213
225.818500 29.011942
228.294400 30.549928
230.770300 32.271500
233.246200 34.044227
235.722100 35.773874
238.198000 37.803137
240.673900 39.876516
243.149800 42.118567
245.625700 44.623887
248.101600 47.149381
250.577500 50.120763
253.053400 52.945312
255.529300 56.291019
258.005200 60.075849
260.481100 64.182713
262.957000 68.301440
265.432900 72.915454
267.908800 78.666027
270.384700 84.838169
272.860600 91.752994
275.336500 99.387226
277.812400 108.476034
280.288300 118.379982
282.764200 129.344800
285.240100 141.641035
287.716000 155.117648
290.191900 171.105476
292.667800 188.047133
295.143700 207.523615
297.619600 230.088978
300.095500 255.381528
302.571400 283.826988
305.047300 315.739203
307.523200 351.610535
309.999100 392.354121
