# Supplementary material for: Efficient conversion of chemical energy into mechanical work by Hsp70 chaperones
Source: eLife. 2019 Dec 17;8:e48491. doi: 10.7554/eLife.48491 (PMC7000219; doi:10.7554/eLife.48491)
Supplement: Figure 2—figure supplement 1—source data 1. [file elife-48491-fig2-figsupp1-data1.zip › Fig2Supp1/single_realizations_1100000/work29]

#Rg Work
62.409100 0.000000
64.885000 0.051433
67.360900 0.088852
69.836800 0.271736
72.312700 0.341600
74.788600 0.439796
77.264500 0.430644
79.740400 0.545987
82.216300 0.855231
84.692200 1.015167
87.168100 1.056184
89.644000 1.215171
92.119900 1.299549
94.595800 1.334188
97.071700 1.416984
99.547600 1.608084
102.023500 1.811771
104.499400 2.058166
106.975300 2.394966
109.451200 2.514575
111.927100 2.657080
114.403000 2.895127
116.878900 3.097228
119.354800 3.405567
121.830700 3.673714
124.306600 3.862383
126.782500 4.146488
129.258400 4.529663
131.734300 4.835724
134.210200 5.212192
136.686100 5.605669
139.162000 5.914166
141.637900 6.287013
144.113800 6.781625
146.589700 7.096770
149.065600 7.346803
151.541500 7.671491
154.017400 8.030600
156.493300 8.413440
158.969200 8.874659
161.445100 9.223260
163.921000 9.676021
166.396900 10.243745
168.872800 10.716500
171.348700 11.146685
173.824600 11.600912
176.300500 12.193803
178.776400 12.821778
181.252300 13.369119
183.728200 13.911729
186.204100 14.673403
188.680000 15.354997
191.155900 15.937375
193.631800 16.562259
196.107700 17.423360
198.583600 18.213752
201.059500 18.971457
203.535400 19.755751
206.011300 20.582973
208.487200 21.697050
210.963100 22.648535
213.439000 23.735933
215.914900 25.005886
218.390800 26.052186
220.866700 27.515085
223.342600 28.778628
225.818500 30.256099
228.294400 31.744159
230.770300 33.492195
233.246200 35.451610
235.722100 37.375754
238.198000 39.379169
240.673900 41.529022
243.149800 43.805936
245.625700 46.294034
248.101600 49.029250
250.577500 51.835463
253.053400 55.006758
255.529300 58.307680
258.005200 62.085025
260.481100 66.462201
262.957000 71.149235
265.432900 75.894753
267.908800 81.179089
270.384700 86.896248
272.860600 93.598952
275.336500 101.222833
277.812400 110.278514
280.288300 120.166107
282.764200 131.776571
285.240100 144.262145
287.716000 158.598713
290.191900 174.550784
292.667800 191.468223
295.143700 210.986017
297.619600 233.212925
300.095500 257.843415
302.571400 285.816987
305.047300 317.466689
307.523200 353.511339
309.999100 394.140838
