# Supplementary material for: Efficient conversion of chemical energy into mechanical work by Hsp70 chaperones
Source: eLife. 2019 Dec 17;8:e48491. doi: 10.7554/eLife.48491 (PMC7000219; doi:10.7554/eLife.48491)
Supplement: Figure 2—figure supplement 1—source data 1. [file elife-48491-fig2-figsupp1-data1.zip › Fig2Supp1/single_realizations_1100000/work3]

#Rg Work
62.409100 0.000000
64.885000 0.106006
67.360900 0.195340
69.836800 0.263971
72.312700 0.514052
74.788600 0.638789
77.264500 0.751490
79.740400 0.879339
82.216300 1.014842
84.692200 1.175881
87.168100 1.387744
89.644000 1.396909
92.119900 1.632510
94.595800 1.916204
97.071700 1.881663
99.547600 2.045289
102.023500 2.215983
104.499400 2.389875
106.975300 2.687741
109.451200 2.814007
111.927100 3.190751
114.403000 3.498886
116.878900 3.697353
119.354800 3.798781
121.830700 4.128141
124.306600 4.282117
126.782500 4.553962
129.258400 4.838558
131.734300 5.154687
134.210200 5.464156
136.686100 5.770610
139.162000 6.199025
141.637900 6.532507
144.113800 6.975883
146.589700 7.391990
149.065600 7.727755
151.541500 8.109481
154.017400 8.514993
156.493300 8.802956
158.969200 9.251652
161.445100 9.709608
163.921000 10.188480
166.396900 10.673733
168.872800 11.116001
171.348700 11.639507
173.824600 12.064005
176.300500 12.695464
178.776400 13.182647
181.252300 13.724246
183.728200 14.277785
186.204100 14.875346
188.680000 15.525838
191.155900 16.216367
193.631800 16.876102
196.107700 17.639785
198.583600 18.476219
201.059500 19.278971
203.535400 20.127182
206.011300 21.078728
208.487200 22.009161
210.963100 23.157377
213.439000 24.215449
215.914900 25.354760
218.390800 26.607348
220.866700 27.847669
223.342600 29.143922
225.818500 30.661056
228.294400 32.073404
230.770300 33.666890
233.246200 35.273186
235.722100 37.156260
238.198000 39.244356
240.673900 41.359831
243.149800 43.732366
245.625700 46.247439
248.101600 48.945895
250.577500 51.831115
253.053400 54.883896
255.529300 58.023952
258.005200 61.983535
260.481100 66.329854
262.957000 70.944512
265.432900 76.039171
267.908800 81.345593
270.384700 87.500544
272.860600 94.819956
275.336500 102.653273
277.812400 111.413964
280.288300 120.571552
282.764200 131.590703
285.240100 143.976654
287.716000 157.740599
290.191900 173.398244
292.667800 189.932072
295.143700 209.901020
297.619600 232.589306
300.095500 257.825150
302.571400 286.364261
305.047300 318.494451
307.523200 354.169148
309.999100 395.695019
