# Supplementary material for: Efficient conversion of chemical energy into mechanical work by Hsp70 chaperones
Source: eLife. 2019 Dec 17;8:e48491. doi: 10.7554/eLife.48491 (PMC7000219; doi:10.7554/eLife.48491)
Supplement: Figure 2—figure supplement 1—source data 1. [file elife-48491-fig2-figsupp1-data1.zip › Fig2Supp1/single_realizations_1100000/work30]

#Rg Work
62.409100 0.000000
64.885000 0.050282
67.360900 0.059762
69.836800 -0.041995
72.312700 0.160607
74.788600 0.243319
77.264500 0.293445
79.740400 0.439972
82.216300 0.554212
84.692200 0.609092
87.168100 0.559948
89.644000 0.650712
92.119900 0.796649
94.595800 0.851825
97.071700 1.114503
99.547600 1.328083
102.023500 1.460088
104.499400 1.712292
106.975300 1.820363
109.451200 2.093213
111.927100 2.394083
114.403000 2.734348
116.878900 3.010964
119.354800 3.223890
121.830700 3.530195
124.306600 3.800655
126.782500 4.122226
129.258400 4.337491
131.734300 4.680039
134.210200 5.079765
136.686100 5.399218
139.162000 5.781315
141.637900 6.056973
144.113800 6.503773
146.589700 6.833665
149.065600 7.234285
151.541500 7.610819
154.017400 7.941179
156.493300 8.425366
158.969200 8.775715
161.445100 9.138149
163.921000 9.620269
166.396900 10.096919
168.872800 10.576597
171.348700 11.160016
173.824600 11.556749
176.300500 12.000200
178.776400 12.435992
181.252300 12.915506
183.728200 13.529288
186.204100 14.069736
188.680000 14.749821
191.155900 15.384823
193.631800 16.279430
196.107700 16.943534
198.583600 17.555500
201.059500 18.486166
203.535400 19.341643
206.011300 20.385360
208.487200 21.410101
210.963100 22.354757
213.439000 23.288735
215.914900 24.368795
218.390800 25.601604
220.866700 26.877990
223.342600 28.380381
225.818500 29.835286
228.294400 31.437008
230.770300 32.919936
233.246200 34.546082
235.722100 36.135581
238.198000 38.043123
240.673900 40.115037
243.149800 42.289510
245.625700 44.959108
248.101600 47.811373
250.577500 50.833913
253.053400 54.107020
255.529300 57.834863
258.005200 61.706344
260.481100 65.612811
262.957000 70.331234
265.432900 75.992341
267.908800 81.822209
270.384700 87.640994
272.860600 94.192536
275.336500 101.871708
277.812400 110.211894
280.288300 119.615849
282.764200 130.477599
285.240100 142.537564
287.716000 156.192008
290.191900 171.851507
292.667800 189.724884
295.143700 209.710928
297.619600 232.148887
300.095500 257.166669
302.571400 285.040133
305.047300 316.892755
307.523200 353.412785
309.999100 393.990964
