# Supplementary material for: Efficient conversion of chemical energy into mechanical work by Hsp70 chaperones
Source: eLife. 2019 Dec 17;8:e48491. doi: 10.7554/eLife.48491 (PMC7000219; doi:10.7554/eLife.48491)
Supplement: Figure 2—figure supplement 1—source data 1. [file elife-48491-fig2-figsupp1-data1.zip › Fig2Supp1/single_realizations_1100000/work31]

#Rg Work
62.409100 0.000000
64.885000 0.112889
67.360900 0.220731
69.836800 0.213370
72.312700 0.342619
74.788600 0.588580
77.264500 0.730468
79.740400 0.878522
82.216300 0.980107
84.692200 1.132817
87.168100 1.352953
89.644000 1.444626
92.119900 1.567659
94.595800 1.737370
97.071700 1.830727
99.547600 1.974031
102.023500 2.192249
104.499400 2.419218
106.975300 2.682873
109.451200 2.889460
111.927100 3.050840
114.403000 3.312521
116.878900 3.607108
119.354800 3.829269
121.830700 4.091155
124.306600 4.393572
126.782500 4.580366
129.258400 4.921955
131.734300 5.200293
134.210200 5.495552
136.686100 5.847619
139.162000 6.107942
141.637900 6.459065
144.113800 6.792942
146.589700 7.233022
149.065600 7.478815
151.541500 7.803916
154.017400 8.231136
156.493300 8.597618
158.969200 9.025049
161.445100 9.367301
163.921000 9.775479
166.396900 10.289399
168.872800 10.671118
171.348700 11.164290
173.824600 11.803790
176.300500 12.349873
178.776400 13.032479
181.252300 13.612648
183.728200 14.085175
186.204100 14.873455
188.680000 15.459112
191.155900 16.190082
193.631800 16.928813
196.107700 17.656404
198.583600 18.392100
201.059500 19.323095
203.535400 20.186927
206.011300 21.068263
208.487200 21.964266
210.963100 22.986505
213.439000 24.039676
215.914900 25.177424
218.390800 26.224501
220.866700 27.499242
223.342600 28.779880
225.818500 30.412564
228.294400 31.985441
230.770300 33.642906
233.246200 35.222249
235.722100 37.029423
238.198000 39.064888
240.673900 40.971238
243.149800 43.288045
245.625700 45.529486
248.101600 48.592170
250.577500 51.597659
253.053400 54.942063
255.529300 58.476569
258.005200 62.759810
260.481100 67.008702
262.957000 71.436063
265.432900 76.555745
267.908800 82.501103
270.384700 88.448925
272.860600 95.251476
275.336500 102.723584
277.812400 111.397671
280.288300 121.196018
282.764200 132.695728
285.240100 144.459954
287.716000 157.916510
290.191900 173.118949
292.667800 190.157625
295.143700 209.867617
297.619600 232.643062
300.095500 257.993148
302.571400 286.341330
305.047300 319.241108
307.523200 355.127422
309.999100 395.723409
