# Supplementary material for: Efficient conversion of chemical energy into mechanical work by Hsp70 chaperones
Source: eLife. 2019 Dec 17;8:e48491. doi: 10.7554/eLife.48491 (PMC7000219; doi:10.7554/eLife.48491)
Supplement: Figure 2—figure supplement 1—source data 1. [file elife-48491-fig2-figsupp1-data1.zip › Fig2Supp1/single_realizations_1100000/work32]

#Rg Work
62.409100 0.000000
64.885000 0.072286
67.360900 0.173081
69.836800 0.118110
72.312700 0.217013
74.788600 0.316164
77.264500 0.312551
79.740400 0.492257
82.216300 0.664292
84.692200 0.799717
87.168100 0.834830
89.644000 1.041772
92.119900 1.198317
94.595800 1.399294
97.071700 1.534763
99.547600 1.679901
102.023500 1.825227
104.499400 1.907592
106.975300 2.134885
109.451200 2.397651
111.927100 2.594116
114.403000 2.853707
116.878900 3.217843
119.354800 3.576367
121.830700 3.800676
124.306600 3.975360
126.782500 4.266565
129.258400 4.570544
131.734300 4.811552
134.210200 4.942308
136.686100 5.225120
139.162000 5.605538
141.637900 6.018746
144.113800 6.418284
146.589700 6.735414
149.065600 7.108657
151.541500 7.412603
154.017400 7.883478
156.493300 8.168693
158.969200 8.638062
161.445100 9.028463
163.921000 9.402201
166.396900 9.916927
168.872800 10.370534
171.348700 10.891026
173.824600 11.489758
176.300500 11.975546
178.776400 12.529842
181.252300 13.161957
183.728200 13.832096
186.204100 14.534193
188.680000 15.167303
191.155900 15.907462
193.631800 16.665721
196.107700 17.444938
198.583600 18.232232
201.059500 19.016067
203.535400 19.738434
206.011300 20.640300
208.487200 21.604498
210.963100 22.556737
213.439000 23.565160
215.914900 24.847566
218.390800 25.962576
220.866700 27.290092
223.342600 28.567172
225.818500 29.948427
228.294400 31.478611
230.770300 33.117819
233.246200 34.807539
235.722100 36.738507
238.198000 38.737246
240.673900 40.786816
243.149800 42.955096
245.625700 45.152693
248.101600 47.977009
250.577500 50.949730
253.053400 53.903788
255.529300 57.345449
258.005200 61.336492
260.481100 65.450082
262.957000 70.142846
265.432900 75.163865
267.908800 80.975936
270.384700 86.952702
272.860600 93.998570
275.336500 101.582550
277.812400 110.352167
280.288300 120.426583
282.764200 131.457366
285.240100 143.964996
287.716000 157.935822
290.191900 173.491159
292.667800 191.492681
295.143700 211.385545
297.619600 233.677669
300.095500 258.162929
302.571400 286.109196
305.047300 318.149447
307.523200 355.173749
309.999100 395.625117
