# Supplementary material for: Efficient conversion of chemical energy into mechanical work by Hsp70 chaperones
Source: eLife. 2019 Dec 17;8:e48491. doi: 10.7554/eLife.48491 (PMC7000219; doi:10.7554/eLife.48491)
Supplement: Figure 2—figure supplement 1—source data 1. [file elife-48491-fig2-figsupp1-data1.zip › Fig2Supp1/single_realizations_1100000/work33]

#Rg Work
62.409100 0.000000
64.885000 0.037449
67.360900 -0.041757
69.836800 -0.037191
72.312700 0.045648
74.788600 -0.079392
77.264500 -0.013694
79.740400 0.022160
82.216300 -0.033511
84.692200 0.078293
87.168100 0.195649
89.644000 0.276418
92.119900 0.480714
94.595800 0.642747
97.071700 0.814580
99.547600 0.968811
102.023500 1.114547
104.499400 1.336676
106.975300 1.609492
109.451200 1.752958
111.927100 1.964253
114.403000 2.147762
116.878900 2.359056
119.354800 2.606765
121.830700 2.921497
124.306600 3.182518
126.782500 3.443315
129.258400 3.681939
131.734300 3.970325
134.210200 4.336217
136.686100 4.679189
139.162000 4.851101
141.637900 5.258348
144.113800 5.668852
146.589700 6.067952
149.065600 6.463034
151.541500 6.806765
154.017400 7.132844
156.493300 7.539435
158.969200 7.954456
161.445100 8.335123
163.921000 8.788821
166.396900 9.220094
168.872800 9.691003
171.348700 10.143845
173.824600 10.748363
176.300500 11.262686
178.776400 11.769424
181.252300 12.386158
183.728200 13.063799
186.204100 13.882782
188.680000 14.538077
191.155900 15.155361
193.631800 15.808715
196.107700 16.472638
198.583600 17.248900
201.059500 18.076835
203.535400 18.985880
206.011300 20.083644
208.487200 20.945290
210.963100 21.958283
213.439000 23.138299
215.914900 24.142935
218.390800 25.314832
220.866700 26.473791
223.342600 27.829314
225.818500 29.311663
228.294400 30.788062
230.770300 32.248997
233.246200 33.930547
235.722100 35.879361
238.198000 37.744103
240.673900 40.123941
243.149800 42.275460
245.625700 44.794978
248.101600 47.399679
250.577500 50.252922
253.053400 53.272557
255.529300 56.724666
258.005200 60.632815
260.481100 64.522596
262.957000 68.815209
265.432900 73.902262
267.908800 79.734404
270.384700 86.458195
272.860600 93.643586
275.336500 101.334248
277.812400 110.394073
280.288300 120.401739
282.764200 131.536417
285.240100 143.496571
287.716000 157.089934
290.191900 172.890584
292.667800 190.572366
295.143700 211.379459
297.619600 233.982026
300.095500 260.255136
302.571400 289.439951
305.047300 321.414804
307.523200 357.399307
309.999100 398.248090
