# Supplementary material for: Efficient conversion of chemical energy into mechanical work by Hsp70 chaperones
Source: eLife. 2019 Dec 17;8:e48491. doi: 10.7554/eLife.48491 (PMC7000219; doi:10.7554/eLife.48491)
Supplement: Figure 2—figure supplement 1—source data 1. [file elife-48491-fig2-figsupp1-data1.zip › Fig2Supp1/single_realizations_1100000/work34]

#Rg Work
62.409100 0.000000
64.885000 -0.101828
67.360900 0.129234
69.836800 0.247054
72.312700 0.412072
74.788600 0.594103
77.264500 0.811133
79.740400 0.836616
82.216300 1.009455
84.692200 1.117089
87.168100 1.244048
89.644000 1.410897
92.119900 1.589920
94.595800 1.809497
97.071700 1.995923
99.547600 2.119003
102.023500 2.364798
104.499400 2.676596
106.975300 2.863515
109.451200 3.181550
111.927100 3.369836
114.403000 3.469588
116.878900 3.768272
119.354800 3.861374
121.830700 4.127459
124.306600 4.377281
126.782500 4.625125
129.258400 4.904299
131.734300 5.087284
134.210200 5.328198
136.686100 5.773819
139.162000 6.134426
141.637900 6.407370
144.113800 6.721774
146.589700 7.085563
149.065600 7.353150
151.541500 7.783385
154.017400 8.222895
156.493300 8.507569
158.969200 8.963269
161.445100 9.413029
163.921000 9.746159
166.396900 10.339747
168.872800 10.802722
171.348700 11.356392
173.824600 11.750329
176.300500 12.319806
178.776400 12.832888
181.252300 13.398927
183.728200 14.018463
186.204100 14.497508
188.680000 15.180636
191.155900 15.931779
193.631800 16.664776
196.107700 17.369322
198.583600 18.211411
201.059500 19.019630
203.535400 19.897962
206.011300 20.910478
208.487200 21.907857
210.963100 22.949863
213.439000 23.955330
215.914900 25.177028
218.390800 26.460516
220.866700 27.757682
223.342600 29.146012
225.818500 30.536445
228.294400 32.009177
230.770300 33.674952
233.246200 35.291609
235.722100 37.156068
238.198000 38.959322
240.673900 41.104552
243.149800 43.499182
245.625700 46.051621
248.101600 48.547886
250.577500 51.575332
253.053400 54.698069
255.529300 58.165266
258.005200 61.811996
260.481100 66.150439
262.957000 70.487062
265.432900 75.717842
267.908800 81.391098
270.384700 87.917869
272.860600 94.717518
275.336500 102.581173
277.812400 111.060245
280.288300 121.249123
282.764200 132.377500
285.240100 149.985981
287.716000 166.277324
290.191900 181.658296
292.667800 199.307485
295.143700 219.108939
297.619600 240.706881
300.095500 265.056864
302.571400 293.338086
305.047300 324.946923
307.523200 361.681425
309.999100 402.868833
