# Supplementary material for: Efficient conversion of chemical energy into mechanical work by Hsp70 chaperones
Source: eLife. 2019 Dec 17;8:e48491. doi: 10.7554/eLife.48491 (PMC7000219; doi:10.7554/eLife.48491)
Supplement: Figure 2—figure supplement 1—source data 1. [file elife-48491-fig2-figsupp1-data1.zip › Fig2Supp1/single_realizations_1100000/work35]

#Rg Work
62.409100 0.000000
64.885000 0.001907
67.360900 0.024398
69.836800 0.039134
72.312700 0.053318
74.788600 0.081585
77.264500 0.160439
79.740400 0.318389
82.216300 0.388512
84.692200 0.516939
87.168100 0.686229
89.644000 0.836961
92.119900 1.204319
94.595800 1.457573
97.071700 1.574501
99.547600 1.716897
102.023500 1.947192
104.499400 2.081477
106.975300 2.309159
109.451200 2.512614
111.927100 2.805930
114.403000 2.983402
116.878900 3.154321
119.354800 3.349776
121.830700 3.565739
124.306600 3.889737
126.782500 4.236591
129.258400 4.387864
131.734300 4.733596
134.210200 4.997495
136.686100 5.264866
139.162000 5.585505
141.637900 6.008890
144.113800 6.410339
146.589700 6.815702
149.065600 7.141779
151.541500 7.576743
154.017400 7.904360
156.493300 8.278769
158.969200 8.569116
161.445100 8.876290
163.921000 9.322966
166.396900 9.803101
168.872800 10.371316
171.348700 10.847404
173.824600 11.422022
176.300500 11.970593
178.776400 12.724283
181.252300 13.292986
183.728200 13.925796
186.204100 14.525868
188.680000 15.160087
191.155900 15.855898
193.631800 16.640248
196.107700 17.507558
198.583600 18.456828
201.059500 19.282679
203.535400 20.201990
206.011300 21.049677
208.487200 22.079731
210.963100 22.963123
213.439000 24.061098
215.914900 25.016173
218.390800 26.213124
220.866700 27.487815
223.342600 28.778973
225.818500 30.298625
228.294400 31.770884
230.770300 33.232228
233.246200 35.029507
235.722100 36.927485
238.198000 38.997875
240.673900 41.168250
243.149800 43.442316
245.625700 45.972291
248.101600 48.712819
250.577500 51.519619
253.053400 54.833809
255.529300 58.372793
258.005200 61.952507
260.481100 66.570294
262.957000 70.993759
265.432900 75.824019
267.908800 81.109603
270.384700 87.436408
272.860600 94.642604
275.336500 102.453184
277.812400 111.576140
280.288300 121.545510
282.764200 132.146556
285.240100 144.329725
287.716000 158.129274
290.191900 173.729337
292.667800 190.480001
295.143700 209.750478
297.619600 231.821708
300.095500 256.449852
302.571400 284.347709
305.047300 315.422249
307.523200 351.609184
309.999100 391.925141
