# Supplementary material for: Efficient conversion of chemical energy into mechanical work by Hsp70 chaperones
Source: eLife. 2019 Dec 17;8:e48491. doi: 10.7554/eLife.48491 (PMC7000219; doi:10.7554/eLife.48491)
Supplement: Figure 2—figure supplement 1—source data 1. [file elife-48491-fig2-figsupp1-data1.zip › Fig2Supp1/single_realizations_1100000/work36]

#Rg Work
62.409100 0.000000
64.885000 -0.054337
67.360900 -0.079085
69.836800 0.002798
72.312700 -0.043419
74.788600 0.117336
77.264500 0.174909
79.740400 0.302371
82.216300 0.404733
84.692200 0.535951
87.168100 0.609526
89.644000 0.848700
92.119900 0.893762
94.595800 1.107071
97.071700 1.282764
99.547600 1.478695
102.023500 1.609066
104.499400 1.836904
106.975300 1.985602
109.451200 2.180464
111.927100 2.359900
114.403000 2.585989
116.878900 2.811367
119.354800 3.009920
121.830700 3.220168
124.306600 3.554883
126.782500 3.803774
129.258400 3.945829
131.734300 4.317667
134.210200 4.581474
136.686100 4.991478
139.162000 5.237101
141.637900 5.625076
144.113800 5.853969
146.589700 6.141803
149.065600 6.665088
151.541500 6.995330
154.017400 7.455141
156.493300 7.888486
158.969200 8.232662
161.445100 8.713395
163.921000 9.236857
166.396900 9.590620
168.872800 10.113284
171.348700 10.602167
173.824600 11.121784
176.300500 11.680143
178.776400 12.285055
181.252300 12.816025
183.728200 13.557577
186.204100 14.309438
188.680000 14.956329
191.155900 15.653432
193.631800 16.328295
196.107700 17.185975
198.583600 17.825030
201.059500 18.606610
203.535400 19.579774
206.011300 20.543781
208.487200 21.642980
210.963100 22.476030
213.439000 23.536286
215.914900 24.623001
218.390800 25.937916
220.866700 27.064891
223.342600 28.432373
225.818500 29.867455
228.294400 31.172687
230.770300 32.826265
233.246200 34.654053
235.722100 36.476078
238.198000 38.502324
240.673900 40.565849
243.149800 42.607048
245.625700 45.046535
248.101600 47.725327
250.577500 50.671481
253.053400 53.969394
255.529300 57.181655
258.005200 61.170179
260.481100 65.205929
262.957000 69.934987
265.432900 75.183817
267.908800 80.856428
270.384700 87.214062
272.860600 94.324091
275.336500 102.040455
277.812400 111.143427
280.288300 120.864495
282.764200 131.667425
285.240100 143.775716
287.716000 157.649944
290.191900 172.737486
292.667800 190.240887
295.143700 209.365993
297.619600 231.583448
300.095500 259.451920
302.571400 287.278754
305.047300 318.642312
307.523200 354.751734
309.999100 396.247792
