# Supplementary material for: Efficient conversion of chemical energy into mechanical work by Hsp70 chaperones
Source: eLife. 2019 Dec 17;8:e48491. doi: 10.7554/eLife.48491 (PMC7000219; doi:10.7554/eLife.48491)
Supplement: Figure 2—figure supplement 1—source data 1. [file elife-48491-fig2-figsupp1-data1.zip › Fig2Supp1/single_realizations_1100000/work37]

#Rg Work
62.409100 0.000000
64.885000 0.022458
67.360900 0.102783
69.836800 0.222293
72.312700 0.140644
74.788600 0.263271
77.264500 0.286109
79.740400 0.339170
82.216300 0.428944
84.692200 0.670499
87.168100 0.749121
89.644000 0.914147
92.119900 1.219542
94.595800 1.345617
97.071700 1.499326
99.547600 1.610250
102.023500 1.777973
104.499400 1.850742
106.975300 2.199192
109.451200 2.356734
111.927100 2.599459
114.403000 2.782468
116.878900 2.982009
119.354800 3.210097
121.830700 3.487736
124.306600 3.725967
126.782500 3.951322
129.258400 4.231157
131.734300 4.370981
134.210200 4.620872
136.686100 4.916475
139.162000 5.186423
141.637900 5.549683
144.113800 5.929009
146.589700 6.191171
149.065600 6.586614
151.541500 6.916095
154.017400 7.353354
156.493300 7.729941
158.969200 8.089935
161.445100 8.596811
163.921000 9.076838
166.396900 9.553158
168.872800 9.992994
171.348700 10.354937
173.824600 10.778937
176.300500 11.325811
178.776400 11.987698
181.252300 12.498288
183.728200 13.098208
186.204100 13.806119
188.680000 14.506723
191.155900 15.187942
193.631800 15.840120
196.107700 16.581825
198.583600 17.525716
201.059500 18.357874
203.535400 19.192650
206.011300 20.079042
208.487200 20.902570
210.963100 21.919770
213.439000 22.861605
215.914900 24.096158
218.390800 25.354006
220.866700 26.556588
223.342600 27.909432
225.818500 29.292691
228.294400 30.853753
230.770300 32.400416
233.246200 34.022959
235.722100 36.005453
238.198000 38.045076
240.673900 40.150532
243.149800 42.481374
245.625700 45.058451
248.101600 47.727283
250.577500 51.034964
253.053400 54.044423
255.529300 57.614103
258.005200 61.526769
260.481100 65.835937
262.957000 70.300696
265.432900 75.351913
267.908800 80.826555
270.384700 87.260587
272.860600 94.209129
275.336500 101.855303
277.812400 110.660538
280.288300 120.522494
282.764200 131.527774
285.240100 143.777732
287.716000 157.523909
290.191900 173.772274
292.667800 191.341202
295.143700 210.781101
297.619600 232.758795
300.095500 257.715329
302.571400 286.194752
305.047300 317.801526
307.523200 353.360951
309.999100 393.892790
