# Supplementary material for: Efficient conversion of chemical energy into mechanical work by Hsp70 chaperones
Source: eLife. 2019 Dec 17;8:e48491. doi: 10.7554/eLife.48491 (PMC7000219; doi:10.7554/eLife.48491)
Supplement: Figure 2—figure supplement 1—source data 1. [file elife-48491-fig2-figsupp1-data1.zip › Fig2Supp1/single_realizations_1100000/work38]

#Rg Work
62.409100 0.000000
64.885000 -0.060871
67.360900 0.112686
69.836800 0.125065
72.312700 0.296636
74.788600 0.352636
77.264500 0.446307
79.740400 0.559023
82.216300 0.600759
84.692200 0.807504
87.168100 0.954483
89.644000 1.218336
92.119900 1.404838
94.595800 1.583896
97.071700 1.794515
99.547600 1.928148
102.023500 2.229615
104.499400 2.396607
106.975300 2.559084
109.451200 2.813637
111.927100 3.046294
114.403000 3.348811
116.878900 3.614206
119.354800 3.758255
121.830700 4.027801
124.306600 4.257939
126.782500 4.566922
129.258400 4.879379
131.734300 5.179679
134.210200 5.560132
136.686100 5.871924
139.162000 6.204273
141.637900 6.395160
144.113800 6.820937
146.589700 7.246770
149.065600 7.569599
151.541500 7.939904
154.017400 8.328055
156.493300 8.822126
158.969200 9.120905
161.445100 9.562122
163.921000 10.048626
166.396900 10.607731
168.872800 11.013007
171.348700 11.511457
173.824600 11.848301
176.300500 12.500698
178.776400 13.137240
181.252300 13.610588
183.728200 14.168129
186.204100 14.828531
188.680000 15.507476
191.155900 16.174626
193.631800 16.888051
196.107700 17.582151
198.583600 18.505889
201.059500 19.411657
203.535400 20.198885
206.011300 21.125711
208.487200 22.011579
210.963100 22.977284
213.439000 24.066535
215.914900 25.110171
218.390800 26.237084
220.866700 27.431177
223.342600 28.698030
225.818500 30.090761
228.294400 31.517564
230.770300 33.212269
233.246200 34.846105
235.722100 36.616018
238.198000 38.807242
240.673900 40.814421
243.149800 43.184287
245.625700 45.778927
248.101600 48.369474
250.577500 51.345077
253.053400 54.558910
255.529300 57.829838
258.005200 61.590238
260.481100 65.967230
262.957000 70.657241
265.432900 75.704603
267.908800 81.193470
270.384700 87.498230
272.860600 94.326235
275.336500 102.395650
277.812400 111.033216
280.288300 120.639362
282.764200 132.595817
285.240100 145.154034
287.716000 159.069238
290.191900 174.675074
292.667800 192.540830
295.143700 212.027878
297.619600 233.968417
300.095500 258.924786
302.571400 287.159462
305.047300 318.764126
307.523200 393.256549
309.999100 560.699390
