# Supplementary material for: Efficient conversion of chemical energy into mechanical work by Hsp70 chaperones
Source: eLife. 2019 Dec 17;8:e48491. doi: 10.7554/eLife.48491 (PMC7000219; doi:10.7554/eLife.48491)
Supplement: Figure 2—figure supplement 1—source data 1. [file elife-48491-fig2-figsupp1-data1.zip › Fig2Supp1/single_realizations_1100000/work39]

#Rg Work
62.409100 0.000000
64.885000 -0.023199
67.360900 -0.120795
69.836800 -0.007810
72.312700 -0.013272
74.788600 0.112255
77.264500 0.129603
79.740400 0.228119
82.216300 0.380355
84.692200 0.384895
87.168100 0.523449
89.644000 0.648770
92.119900 0.766090
94.595800 1.051241
97.071700 1.192992
99.547600 1.196273
102.023500 1.282757
104.499400 1.497942
106.975300 1.691482
109.451200 1.991744
111.927100 2.203463
114.403000 2.347186
116.878900 2.705884
119.354800 2.884786
121.830700 3.106591
124.306600 3.377014
126.782500 3.735742
129.258400 4.066978
131.734300 4.345448
134.210200 4.611888
136.686100 4.928149
139.162000 5.206633
141.637900 5.554888
144.113800 5.899116
146.589700 6.156096
149.065600 6.647417
151.541500 6.938547
154.017400 7.319568
156.493300 7.744749
158.969200 8.149772
161.445100 8.484926
163.921000 8.943595
166.396900 9.431969
168.872800 9.953136
171.348700 10.524065
173.824600 11.034943
176.300500 11.649003
178.776400 12.190600
181.252300 12.709970
183.728200 13.378752
186.204100 14.114405
188.680000 14.789787
191.155900 15.430451
193.631800 16.123851
196.107700 16.848753
198.583600 17.648328
201.059500 18.448182
203.535400 19.194495
206.011300 20.128990
208.487200 21.136059
210.963100 22.163399
213.439000 23.155903
215.914900 24.354522
218.390800 25.443131
220.866700 26.549872
223.342600 27.755151
225.818500 29.187980
228.294400 30.591177
230.770300 32.123303
233.246200 33.542623
235.722100 35.333295
238.198000 37.143204
240.673900 39.496003
243.149800 41.688282
245.625700 44.354221
248.101600 47.039142
250.577500 49.977707
253.053400 53.004175
255.529300 56.691509
258.005200 60.711445
260.481100 64.897488
262.957000 69.537377
265.432900 74.730488
267.908800 80.140063
270.384700 86.270602
272.860600 93.414783
275.336500 100.991995
277.812400 109.630489
280.288300 119.544441
282.764200 131.018748
285.240100 143.490332
287.716000 157.037707
290.191900 172.728357
292.667800 189.758241
295.143700 209.289981
297.619600 231.258852
300.095500 256.272923
302.571400 285.350616
305.047300 317.342627
307.523200 353.230145
309.999100 394.092906
