# Supplementary material for: Efficient conversion of chemical energy into mechanical work by Hsp70 chaperones
Source: eLife. 2019 Dec 17;8:e48491. doi: 10.7554/eLife.48491 (PMC7000219; doi:10.7554/eLife.48491)
Supplement: Figure 2—figure supplement 1—source data 1. [file elife-48491-fig2-figsupp1-data1.zip › Fig2Supp1/single_realizations_1100000/work4]

#Rg Work
62.409100 0.000000
64.885000 -0.027490
67.360900 -0.059735
69.836800 -0.159143
72.312700 -0.002429
74.788600 0.062122
77.264500 0.145296
79.740400 0.319333
82.216300 0.450804
84.692200 0.569453
87.168100 0.844351
89.644000 0.942152
92.119900 1.023017
94.595800 1.214680
97.071700 1.416407
99.547600 1.649761
102.023500 1.753600
104.499400 2.069920
106.975300 2.277723
109.451200 2.467848
111.927100 2.630539
114.403000 2.789725
116.878900 3.070730
119.354800 3.250311
121.830700 3.625785
124.306600 3.911118
126.782500 4.086481
129.258400 4.405220
131.734300 4.644384
134.210200 4.912266
136.686100 5.275108
139.162000 5.683706
141.637900 5.902782
144.113800 6.235245
146.589700 6.644942
149.065600 6.959090
151.541500 7.428481
154.017400 7.892645
156.493300 8.257855
158.969200 8.737685
161.445100 9.153458
163.921000 9.643206
166.396900 10.100643
168.872800 10.625333
171.348700 11.164447
173.824600 11.649177
176.300500 12.242432
178.776400 12.775889
181.252300 13.274692
183.728200 13.812845
186.204100 14.510220
188.680000 15.110543
191.155900 15.856652
193.631800 16.511900
196.107700 17.243308
198.583600 17.996970
201.059500 18.707989
203.535400 19.742547
206.011300 20.579563
208.487200 21.472854
210.963100 22.547644
213.439000 23.629597
215.914900 24.647621
218.390800 25.891178
220.866700 27.067759
223.342600 28.300957
225.818500 29.556670
228.294400 30.996383
230.770300 32.737327
233.246200 34.434960
235.722100 36.228863
238.198000 38.350096
240.673900 40.530204
243.149800 43.034981
245.625700 45.427375
248.101600 48.239771
250.577500 51.054282
253.053400 54.191177
255.529300 57.511926
258.005200 61.343643
260.481100 65.590098
262.957000 70.169648
265.432900 75.585801
267.908800 81.450944
270.384700 87.612218
272.860600 94.490026
275.336500 102.485521
277.812400 111.178737
280.288300 120.738864
282.764200 131.208319
285.240100 143.166603
287.716000 156.762143
290.191900 171.796168
292.667800 189.208313
295.143700 208.779522
297.619600 231.171192
300.095500 256.832914
302.571400 285.644178
305.047300 318.652278
307.523200 355.257583
309.999100 396.065443
