# Supplementary material for: Efficient conversion of chemical energy into mechanical work by Hsp70 chaperones
Source: eLife. 2019 Dec 17;8:e48491. doi: 10.7554/eLife.48491 (PMC7000219; doi:10.7554/eLife.48491)
Supplement: Figure 2—figure supplement 1—source data 1. [file elife-48491-fig2-figsupp1-data1.zip › Fig2Supp1/single_realizations_1100000/work40]

#Rg Work
62.409100 0.000000
64.885000 -0.067554
67.360900 0.044398
69.836800 0.168206
72.312700 0.122035
74.788600 0.227847
77.264500 0.436224
79.740400 0.669469
82.216300 0.753871
84.692200 0.771332
87.168100 0.860713
89.644000 1.032834
92.119900 1.092066
94.595800 1.504727
97.071700 1.618559
99.547600 1.772069
102.023500 1.920127
104.499400 2.172363
106.975300 2.433174
109.451200 2.628495
111.927100 2.865506
114.403000 3.157639
116.878900 3.403205
119.354800 3.692127
121.830700 3.838049
124.306600 4.190392
126.782500 4.503260
129.258400 4.843417
131.734300 5.106920
134.210200 5.281087
136.686100 5.462890
139.162000 5.882441
141.637900 6.125869
144.113800 6.453373
146.589700 6.856347
149.065600 7.272296
151.541500 7.633242
154.017400 8.069047
156.493300 8.523688
158.969200 8.950399
161.445100 9.280493
163.921000 9.688558
166.396900 10.136044
168.872800 10.464079
171.348700 10.975121
173.824600 11.521686
176.300500 12.191296
178.776400 12.772888
181.252300 13.423884
183.728200 13.894147
186.204100 14.540213
188.680000 15.195245
191.155900 15.900595
193.631800 16.613768
196.107700 17.364972
198.583600 18.073740
201.059500 18.839741
203.535400 19.596729
206.011300 20.471562
208.487200 21.261523
210.963100 22.298206
213.439000 23.209540
215.914900 24.370936
218.390800 25.575094
220.866700 26.936467
223.342600 28.134380
225.818500 29.527138
228.294400 31.113985
230.770300 32.696238
233.246200 34.513133
235.722100 36.271962
238.198000 38.205560
240.673900 40.512227
243.149800 43.193092
245.625700 45.591548
248.101600 48.048940
250.577500 50.975673
253.053400 54.211201
255.529300 57.731642
258.005200 61.520930
260.481100 65.591638
262.957000 70.009863
265.432900 74.993146
267.908800 80.528283
270.384700 86.794889
272.860600 94.085296
275.336500 101.848905
277.812400 110.488932
280.288300 119.957449
282.764200 130.514672
285.240100 142.766518
287.716000 156.621809
290.191900 172.620128
292.667800 191.285036
295.143700 210.887394
297.619600 233.226443
300.095500 257.841413
302.571400 287.337828
305.047300 319.751915
307.523200 457.327500
309.999100 646.922881
