# Supplementary material for: Efficient conversion of chemical energy into mechanical work by Hsp70 chaperones
Source: eLife. 2019 Dec 17;8:e48491. doi: 10.7554/eLife.48491 (PMC7000219; doi:10.7554/eLife.48491)
Supplement: Figure 2—figure supplement 1—source data 1. [file elife-48491-fig2-figsupp1-data1.zip › Fig2Supp1/single_realizations_1100000/work41]

#Rg Work
62.409100 0.000000
64.885000 0.103110
67.360900 0.205127
69.836800 0.216717
72.312700 0.178797
74.788600 0.216420
77.264500 0.310466
79.740400 0.415852
82.216300 0.489877
84.692200 0.540401
87.168100 0.605656
89.644000 0.698787
92.119900 0.779764
94.595800 1.003184
97.071700 1.233711
99.547600 1.483384
102.023500 1.710885
104.499400 1.810702
106.975300 2.019378
109.451200 2.192652
111.927100 2.456800
114.403000 2.686674
116.878900 2.982817
119.354800 3.144318
121.830700 3.452001
124.306600 3.677495
126.782500 3.965839
129.258400 4.233127
131.734300 4.525735
134.210200 4.795348
136.686100 5.167509
139.162000 5.471305
141.637900 5.825317
144.113800 6.131259
146.589700 6.388004
149.065600 6.778568
151.541500 7.255208
154.017400 7.680895
156.493300 7.973786
158.969200 8.489078
161.445100 8.918523
163.921000 9.358256
166.396900 9.936413
168.872800 10.476856
171.348700 10.963450
173.824600 11.452963
176.300500 11.886366
178.776400 12.445380
181.252300 13.061855
183.728200 13.634835
186.204100 14.243681
188.680000 14.856232
191.155900 15.401861
193.631800 16.123486
196.107700 16.871485
198.583600 17.757756
201.059500 18.632662
203.535400 19.568576
206.011300 20.542456
208.487200 21.391564
210.963100 22.360868
213.439000 23.364890
215.914900 24.570026
218.390800 25.718655
220.866700 26.865769
223.342600 28.083244
225.818500 29.422408
228.294400 30.844499
230.770300 32.354467
233.246200 34.026388
235.722100 35.709575
238.198000 37.588064
240.673900 39.874383
243.149800 42.071116
245.625700 44.733096
248.101600 47.169467
250.577500 50.105965
253.053400 53.227649
255.529300 56.662788
258.005200 60.634197
260.481100 64.933899
262.957000 69.912915
265.432900 75.348269
267.908800 81.061585
270.384700 87.221332
272.860600 94.266947
275.336500 102.580644
277.812400 111.048283
280.288300 120.849746
282.764200 131.373445
285.240100 143.123480
287.716000 156.684198
290.191900 171.863564
292.667800 189.418120
295.143700 209.070589
297.619600 230.828342
300.095500 255.855005
302.571400 284.451809
305.047300 315.846389
307.523200 351.682646
309.999100 392.224831
