# Supplementary material for: Efficient conversion of chemical energy into mechanical work by Hsp70 chaperones
Source: eLife. 2019 Dec 17;8:e48491. doi: 10.7554/eLife.48491 (PMC7000219; doi:10.7554/eLife.48491)
Supplement: Figure 2—figure supplement 1—source data 1. [file elife-48491-fig2-figsupp1-data1.zip › Fig2Supp1/single_realizations_1100000/work42]

#Rg Work
62.409100 0.000000
64.885000 0.045971
67.360900 0.135992
69.836800 0.193428
72.312700 0.169706
74.788600 0.318941
77.264500 0.422991
79.740400 0.547883
82.216300 0.567958
84.692200 0.603101
87.168100 0.685452
89.644000 0.835571
92.119900 0.854328
94.595800 0.961037
97.071700 1.102405
99.547600 1.393557
102.023500 1.580788
104.499400 1.807408
106.975300 2.003789
109.451200 2.260163
111.927100 2.400351
114.403000 2.638344
116.878900 2.916667
119.354800 3.155684
121.830700 3.399585
124.306600 3.600429
126.782500 3.895327
129.258400 4.236904
131.734300 4.552215
134.210200 4.945710
136.686100 5.155798
139.162000 5.442661
141.637900 5.786762
144.113800 6.011608
146.589700 6.348044
149.065600 6.592546
151.541500 6.841894
154.017400 7.218943
156.493300 7.415045
158.969200 7.810079
161.445100 8.281174
163.921000 8.816641
166.396900 9.211773
168.872800 9.740388
171.348700 10.204112
173.824600 10.672409
176.300500 11.095192
178.776400 11.731745
181.252300 12.337169
183.728200 13.055433
186.204100 13.727013
188.680000 14.360720
191.155900 14.954088
193.631800 15.630629
196.107700 16.398463
198.583600 17.208970
201.059500 18.177848
203.535400 18.827554
206.011300 19.788032
208.487200 20.892812
210.963100 22.003609
213.439000 23.066179
215.914900 24.301614
218.390800 25.369524
220.866700 26.569347
223.342600 27.938042
225.818500 29.188002
228.294400 30.597168
230.770300 32.245744
233.246200 34.205010
235.722100 36.072734
238.198000 37.870179
240.673900 39.952034
243.149800 42.124414
245.625700 44.476884
248.101600 47.217880
250.577500 50.060771
253.053400 53.218280
255.529300 56.384470
258.005200 60.123230
260.481100 64.299043
262.957000 69.389114
265.432900 74.524917
267.908800 80.380838
270.384700 86.661141
272.860600 93.039856
275.336500 100.595751
277.812400 109.175163
280.288300 118.757633
282.764200 129.727395
285.240100 141.909989
287.716000 155.677969
290.191900 170.798737
292.667800 188.550135
295.143700 208.930438
297.619600 230.590920
300.095500 255.204892
302.571400 283.159848
305.047300 314.818847
307.523200 351.395527
309.999100 394.892316
