# Supplementary material for: Efficient conversion of chemical energy into mechanical work by Hsp70 chaperones
Source: eLife. 2019 Dec 17;8:e48491. doi: 10.7554/eLife.48491 (PMC7000219; doi:10.7554/eLife.48491)
Supplement: Figure 2—figure supplement 1—source data 1. [file elife-48491-fig2-figsupp1-data1.zip › Fig2Supp1/single_realizations_1100000/work43]

#Rg Work
62.409100 0.000000
64.885000 -0.079987
67.360900 -0.143944
69.836800 0.040762
72.312700 0.127428
74.788600 0.116573
77.264500 0.249272
79.740400 0.352605
82.216300 0.537411
84.692200 0.659202
87.168100 0.877015
89.644000 1.046883
92.119900 1.241158
94.595800 1.390676
97.071700 1.614780
99.547600 1.733056
102.023500 1.903928
104.499400 2.155127
106.975300 2.337592
109.451200 2.510518
111.927100 2.711861
114.403000 2.929454
116.878900 3.116431
119.354800 3.345417
121.830700 3.588623
124.306600 3.865482
126.782500 4.125965
129.258400 4.411038
131.734300 4.788579
134.210200 5.092152
136.686100 5.334612
139.162000 5.638795
141.637900 5.942636
144.113800 6.195762
146.589700 6.630691
149.065600 6.978620
151.541500 7.318219
154.017400 7.667667
156.493300 8.018645
158.969200 8.501842
161.445100 8.845910
163.921000 9.346108
166.396900 9.827781
168.872800 10.277392
171.348700 10.845828
173.824600 11.259582
176.300500 11.763017
178.776400 12.331035
181.252300 12.983491
183.728200 13.596661
186.204100 14.176121
188.680000 14.858160
191.155900 15.583941
193.631800 16.280672
196.107700 16.941035
198.583600 17.790817
201.059500 18.587978
203.535400 19.538013
206.011300 20.419724
208.487200 21.290809
210.963100 22.182085
213.439000 23.299422
215.914900 24.388254
218.390800 25.423652
220.866700 26.711816
223.342600 28.162639
225.818500 29.716001
228.294400 31.249781
230.770300 32.887146
233.246200 34.460821
235.722100 36.310613
238.198000 38.282015
240.673900 40.236363
243.149800 42.546957
245.625700 45.295316
248.101600 48.066291
250.577500 50.864510
253.053400 54.108604
255.529300 57.834848
258.005200 61.682668
260.481100 65.432144
262.957000 70.141006
265.432900 75.060355
267.908800 80.588701
270.384700 87.084254
272.860600 93.853337
275.336500 101.950312
277.812400 110.826866
280.288300 120.608543
282.764200 131.466825
285.240100 144.115858
287.716000 158.069943
290.191900 174.028261
292.667800 191.667328
295.143700 211.147397
297.619600 233.512156
300.095500 258.647265
302.571400 286.475634
305.047300 318.411723
307.523200 353.293836
309.999100 393.609364
