# Supplementary material for: Efficient conversion of chemical energy into mechanical work by Hsp70 chaperones
Source: eLife. 2019 Dec 17;8:e48491. doi: 10.7554/eLife.48491 (PMC7000219; doi:10.7554/eLife.48491)
Supplement: Figure 2—figure supplement 1—source data 1. [file elife-48491-fig2-figsupp1-data1.zip › Fig2Supp1/single_realizations_1100000/work44]

#Rg Work
62.409100 0.000000
64.885000 -0.050827
67.360900 -0.018866
69.836800 0.106243
72.312700 0.267894
74.788600 0.353284
77.264500 0.402905
79.740400 0.336813
82.216300 0.402586
84.692200 0.371811
87.168100 0.573123
89.644000 0.749169
92.119900 0.883345
94.595800 1.035039
97.071700 1.153282
99.547600 1.345652
102.023500 1.551961
104.499400 1.804079
106.975300 1.926752
109.451200 2.117374
111.927100 2.400615
114.403000 2.612613
116.878900 2.777343
119.354800 2.944163
121.830700 3.164869
124.306600 3.446910
126.782500 3.658791
129.258400 3.817057
131.734300 4.182800
134.210200 4.507896
136.686100 4.785709
139.162000 5.076993
141.637900 5.348184
144.113800 5.659288
146.589700 6.061064
149.065600 6.403568
151.541500 6.732751
154.017400 6.925151
156.493300 7.288679
158.969200 7.665464
161.445100 8.017653
163.921000 8.442634
166.396900 9.066413
168.872800 9.558079
171.348700 10.026103
173.824600 10.576491
176.300500 11.091059
178.776400 11.608243
181.252300 12.188496
183.728200 12.785878
186.204100 13.466180
188.680000 13.971973
191.155900 14.598443
193.631800 15.192257
196.107700 16.014521
198.583600 16.765801
201.059500 17.570857
203.535400 18.552917
206.011300 19.512795
208.487200 20.444208
210.963100 21.500001
213.439000 22.508050
215.914900 23.803833
218.390800 24.981520
220.866700 26.093063
223.342600 27.722425
225.818500 28.959913
228.294400 30.488606
230.770300 32.102999
233.246200 33.666028
235.722100 35.439619
238.198000 37.480251
240.673900 39.768354
243.149800 41.732173
245.625700 43.907560
248.101600 46.470322
250.577500 49.410108
253.053400 52.677433
255.529300 55.968086
258.005200 60.083944
260.481100 64.297052
262.957000 68.963728
265.432900 73.719914
267.908800 79.581438
270.384700 85.324537
272.860600 92.159982
275.336500 99.659969
277.812400 108.199671
280.288300 117.857645
282.764200 128.881927
285.240100 141.053529
287.716000 155.541040
290.191900 170.790091
292.667800 188.529168
295.143700 208.124480
297.619600 230.612425
300.095500 256.086368
302.571400 284.006949
305.047300 315.655651
307.523200 352.227108
309.999100 394.999841
