# Supplementary material for: Efficient conversion of chemical energy into mechanical work by Hsp70 chaperones
Source: eLife. 2019 Dec 17;8:e48491. doi: 10.7554/eLife.48491 (PMC7000219; doi:10.7554/eLife.48491)
Supplement: Figure 2—figure supplement 1—source data 1. [file elife-48491-fig2-figsupp1-data1.zip › Fig2Supp1/single_realizations_1100000/work45]

#Rg Work
62.409100 0.000000
64.885000 0.064383
67.360900 -0.017274
69.836800 0.136391
72.312700 0.219446
74.788600 0.330441
77.264500 0.528785
79.740400 0.558578
82.216300 0.810453
84.692200 0.966079
87.168100 1.121833
89.644000 1.281778
92.119900 1.469537
94.595800 1.609395
97.071700 1.887497
99.547600 1.956660
102.023500 2.174830
104.499400 2.377679
106.975300 2.681827
109.451200 2.904760
111.927100 3.126400
114.403000 3.289340
116.878900 3.490747
119.354800 3.754122
121.830700 3.914596
124.306600 4.210341
126.782500 4.568982
129.258400 4.784543
131.734300 5.139562
134.210200 5.432742
136.686100 5.762391
139.162000 6.126270
141.637900 6.542594
144.113800 6.921566
146.589700 7.314848
149.065600 7.787915
151.541500 8.155572
154.017400 8.463433
156.493300 8.916666
158.969200 9.348706
161.445100 9.822989
163.921000 10.250485
166.396900 10.759230
168.872800 11.213960
171.348700 11.737055
173.824600 12.236952
176.300500 12.767962
178.776400 13.234136
181.252300 13.851807
183.728200 14.481625
186.204100 15.268172
188.680000 16.018740
191.155900 16.620552
193.631800 17.211582
196.107700 17.997444
198.583600 18.738894
201.059500 19.585693
203.535400 20.397998
206.011300 21.348350
208.487200 22.475298
210.963100 23.535917
213.439000 24.582596
215.914900 25.807771
218.390800 27.112091
220.866700 28.535554
223.342600 30.105587
225.818500 31.657904
228.294400 33.383492
230.770300 34.833073
233.246200 36.536727
235.722100 38.265082
238.198000 40.349507
240.673900 42.554830
243.149800 44.987799
245.625700 47.378884
248.101600 50.064561
250.577500 53.001672
253.053400 56.198841
255.529300 59.677875
258.005200 63.332176
260.481100 67.347980
262.957000 71.993693
265.432900 77.046147
267.908800 82.568565
270.384700 88.902623
272.860600 95.501921
275.336500 103.272011
277.812400 111.659619
280.288300 121.530194
282.764200 132.380179
285.240100 144.611584
287.716000 158.561103
290.191900 173.867690
292.667800 190.736645
295.143700 210.406343
297.619600 233.070442
300.095500 258.063232
302.571400 286.664842
305.047300 318.877119
307.523200 354.193385
309.999100 394.972807
