# Supplementary material for: Efficient conversion of chemical energy into mechanical work by Hsp70 chaperones
Source: eLife. 2019 Dec 17;8:e48491. doi: 10.7554/eLife.48491 (PMC7000219; doi:10.7554/eLife.48491)
Supplement: Figure 2—figure supplement 1—source data 1. [file elife-48491-fig2-figsupp1-data1.zip › Fig2Supp1/single_realizations_1100000/work46]

#Rg Work
62.409100 0.000000
64.885000 -0.028849
67.360900 0.050807
69.836800 0.087211
72.312700 0.256741
74.788600 0.329259
77.264500 0.381514
79.740400 0.458244
82.216300 0.537347
84.692200 0.749341
87.168100 0.790090
89.644000 0.851721
92.119900 1.046380
94.595800 1.110224
97.071700 1.275205
99.547600 1.465710
102.023500 1.648372
104.499400 1.929426
106.975300 2.078279
109.451200 2.160781
111.927100 2.298012
114.403000 2.534762
116.878900 2.650460
119.354800 2.890967
121.830700 3.135301
124.306600 3.480017
126.782500 3.642784
129.258400 4.044980
131.734300 4.255448
134.210200 4.650346
136.686100 4.934580
139.162000 5.165053
141.637900 5.548163
144.113800 5.815283
146.589700 6.296769
149.065600 6.600438
151.541500 7.057652
154.017400 7.380958
156.493300 7.641190
158.969200 8.109335
161.445100 8.614690
163.921000 9.163166
166.396900 9.509462
168.872800 9.947073
171.348700 10.252122
173.824600 10.715790
176.300500 11.206008
178.776400 11.827315
181.252300 12.403560
183.728200 12.893823
186.204100 13.458106
188.680000 14.167142
191.155900 14.800092
193.631800 16.029502
196.107700 16.730669
198.583600 17.617448
201.059500 18.406275
203.535400 19.283273
206.011300 20.544553
208.487200 21.496941
210.963100 22.559450
213.439000 23.749295
215.914900 24.774268
218.390800 25.937251
220.866700 27.035837
223.342600 28.395747
225.818500 29.832748
228.294400 31.299348
230.770300 33.053085
233.246200 34.720971
235.722100 36.544128
238.198000 38.528908
240.673900 40.697065
243.149800 42.876146
245.625700 45.390272
248.101600 48.049558
250.577500 50.816540
253.053400 54.067294
255.529300 57.581243
258.005200 61.474195
260.481100 66.015459
262.957000 70.411399
265.432900 76.198206
267.908800 81.918858
270.384700 88.077338
272.860600 95.298016
275.336500 102.942856
277.812400 111.762706
280.288300 122.114524
282.764200 133.183984
285.240100 145.748132
287.716000 159.758117
290.191900 175.477359
292.667800 192.756683
295.143700 212.435001
297.619600 234.860460
300.095500 259.638722
302.571400 287.768375
305.047300 344.538371
307.523200 558.962720
309.999100 729.606484
