# Supplementary material for: Efficient conversion of chemical energy into mechanical work by Hsp70 chaperones
Source: eLife. 2019 Dec 17;8:e48491. doi: 10.7554/eLife.48491 (PMC7000219; doi:10.7554/eLife.48491)
Supplement: Figure 2—figure supplement 1—source data 1. [file elife-48491-fig2-figsupp1-data1.zip › Fig2Supp1/single_realizations_1100000/work47]

#Rg Work
62.409100 0.000000
64.885000 0.159733
67.360900 0.237070
69.836800 0.158031
72.312700 0.365140
74.788600 0.529263
77.264500 0.538742
79.740400 0.743422
82.216300 0.844274
84.692200 0.840779
87.168100 0.869822
89.644000 1.051572
92.119900 1.242709
94.595800 1.499979
97.071700 1.839422
99.547600 2.057027
102.023500 2.178987
104.499400 2.367929
106.975300 2.597648
109.451200 2.727174
111.927100 2.943456
114.403000 2.968075
116.878900 3.244430
119.354800 3.448304
121.830700 3.770856
124.306600 4.014165
126.782500 4.242783
129.258400 4.529872
131.734300 4.916755
134.210200 5.147199
136.686100 5.436045
139.162000 5.855555
141.637900 6.094845
144.113800 6.459613
146.589700 6.913273
149.065600 7.252618
151.541500 7.643718
154.017400 8.022766
156.493300 8.252184
158.969200 8.771447
161.445100 9.116985
163.921000 9.577316
166.396900 10.080298
168.872800 10.576008
171.348700 11.013611
173.824600 11.548111
176.300500 12.109780
178.776400 12.648975
181.252300 13.200578
183.728200 13.996742
186.204100 14.715000
188.680000 15.389245
191.155900 16.015628
193.631800 16.670454
196.107700 17.425135
198.583600 18.229387
201.059500 19.055728
203.535400 19.847721
206.011300 20.762858
208.487200 21.790170
210.963100 22.668218
213.439000 23.809878
215.914900 24.842316
218.390800 26.173150
220.866700 27.391625
223.342600 28.765352
225.818500 30.104671
228.294400 31.578483
230.770300 33.115481
233.246200 34.884331
235.722100 36.705884
238.198000 38.700841
240.673900 40.865578
243.149800 43.388918
245.625700 46.047260
248.101600 48.663194
250.577500 51.698617
253.053400 54.634549
255.529300 58.107579
258.005200 62.015922
260.481100 66.161874
262.957000 70.856597
265.432900 75.744960
267.908800 81.478193
270.384700 87.917756
272.860600 95.024049
275.336500 102.698595
277.812400 111.602788
280.288300 121.718044
282.764200 132.499569
285.240100 145.045085
287.716000 159.155888
290.191900 174.375098
292.667800 191.692532
295.143700 214.606493
297.619600 237.882502
300.095500 262.804059
302.571400 290.935560
305.047300 323.251445
307.523200 360.371766
309.999100 403.637430
