# Supplementary material for: Efficient conversion of chemical energy into mechanical work by Hsp70 chaperones
Source: eLife. 2019 Dec 17;8:e48491. doi: 10.7554/eLife.48491 (PMC7000219; doi:10.7554/eLife.48491)
Supplement: Figure 2—figure supplement 1—source data 1. [file elife-48491-fig2-figsupp1-data1.zip › Fig2Supp1/single_realizations_1100000/work48]

#Rg Work
62.409100 0.000000
64.885000 0.079606
67.360900 0.263151
69.836800 0.302854
72.312700 0.406794
74.788600 0.533991
77.264500 0.814713
79.740400 0.931175
82.216300 0.996317
84.692200 1.142989
87.168100 1.228237
89.644000 1.371774
92.119900 1.492509
94.595800 1.753478
97.071700 2.028998
99.547600 2.281951
102.023500 2.469314
104.499400 2.683727
106.975300 2.843019
109.451200 3.122030
111.927100 3.351796
114.403000 3.655691
116.878900 3.899642
119.354800 4.094410
121.830700 4.329908
124.306600 4.495555
126.782500 4.759650
129.258400 5.032031
131.734300 5.336841
134.210200 5.650504
136.686100 5.950304
139.162000 6.348395
141.637900 6.636658
144.113800 6.917135
146.589700 7.317738
149.065600 7.650533
151.541500 8.080915
154.017400 8.523500
156.493300 8.975964
158.969200 9.328138
161.445100 9.747480
163.921000 10.159031
166.396900 10.683523
168.872800 11.187824
171.348700 11.731364
173.824600 12.349299
176.300500 12.966674
178.776400 13.548967
181.252300 13.976663
183.728200 14.645438
186.204100 15.293962
188.680000 15.962220
191.155900 16.805013
193.631800 17.524056
196.107700 18.207648
198.583600 19.018429
201.059500 19.783492
203.535400 20.625751
206.011300 21.411875
208.487200 22.432763
210.963100 23.293808
213.439000 24.235502
215.914900 25.461199
218.390800 26.551406
220.866700 27.705054
223.342600 28.937277
225.818500 30.379016
228.294400 31.899933
230.770300 33.445236
233.246200 35.109233
235.722100 36.951894
238.198000 38.914130
240.673900 41.238343
243.149800 43.687818
245.625700 46.137568
248.101600 48.887118
250.577500 52.163383
253.053400 55.144257
255.529300 58.448746
258.005200 62.321363
260.481100 66.541784
262.957000 71.030214
265.432900 76.029598
267.908800 82.087475
270.384700 88.366342
272.860600 95.368776
275.336500 103.464952
277.812400 111.919692
280.288300 121.555989
282.764200 132.354488
285.240100 144.684329
287.716000 158.750311
290.191900 174.602595
292.667800 192.281219
295.143700 211.984719
297.619600 234.239610
300.095500 258.798617
302.571400 286.785563
305.047300 318.508874
307.523200 354.674671
309.999100 394.856318
