# Supplementary material for: Efficient conversion of chemical energy into mechanical work by Hsp70 chaperones
Source: eLife. 2019 Dec 17;8:e48491. doi: 10.7554/eLife.48491 (PMC7000219; doi:10.7554/eLife.48491)
Supplement: Figure 2—figure supplement 1—source data 1. [file elife-48491-fig2-figsupp1-data1.zip › Fig2Supp1/single_realizations_1100000/work49]

#Rg Work
62.409100 0.000000
64.885000 -0.045203
67.360900 0.037126
69.836800 0.132479
72.312700 0.111655
74.788600 0.237899
77.264500 0.297592
79.740400 0.330289
82.216300 0.404762
84.692200 0.495847
87.168100 0.655637
89.644000 0.678784
92.119900 0.891927
94.595800 1.113148
97.071700 1.440283
99.547600 1.594155
102.023500 1.808382
104.499400 1.891017
106.975300 2.152169
109.451200 2.259165
111.927100 2.369842
114.403000 2.662841
116.878900 2.947260
119.354800 3.179459
121.830700 3.522822
124.306600 3.822409
126.782500 3.991748
129.258400 4.409070
131.734300 4.704665
134.210200 4.920671
136.686100 5.177469
139.162000 5.638181
141.637900 6.005177
144.113800 6.399897
146.589700 6.652942
149.065600 7.037682
151.541500 7.346220
154.017400 7.763064
156.493300 8.143951
158.969200 8.580794
161.445100 9.008206
163.921000 9.616057
166.396900 9.989479
168.872800 10.507519
171.348700 11.041891
173.824600 11.635763
176.300500 12.036773
178.776400 12.661573
181.252300 13.170421
183.728200 13.623087
186.204100 14.283728
188.680000 14.966101
191.155900 15.492315
193.631800 16.276183
196.107700 17.039311
198.583600 17.908252
201.059500 18.609112
203.535400 19.437244
206.011300 20.228630
208.487200 21.153407
210.963100 22.177001
213.439000 23.211400
215.914900 24.594526
218.390800 25.900942
220.866700 27.225106
223.342600 28.416445
225.818500 29.854058
228.294400 31.513851
230.770300 33.149058
233.246200 35.022712
235.722100 37.026877
238.198000 39.006574
240.673900 41.045848
243.149800 43.517723
245.625700 46.088438
248.101600 48.929051
250.577500 51.965073
253.053400 54.944462
255.529300 58.480340
258.005200 62.703673
260.481100 66.662257
262.957000 71.073108
265.432900 76.024533
267.908800 81.500625
270.384700 87.284418
272.860600 94.257062
275.336500 101.988511
277.812400 110.780499
280.288300 120.768436
282.764200 132.104301
285.240100 144.154051
287.716000 157.680592
290.191900 173.628083
292.667800 191.093318
295.143700 210.221015
297.619600 232.106726
300.095500 256.652989
302.571400 285.129255
305.047300 317.251343
307.523200 354.135627
309.999100 395.288201
