# Supplementary material for: Efficient conversion of chemical energy into mechanical work by Hsp70 chaperones
Source: eLife. 2019 Dec 17;8:e48491. doi: 10.7554/eLife.48491 (PMC7000219; doi:10.7554/eLife.48491)
Supplement: Figure 2—figure supplement 1—source data 1. [file elife-48491-fig2-figsupp1-data1.zip › Fig2Supp1/single_realizations_1100000/work5]

#Rg Work
62.409100 0.000000
64.885000 0.075868
67.360900 0.105957
69.836800 0.134117
72.312700 0.195707
74.788600 0.364709
77.264500 0.385948
79.740400 0.499265
82.216300 0.536274
84.692200 0.639038
87.168100 0.751628
89.644000 1.013150
92.119900 1.165757
94.595800 1.327365
97.071700 1.617955
99.547600 1.681910
102.023500 2.002739
104.499400 2.148475
106.975300 2.335422
109.451200 2.576650
111.927100 2.788940
114.403000 3.124532
116.878900 3.436320
119.354800 3.651610
121.830700 3.884999
124.306600 4.204136
126.782500 4.539254
129.258400 4.786808
131.734300 5.169581
134.210200 5.388151
136.686100 5.636425
139.162000 5.852062
141.637900 6.192271
144.113800 6.548358
146.589700 6.882407
149.065600 7.290191
151.541500 7.569801
154.017400 7.976714
156.493300 8.282273
158.969200 8.874803
161.445100 9.343813
163.921000 9.926091
166.396900 10.462074
168.872800 10.951806
171.348700 11.491809
173.824600 11.985684
176.300500 12.554246
178.776400 13.111350
181.252300 13.731794
183.728200 14.347618
186.204100 15.004675
188.680000 15.642913
191.155900 16.153193
193.631800 17.038033
196.107700 17.778706
198.583600 18.482662
201.059500 19.311393
203.535400 20.134517
206.011300 21.054872
208.487200 22.126551
210.963100 23.062021
213.439000 23.973500
215.914900 24.904576
218.390800 26.295738
220.866700 27.532521
223.342600 29.059649
225.818500 30.529399
228.294400 32.058445
230.770300 33.556215
233.246200 35.416090
235.722100 37.147833
238.198000 39.071622
240.673900 41.231514
243.149800 43.344050
245.625700 45.483035
248.101600 48.099386
250.577500 50.972106
253.053400 54.173388
255.529300 57.568342
258.005200 61.339180
260.481100 65.522382
262.957000 70.337584
265.432900 75.171034
267.908800 80.822758
270.384700 87.029662
272.860600 93.976852
275.336500 101.662306
277.812400 110.310038
280.288300 120.210956
282.764200 130.937796
285.240100 142.775475
287.716000 156.191796
290.191900 171.787546
292.667800 189.448472
295.143700 209.173296
297.619600 231.686863
300.095500 256.393094
302.571400 284.749766
305.047300 316.064937
307.523200 351.429627
309.999100 391.881414
