# Supplementary material for: Efficient conversion of chemical energy into mechanical work by Hsp70 chaperones
Source: eLife. 2019 Dec 17;8:e48491. doi: 10.7554/eLife.48491 (PMC7000219; doi:10.7554/eLife.48491)
Supplement: Figure 2—figure supplement 1—source data 1. [file elife-48491-fig2-figsupp1-data1.zip › Fig2Supp1/single_realizations_1100000/work50]

#Rg Work
62.409100 0.000000
64.885000 0.142660
67.360900 0.138579
69.836800 0.287248
72.312700 0.136612
74.788600 0.075905
77.264500 0.068085
79.740400 0.214006
82.216300 0.321235
84.692200 0.416161
87.168100 0.502683
89.644000 0.628367
92.119900 0.783514
94.595800 1.060252
97.071700 1.256770
99.547600 1.403124
102.023500 1.556482
104.499400 1.759808
106.975300 2.048060
109.451200 2.257205
111.927100 2.350336
114.403000 2.539698
116.878900 2.759693
119.354800 3.002468
121.830700 3.081833
124.306600 3.415327
126.782500 3.726706
129.258400 4.057942
131.734300 4.316240
134.210200 4.550378
136.686100 4.814910
139.162000 5.164612
141.637900 5.472658
144.113800 5.888390
146.589700 6.262626
149.065600 6.618259
151.541500 6.938798
154.017400 7.367100
156.493300 7.735046
158.969200 8.128711
161.445100 8.568322
163.921000 8.962256
166.396900 9.390365
168.872800 9.947435
171.348700 10.491496
173.824600 11.034708
176.300500 11.516372
178.776400 12.075416
181.252300 12.632635
183.728200 13.292278
186.204100 13.883347
188.680000 14.464778
191.155900 15.260649
193.631800 15.963840
196.107700 16.805612
198.583600 17.795360
201.059500 18.589214
203.535400 19.417276
206.011300 20.234651
208.487200 21.334490
210.963100 22.432105
213.439000 23.439512
215.914900 24.744288
218.390800 26.094130
220.866700 27.353316
223.342600 28.616353
225.818500 30.130244
228.294400 31.716398
230.770300 33.435668
233.246200 35.174703
235.722100 36.944090
238.198000 38.754610
240.673900 40.878521
243.149800 43.303003
245.625700 45.977642
248.101600 48.714955
250.577500 51.656294
253.053400 55.039157
255.529300 58.439496
258.005200 62.253128
260.481100 66.343418
262.957000 71.030508
265.432900 76.161574
267.908800 81.845853
270.384700 88.369354
272.860600 95.550174
275.336500 103.243577
277.812400 112.022174
280.288300 121.837281
282.764200 132.886996
285.240100 145.599957
287.716000 159.062078
290.191900 175.041519
292.667800 192.360535
295.143700 212.336359
297.619600 234.626497
300.095500 259.710446
302.571400 287.765026
305.047300 319.598659
307.523200 355.826114
309.999100 396.472181
