# Supplementary material for: Efficient conversion of chemical energy into mechanical work by Hsp70 chaperones
Source: eLife. 2019 Dec 17;8:e48491. doi: 10.7554/eLife.48491 (PMC7000219; doi:10.7554/eLife.48491)
Supplement: Figure 2—figure supplement 1—source data 1. [file elife-48491-fig2-figsupp1-data1.zip › Fig2Supp1/single_realizations_1100000/work51]

#Rg Work
62.409100 0.000000
64.885000 0.018872
67.360900 0.050749
69.836800 0.088316
72.312700 0.272136
74.788600 0.283320
77.264500 0.422902
79.740400 0.540793
82.216300 0.799815
84.692200 0.928751
87.168100 0.974354
89.644000 1.185143
92.119900 1.476239
94.595800 1.676897
97.071700 1.865348
99.547600 1.980585
102.023500 2.250172
104.499400 2.472443
106.975300 2.774320
109.451200 3.035484
111.927100 3.231566
114.403000 3.506250
116.878900 3.710208
119.354800 3.997850
121.830700 4.242646
124.306600 4.468409
126.782500 4.799396
129.258400 5.043218
131.734300 5.390017
134.210200 5.696977
136.686100 5.939383
139.162000 6.245623
141.637900 6.542234
144.113800 6.779249
146.589700 7.206672
149.065600 7.492262
151.541500 7.863710
154.017400 8.277930
156.493300 8.660926
158.969200 9.098715
161.445100 9.609692
163.921000 10.047073
166.396900 10.510374
168.872800 10.869734
171.348700 11.402544
173.824600 11.892085
176.300500 12.346434
178.776400 12.945839
181.252300 13.493283
183.728200 14.077925
186.204100 14.722172
188.680000 15.311118
191.155900 15.863717
193.631800 16.596862
196.107700 17.371683
198.583600 18.136268
201.059500 18.922696
203.535400 19.699600
206.011300 20.499138
208.487200 21.504390
210.963100 22.409427
213.439000 23.546665
215.914900 24.542489
218.390800 25.746293
220.866700 26.972019
223.342600 28.209468
225.818500 29.523622
228.294400 31.100910
230.770300 32.654175
233.246200 34.302170
235.722100 36.077496
238.198000 38.182354
240.673900 40.405963
243.149800 42.767757
245.625700 45.389162
248.101600 48.054615
250.577500 50.775642
253.053400 53.964875
255.529300 57.206654
258.005200 60.931570
260.481100 65.161825
262.957000 69.483053
265.432900 74.161428
267.908800 79.648805
270.384700 86.017720
272.860600 93.169806
275.336500 101.008248
277.812400 110.056448
280.288300 120.127900
282.764200 130.988407
285.240100 143.292179
287.716000 157.071243
290.191900 172.873376
292.667800 190.563244
295.143700 210.060811
297.619600 232.639555
300.095500 257.610985
302.571400 285.975786
305.047300 318.172695
307.523200 353.902968
309.999100 501.114236
