# Supplementary material for: Efficient conversion of chemical energy into mechanical work by Hsp70 chaperones
Source: eLife. 2019 Dec 17;8:e48491. doi: 10.7554/eLife.48491 (PMC7000219; doi:10.7554/eLife.48491)
Supplement: Figure 2—figure supplement 1—source data 1. [file elife-48491-fig2-figsupp1-data1.zip › Fig2Supp1/single_realizations_1100000/work52]

#Rg Work
62.409100 0.000000
64.885000 -0.005981
67.360900 -0.057940
69.836800 0.091615
72.312700 0.219387
74.788600 0.287006
77.264500 0.338548
79.740400 0.584391
82.216300 0.555617
84.692200 0.688347
87.168100 0.863794
89.644000 0.869830
92.119900 1.015957
94.595800 1.165787
97.071700 1.242791
99.547600 1.446957
102.023500 1.669973
104.499400 1.944514
106.975300 2.088391
109.451200 2.450376
111.927100 2.715387
114.403000 2.891109
116.878900 3.135245
119.354800 3.368447
121.830700 3.645030
124.306600 3.924122
126.782500 4.199860
129.258400 4.518706
131.734300 4.871237
134.210200 5.169205
136.686100 5.481035
139.162000 5.903054
141.637900 6.217215
144.113800 6.630534
146.589700 6.909036
149.065600 7.248886
151.541500 7.657261
154.017400 8.035939
156.493300 8.419314
158.969200 8.807606
161.445100 9.227064
163.921000 9.792548
166.396900 10.147032
168.872800 10.637415
171.348700 10.969852
173.824600 11.562582
176.300500 12.057859
178.776400 12.879218
181.252300 13.411015
183.728200 14.112495
186.204100 14.740167
188.680000 15.318009
191.155900 16.024463
193.631800 16.766727
196.107700 17.493218
198.583600 18.263993
201.059500 19.068075
203.535400 20.003747
206.011300 20.984155
208.487200 21.885542
210.963100 22.809194
213.439000 23.781672
215.914900 24.854409
218.390800 26.076952
220.866700 27.344928
223.342600 28.727154
225.818500 30.074002
228.294400 31.570254
230.770300 33.146366
233.246200 34.869504
235.722100 36.890499
238.198000 38.723489
240.673900 41.024050
243.149800 43.218465
245.625700 45.506445
248.101600 48.198793
250.577500 51.209476
253.053400 54.409288
255.529300 57.876379
258.005200 61.582695
260.481100 65.252864
262.957000 69.495901
265.432900 74.579526
267.908800 80.094347
270.384700 86.389405
272.860600 93.045141
275.336500 101.192171
277.812400 109.503489
280.288300 119.785502
282.764200 130.523483
285.240100 143.006955
287.716000 157.152900
290.191900 173.879585
292.667800 192.492146
295.143700 212.898599
297.619600 235.501494
300.095500 260.959387
302.571400 288.658884
305.047300 320.206818
307.523200 356.067059
309.999100 396.699912
