# Supplementary material for: Efficient conversion of chemical energy into mechanical work by Hsp70 chaperones
Source: eLife. 2019 Dec 17;8:e48491. doi: 10.7554/eLife.48491 (PMC7000219; doi:10.7554/eLife.48491)
Supplement: Figure 2—figure supplement 1—source data 1. [file elife-48491-fig2-figsupp1-data1.zip › Fig2Supp1/single_realizations_1100000/work53]

#Rg Work
62.409100 0.000000
64.885000 0.064766
67.360900 0.210465
69.836800 0.196420
72.312700 0.239153
74.788600 0.456711
77.264500 0.651482
79.740400 0.707006
82.216300 0.845481
84.692200 1.034169
87.168100 1.255679
89.644000 1.457216
92.119900 1.660201
94.595800 1.849588
97.071700 2.031514
99.547600 2.214063
102.023500 2.357340
104.499400 2.552493
106.975300 2.659727
109.451200 2.879461
111.927100 3.176516
114.403000 3.306355
116.878900 3.673774
119.354800 3.879554
121.830700 4.083449
124.306600 4.370097
126.782500 4.580815
129.258400 4.886235
131.734300 5.104190
134.210200 5.423212
136.686100 5.758353
139.162000 5.900794
141.637900 6.214885
144.113800 6.496996
146.589700 6.829649
149.065600 7.279946
151.541500 7.661346
154.017400 8.157608
156.493300 8.657477
158.969200 8.985970
161.445100 9.413705
163.921000 9.858276
166.396900 10.409408
168.872800 10.847456
171.348700 11.257108
173.824600 11.673633
176.300500 12.187458
178.776400 12.848817
181.252300 13.338787
183.728200 13.929447
186.204100 14.744721
188.680000 15.330856
191.155900 15.934002
193.631800 16.748274
196.107700 17.553125
198.583600 18.359326
201.059500 19.036300
203.535400 19.829806
206.011300 20.802123
208.487200 21.838467
210.963100 22.826211
213.439000 23.908294
215.914900 25.010771
218.390800 26.096405
220.866700 27.269621
223.342600 28.612865
225.818500 30.102145
228.294400 31.425384
230.770300 33.067535
233.246200 34.741058
235.722100 36.489484
238.198000 38.616719
240.673900 40.787344
243.149800 42.981264
245.625700 45.389965
248.101600 48.336081
250.577500 51.086709
253.053400 54.413741
255.529300 58.080712
258.005200 62.027723
260.481100 66.100266
262.957000 70.719439
265.432900 75.865891
267.908800 81.466190
270.384700 87.428629
272.860600 94.288797
275.336500 101.972636
277.812400 110.643167
280.288300 120.378667
282.764200 131.191039
285.240100 142.500572
287.716000 156.282182
290.191900 171.962316
292.667800 189.440330
295.143700 209.247338
297.619600 231.041779
300.095500 255.814688
302.571400 283.697980
305.047300 315.788446
307.523200 351.621256
309.999100 392.058892
