# Supplementary material for: Efficient conversion of chemical energy into mechanical work by Hsp70 chaperones
Source: eLife. 2019 Dec 17;8:e48491. doi: 10.7554/eLife.48491 (PMC7000219; doi:10.7554/eLife.48491)
Supplement: Figure 2—figure supplement 1—source data 1. [file elife-48491-fig2-figsupp1-data1.zip › Fig2Supp1/single_realizations_1100000/work54]

#Rg Work
62.409100 0.000000
64.885000 -0.046681
67.360900 0.058088
69.836800 0.133929
72.312700 0.186072
74.788600 0.219844
77.264500 0.296888
79.740400 0.461603
82.216300 0.618539
84.692200 0.730482
87.168100 0.860259
89.644000 0.962246
92.119900 1.073861
94.595800 1.141915
97.071700 1.279292
99.547600 1.464339
102.023500 1.688556
104.499400 2.012330
106.975300 2.268020
109.451200 2.410065
111.927100 2.660888
114.403000 2.870753
116.878900 3.002819
119.354800 3.290973
121.830700 3.525337
124.306600 3.859266
126.782500 4.086563
129.258400 4.338675
131.734300 4.621260
134.210200 4.903094
136.686100 5.229643
139.162000 5.544073
141.637900 5.812764
144.113800 6.190666
146.589700 6.532260
149.065600 6.855748
151.541500 7.268474
154.017400 7.668958
156.493300 8.096322
158.969200 8.426967
161.445100 8.913331
163.921000 9.380166
166.396900 9.757451
168.872800 10.282903
171.348700 10.894666
173.824600 11.473590
176.300500 11.947225
178.776400 12.422369
181.252300 12.988177
183.728200 13.507605
186.204100 14.252387
188.680000 15.004258
191.155900 15.668565
193.631800 16.427528
196.107700 17.278117
198.583600 18.005587
201.059500 18.795249
203.535400 19.718390
206.011300 20.534533
208.487200 21.520083
210.963100 22.447054
213.439000 23.438277
215.914900 24.578768
218.390800 25.711512
220.866700 27.003235
223.342600 28.249003
225.818500 29.667719
228.294400 31.298540
230.770300 32.731264
233.246200 34.460900
235.722100 36.348885
238.198000 38.290735
240.673900 40.295707
243.149800 42.987647
245.625700 45.601252
248.101600 48.796701
250.577500 51.848232
253.053400 54.910265
255.529300 58.398579
258.005200 62.052317
260.481100 66.009617
262.957000 70.702810
265.432900 75.656381
267.908800 81.185331
270.384700 87.048800
272.860600 94.090418
275.336500 101.918765
277.812400 111.113435
280.288300 121.059924
282.764200 131.760187
285.240100 144.379058
287.716000 158.215498
290.191900 173.806454
292.667800 191.551951
295.143700 211.366016
297.619600 233.579214
300.095500 258.761528
302.571400 289.081165
305.047300 321.007779
307.523200 356.692117
309.999100 412.497923
