# Supplementary material for: Efficient conversion of chemical energy into mechanical work by Hsp70 chaperones
Source: eLife. 2019 Dec 17;8:e48491. doi: 10.7554/eLife.48491 (PMC7000219; doi:10.7554/eLife.48491)
Supplement: Figure 2—figure supplement 1—source data 1. [file elife-48491-fig2-figsupp1-data1.zip › Fig2Supp1/single_realizations_1100000/work55]

#Rg Work
62.409100 0.000000
64.885000 0.024914
67.360900 -0.005481
69.836800 0.047715
72.312700 0.146896
74.788600 0.103671
77.264500 0.269168
79.740400 0.319664
82.216300 0.576404
84.692200 0.791392
87.168100 0.934268
89.644000 1.087953
92.119900 1.273618
94.595800 1.415711
97.071700 1.624299
99.547600 1.786022
102.023500 1.951739
104.499400 2.065501
106.975300 2.333911
109.451200 2.457352
111.927100 2.630209
114.403000 2.856767
116.878900 3.084422
119.354800 3.363071
121.830700 3.518051
124.306600 3.596640
126.782500 3.841942
129.258400 4.188959
131.734300 4.497833
134.210200 4.831637
136.686100 5.173469
139.162000 5.472976
141.637900 5.809846
144.113800 6.145717
146.589700 6.504684
149.065600 6.817819
151.541500 7.270924
154.017400 7.630637
156.493300 7.948641
158.969200 8.335475
161.445100 8.680945
163.921000 9.034671
166.396900 9.485925
168.872800 10.035223
171.348700 10.459576
173.824600 11.011882
176.300500 11.642584
178.776400 12.226672
181.252300 12.887114
183.728200 13.451490
186.204100 14.028306
188.680000 14.806187
191.155900 15.589220
193.631800 16.287603
196.107700 16.951643
198.583600 17.816008
201.059500 18.708654
203.535400 19.488906
206.011300 20.402492
208.487200 21.435512
210.963100 22.470875
213.439000 23.430649
215.914900 24.600590
218.390800 25.684651
220.866700 26.797300
223.342600 28.136103
225.818500 29.450559
228.294400 31.012682
230.770300 32.628414
233.246200 34.270877
235.722100 36.062471
238.198000 38.315691
240.673900 40.420784
243.149800 42.907604
245.625700 45.609700
248.101600 48.388682
250.577500 51.231077
253.053400 54.550481
255.529300 58.003916
258.005200 61.788533
260.481100 66.098837
262.957000 70.711781
265.432900 76.035163
267.908800 81.944951
270.384700 88.403939
272.860600 95.302791
275.336500 102.882707
277.812400 111.831561
280.288300 121.643100
282.764200 132.367982
285.240100 144.585604
287.716000 158.432679
290.191900 173.872026
292.667800 190.649999
295.143700 209.766665
297.619600 231.835152
300.095500 256.396776
302.571400 285.398807
305.047300 317.242172
307.523200 353.169214
309.999100 394.141671
