# Supplementary material for: Efficient conversion of chemical energy into mechanical work by Hsp70 chaperones
Source: eLife. 2019 Dec 17;8:e48491. doi: 10.7554/eLife.48491 (PMC7000219; doi:10.7554/eLife.48491)
Supplement: Figure 2—figure supplement 1—source data 1. [file elife-48491-fig2-figsupp1-data1.zip › Fig2Supp1/single_realizations_1100000/work56]

#Rg Work
62.409100 0.000000
64.885000 0.031710
67.360900 0.016596
69.836800 0.144087
72.312700 0.353049
74.788600 0.496442
77.264500 0.687607
79.740400 0.808194
82.216300 1.008719
84.692200 1.263232
87.168100 1.341022
89.644000 1.389885
92.119900 1.498231
94.595800 1.661293
97.071700 1.836614
99.547600 1.970381
102.023500 2.118546
104.499400 2.423587
106.975300 2.641426
109.451200 2.732752
111.927100 3.012491
114.403000 3.203124
116.878900 3.541383
119.354800 3.769401
121.830700 3.977422
124.306600 4.299905
126.782500 4.508206
129.258400 4.896553
131.734300 5.347150
134.210200 5.653963
136.686100 5.932899
139.162000 6.263959
141.637900 6.501805
144.113800 6.850284
146.589700 7.181573
149.065600 7.567694
151.541500 8.004426
154.017400 8.407654
156.493300 8.839838
158.969200 9.187922
161.445100 9.661251
163.921000 10.225255
166.396900 10.547899
168.872800 11.008957
171.348700 11.461715
173.824600 11.959941
176.300500 12.608137
178.776400 13.164343
181.252300 13.899197
183.728200 14.494453
186.204100 15.133891
188.680000 15.797101
191.155900 16.367826
193.631800 17.040310
196.107700 17.776318
198.583600 18.564469
201.059500 19.336726
203.535400 20.140468
206.011300 21.079971
208.487200 22.043870
210.963100 23.040669
213.439000 24.154084
215.914900 25.336395
218.390800 26.469503
220.866700 27.645181
223.342600 28.950248
225.818500 30.412920
228.294400 31.772629
230.770300 33.428684
233.246200 35.254465
235.722100 37.176807
238.198000 39.010232
240.673900 41.070878
243.149800 43.158525
245.625700 45.364400
248.101600 48.060126
250.577500 50.860494
253.053400 54.111438
255.529300 57.843415
258.005200 61.476238
260.481100 65.663722
262.957000 70.170787
265.432900 75.330850
267.908800 80.902604
270.384700 87.022202
272.860600 93.787620
275.336500 101.334017
277.812400 110.334436
280.288300 120.217085
282.764200 131.195192
285.240100 143.310653
287.716000 157.077593
290.191900 172.378874
292.667800 189.638800
295.143700 209.235374
297.619600 231.041196
300.095500 255.479725
302.571400 284.331186
305.047300 315.799971
307.523200 351.465020
309.999100 392.564030
