# Supplementary material for: Efficient conversion of chemical energy into mechanical work by Hsp70 chaperones
Source: eLife. 2019 Dec 17;8:e48491. doi: 10.7554/eLife.48491 (PMC7000219; doi:10.7554/eLife.48491)
Supplement: Figure 2—figure supplement 1—source data 1. [file elife-48491-fig2-figsupp1-data1.zip › Fig2Supp1/single_realizations_1100000/work57]

#Rg Work
62.409100 0.000000
64.885000 -0.042067
67.360900 0.307825
69.836800 0.399125
72.312700 0.418430
74.788600 0.494967
77.264500 0.566688
79.740400 0.606444
82.216300 0.693532
84.692200 0.687825
87.168100 0.786906
89.644000 0.779202
92.119900 0.962876
94.595800 0.915005
97.071700 1.062680
99.547600 1.166647
102.023500 1.267518
104.499400 1.514265
106.975300 1.686589
109.451200 1.859752
111.927100 2.021185
114.403000 2.129470
116.878900 2.333711
119.354800 2.725041
121.830700 2.994818
124.306600 3.254136
126.782500 3.458108
129.258400 3.781431
131.734300 4.031752
134.210200 4.290940
136.686100 4.412238
139.162000 4.764103
141.637900 5.106793
144.113800 5.277963
146.589700 5.694920
149.065600 6.072460
151.541500 6.490443
154.017400 6.891505
156.493300 7.216831
158.969200 7.518434
161.445100 7.969249
163.921000 8.343820
166.396900 8.836726
168.872800 9.413808
171.348700 9.817379
173.824600 10.270893
176.300500 10.802031
178.776400 11.445808
181.252300 12.136131
183.728200 12.768123
186.204100 13.348971
188.680000 13.929554
191.155900 14.642077
193.631800 15.265738
196.107700 16.061498
198.583600 16.839577
201.059500 17.576683
203.535400 18.544202
206.011300 19.485982
208.487200 20.355818
210.963100 21.473428
213.439000 22.597397
215.914900 23.641504
218.390800 24.774114
220.866700 26.138604
223.342600 27.556478
225.818500 28.939113
228.294400 30.282622
230.770300 31.924551
233.246200 33.802969
235.722100 35.848310
238.198000 37.726222
240.673900 39.696130
243.149800 42.024892
245.625700 44.672190
248.101600 47.438580
250.577500 50.516064
253.053400 53.896193
255.529300 57.460225
258.005200 61.127576
260.481100 65.219088
262.957000 69.484084
265.432900 74.272139
267.908800 79.581619
270.384700 85.559562
272.860600 92.700705
275.336500 100.384399
277.812400 109.020665
280.288300 118.773070
282.764200 129.689817
285.240100 142.320522
287.716000 156.263666
290.191900 171.112583
292.667800 188.438701
295.143700 208.274637
297.619600 231.001014
300.095500 256.086139
302.571400 284.650637
305.047300 317.469857
307.523200 353.095136
309.999100 393.111840
