# Supplementary material for: Efficient conversion of chemical energy into mechanical work by Hsp70 chaperones
Source: eLife. 2019 Dec 17;8:e48491. doi: 10.7554/eLife.48491 (PMC7000219; doi:10.7554/eLife.48491)
Supplement: Figure 2—figure supplement 1—source data 1. [file elife-48491-fig2-figsupp1-data1.zip › Fig2Supp1/single_realizations_1100000/work58]

#Rg Work
62.409100 0.000000
64.885000 0.037184
67.360900 0.071466
69.836800 0.012615
72.312700 0.054266
74.788600 0.276964
77.264500 0.360568
79.740400 0.448002
82.216300 0.650347
84.692200 0.724501
87.168100 0.821353
89.644000 1.024571
92.119900 1.161483
94.595800 1.238715
97.071700 1.489515
99.547600 1.688993
102.023500 1.786351
104.499400 2.099425
106.975300 2.293645
109.451200 2.520835
111.927100 2.733328
114.403000 3.042686
116.878900 3.296328
119.354800 3.472207
121.830700 3.815807
124.306600 4.028827
126.782500 4.251815
129.258400 4.453498
131.734300 4.635068
134.210200 4.962125
136.686100 5.193540
139.162000 5.637970
141.637900 5.906117
144.113800 6.257016
146.589700 6.536401
149.065600 6.886655
151.541500 7.436639
154.017400 7.825235
156.493300 8.204111
158.969200 8.692981
161.445100 9.161988
163.921000 9.527177
166.396900 10.002517
168.872800 10.596480
171.348700 11.309594
173.824600 11.822831
176.300500 12.385005
178.776400 13.035080
181.252300 13.631166
183.728200 14.355292
186.204100 15.144296
188.680000 15.877961
191.155900 16.619949
193.631800 17.356420
196.107700 17.964187
198.583600 18.737581
201.059500 19.668858
203.535400 20.636359
206.011300 21.497157
208.487200 22.582511
210.963100 23.580590
213.439000 24.592667
215.914900 25.774017
218.390800 27.067253
220.866700 28.328993
223.342600 29.750623
225.818500 31.165918
228.294400 32.657555
230.770300 34.296024
233.246200 36.026878
235.722100 37.859979
238.198000 39.664432
240.673900 41.950137
243.149800 44.619270
245.625700 46.795376
248.101600 49.517714
250.577500 52.250502
253.053400 55.471310
255.529300 59.064328
258.005200 62.664393
260.481100 66.771858
262.957000 71.176797
265.432900 76.394175
267.908800 82.119183
270.384700 88.260225
272.860600 95.416640
275.336500 103.073025
277.812400 112.490611
280.288300 122.256760
282.764200 133.011885
285.240100 145.148738
287.716000 159.267484
290.191900 175.521467
292.667800 192.588151
295.143700 212.568027
297.619600 235.102534
300.095500 259.835968
302.571400 288.013477
305.047300 320.506950
307.523200 356.293527
309.999100 396.855688
