# Supplementary material for: Efficient conversion of chemical energy into mechanical work by Hsp70 chaperones
Source: eLife. 2019 Dec 17;8:e48491. doi: 10.7554/eLife.48491 (PMC7000219; doi:10.7554/eLife.48491)
Supplement: Figure 2—figure supplement 1—source data 1. [file elife-48491-fig2-figsupp1-data1.zip › Fig2Supp1/single_realizations_1100000/work59]

#Rg Work
62.409100 0.000000
64.885000 0.125667
67.360900 0.138289
69.836800 0.038361
72.312700 0.150233
74.788600 0.145923
77.264500 0.066936
79.740400 0.143117
82.216300 0.052274
84.692200 0.150156
87.168100 0.116041
89.644000 0.272231
92.119900 0.406270
94.595800 0.529179
97.071700 0.627410
99.547600 0.894333
102.023500 1.159579
104.499400 1.274869
106.975300 1.487229
109.451200 1.649976
111.927100 1.973435
114.403000 2.045714
116.878900 2.260652
119.354800 2.510979
121.830700 2.909050
124.306600 3.213655
126.782500 3.431032
129.258400 3.853439
131.734300 4.137858
134.210200 4.589087
136.686100 4.985627
139.162000 5.321764
141.637900 5.622780
144.113800 5.955256
146.589700 6.393577
149.065600 6.810746
151.541500 7.152742
154.017400 7.562506
156.493300 8.084303
158.969200 8.364347
161.445100 8.802299
163.921000 9.331425
166.396900 9.778997
168.872800 10.213220
171.348700 10.760949
173.824600 11.203375
176.300500 11.829262
178.776400 12.453862
181.252300 13.020922
183.728200 13.665027
186.204100 14.373271
188.680000 15.096401
191.155900 15.769788
193.631800 16.428561
196.107700 17.223566
198.583600 17.982641
201.059500 18.808848
203.535400 19.662900
206.011300 20.641131
208.487200 21.485367
210.963100 22.346683
213.439000 23.532329
215.914900 24.670878
218.390800 25.642370
220.866700 26.779288
223.342600 28.185346
225.818500 29.611419
228.294400 31.278790
230.770300 32.686551
233.246200 34.486038
235.722100 36.492536
238.198000 38.222999
240.673900 40.425423
243.149800 42.847020
245.625700 45.375929
248.101600 48.002138
250.577500 50.857621
253.053400 53.921796
255.529300 57.294415
258.005200 60.929105
260.481100 64.738759
262.957000 69.373844
265.432900 74.376581
267.908800 79.940345
270.384700 86.041233
272.860600 92.890368
275.336500 100.482409
277.812400 109.104558
280.288300 118.855370
282.764200 129.574730
285.240100 142.062132
287.716000 155.885758
290.191900 171.956689
292.667800 190.031827
295.143700 209.874262
297.619600 235.487564
300.095500 276.112832
302.571400 313.008331
305.047300 345.150674
307.523200 382.220826
309.999100 422.752505
