# Supplementary material for: Efficient conversion of chemical energy into mechanical work by Hsp70 chaperones
Source: eLife. 2019 Dec 17;8:e48491. doi: 10.7554/eLife.48491 (PMC7000219; doi:10.7554/eLife.48491)
Supplement: Figure 2—figure supplement 1—source data 1. [file elife-48491-fig2-figsupp1-data1.zip › Fig2Supp1/single_realizations_1100000/work6]

#Rg Work
62.409100 0.000000
64.885000 0.065658
67.360900 0.202149
69.836800 0.197812
72.312700 0.298066
74.788600 0.453220
77.264500 0.624846
79.740400 0.704918
82.216300 0.872166
84.692200 0.976580
87.168100 1.134613
89.644000 1.212697
92.119900 1.360856
94.595800 1.458700
97.071700 1.712065
99.547600 1.875422
102.023500 2.167656
104.499400 2.456012
106.975300 2.774897
109.451200 2.902638
111.927100 3.048422
114.403000 3.365907
116.878900 3.598890
119.354800 3.814061
121.830700 4.020013
124.306600 4.254602
126.782500 4.616895
129.258400 5.035372
131.734300 5.344030
134.210200 5.647101
136.686100 5.988286
139.162000 6.473526
141.637900 6.648142
144.113800 7.109730
146.589700 7.383397
149.065600 7.784227
151.541500 8.294827
154.017400 8.677609
156.493300 8.996639
158.969200 9.471507
161.445100 9.868169
163.921000 10.290126
166.396900 10.733390
168.872800 11.272561
171.348700 11.800224
173.824600 12.307468
176.300500 12.858885
178.776400 13.418123
181.252300 14.099625
183.728200 14.644222
186.204100 15.325272
188.680000 15.918292
191.155900 16.486403
193.631800 17.111776
196.107700 17.905818
198.583600 18.596488
201.059500 19.496685
203.535400 20.474937
206.011300 21.383220
208.487200 22.243202
210.963100 23.260216
213.439000 24.170669
215.914900 25.318573
218.390800 26.408394
220.866700 27.719468
223.342600 29.238056
225.818500 30.738418
228.294400 32.394711
230.770300 34.058078
233.246200 35.775534
235.722100 37.540831
238.198000 39.518400
240.673900 41.855436
243.149800 43.965907
245.625700 46.115095
248.101600 52.100398
250.577500 55.231709
253.053400 58.255351
255.529300 61.649040
258.005200 65.526821
260.481100 69.688636
262.957000 74.729712
265.432900 79.802886
267.908800 85.241045
270.384700 91.398845
272.860600 98.314202
275.336500 105.860183
277.812400 113.959730
280.288300 123.941508
282.764200 134.733451
285.240100 147.547727
287.716000 161.928728
290.191900 197.508645
292.667800 224.939120
295.143700 245.495081
297.619600 267.310970
300.095500 292.164680
302.571400 320.534580
305.047300 352.172094
307.523200 388.117217
309.999100 442.628387
