# Supplementary material for: Efficient conversion of chemical energy into mechanical work by Hsp70 chaperones
Source: eLife. 2019 Dec 17;8:e48491. doi: 10.7554/eLife.48491 (PMC7000219; doi:10.7554/eLife.48491)
Supplement: Figure 2—figure supplement 1—source data 1. [file elife-48491-fig2-figsupp1-data1.zip › Fig2Supp1/single_realizations_1100000/work60]

#Rg Work
62.409100 0.000000
64.885000 0.119212
67.360900 0.158259
69.836800 0.225017
72.312700 0.180708
74.788600 0.160996
77.264500 0.199203
79.740400 0.425287
82.216300 0.610968
84.692200 0.856155
87.168100 0.995315
89.644000 1.076470
92.119900 1.149896
94.595800 1.293712
97.071700 1.474028
99.547600 1.596581
102.023500 1.814140
104.499400 2.017729
106.975300 2.161198
109.451200 2.381805
111.927100 2.514208
114.403000 2.679212
116.878900 2.987391
119.354800 3.280500
121.830700 3.519033
124.306600 3.783855
126.782500 3.982736
129.258400 4.207054
131.734300 4.470966
134.210200 4.861063
136.686100 5.171400
139.162000 5.428387
141.637900 5.747591
144.113800 6.058651
146.589700 6.493295
149.065600 6.698161
151.541500 7.155414
154.017400 7.624737
156.493300 8.013301
158.969200 8.414891
161.445100 8.794563
163.921000 9.134990
166.396900 9.592449
168.872800 10.114423
171.348700 10.491253
173.824600 11.046068
176.300500 11.582937
178.776400 12.198889
181.252300 12.803345
183.728200 13.334582
186.204100 13.994411
188.680000 14.576240
191.155900 15.278389
193.631800 16.001807
196.107700 16.803034
198.583600 17.517625
201.059500 18.387965
203.535400 19.180362
206.011300 20.264899
208.487200 21.359644
210.963100 22.336696
213.439000 23.338336
215.914900 24.542558
218.390800 25.756909
220.866700 27.077343
223.342600 28.383114
225.818500 29.785950
228.294400 31.203787
230.770300 32.918892
233.246200 34.729208
235.722100 36.555886
238.198000 38.407946
240.673900 40.515907
243.149800 42.908197
245.625700 45.561986
248.101600 48.196313
250.577500 51.384789
253.053400 54.313845
255.529300 57.610475
258.005200 61.397405
260.481100 65.733498
262.957000 70.504760
265.432900 75.782744
267.908800 81.776773
270.384700 88.408823
272.860600 95.474225
275.336500 103.357003
277.812400 112.338615
280.288300 122.313100
282.764200 133.572105
285.240100 145.989332
287.716000 159.371291
290.191900 175.047127
292.667800 192.480974
295.143700 212.132248
297.619600 234.689271
300.095500 259.368184
302.571400 288.072100
305.047300 320.064830
307.523200 355.701364
309.999100 396.318590
