# Supplementary material for: Efficient conversion of chemical energy into mechanical work by Hsp70 chaperones
Source: eLife. 2019 Dec 17;8:e48491. doi: 10.7554/eLife.48491 (PMC7000219; doi:10.7554/eLife.48491)
Supplement: Figure 2—figure supplement 1—source data 1. [file elife-48491-fig2-figsupp1-data1.zip › Fig2Supp1/single_realizations_1100000/work61]

#Rg Work
62.409100 0.000000
64.885000 0.057803
67.360900 0.247283
69.836800 0.411816
72.312700 0.459780
74.788600 0.548429
77.264500 0.557489
79.740400 0.636812
82.216300 0.779174
84.692200 0.813491
87.168100 0.940678
89.644000 1.108457
92.119900 1.044951
94.595800 1.307970
97.071700 1.401775
99.547600 1.522833
102.023500 1.694346
104.499400 1.890951
106.975300 2.016661
109.451200 2.247496
111.927100 2.561445
114.403000 2.758160
116.878900 2.973511
119.354800 3.216543
121.830700 3.327964
124.306600 3.568667
126.782500 3.841503
129.258400 4.164814
131.734300 4.366123
134.210200 4.614017
136.686100 5.002064
139.162000 5.238830
141.637900 5.529859
144.113800 5.920370
146.589700 6.279189
149.065600 6.606179
151.541500 6.984106
154.017400 7.537157
156.493300 7.869656
158.969200 8.244467
161.445100 8.641123
163.921000 9.074811
166.396900 9.434018
168.872800 9.929698
171.348700 10.415072
173.824600 10.883533
176.300500 11.501822
178.776400 12.120499
181.252300 12.843575
183.728200 13.495334
186.204100 14.127409
188.680000 14.856271
191.155900 15.556547
193.631800 16.309691
196.107700 16.987390
198.583600 17.853920
201.059500 18.625920
203.535400 19.446547
206.011300 20.381582
208.487200 21.369387
210.963100 22.530447
213.439000 23.734585
215.914900 25.008869
218.390800 26.131872
220.866700 27.370386
223.342600 28.535108
225.818500 29.896671
228.294400 31.492283
230.770300 33.006121
233.246200 34.535962
235.722100 36.523805
238.198000 38.350075
240.673900 40.314542
243.149800 42.782169
245.625700 45.444281
248.101600 48.074067
250.577500 50.939293
253.053400 54.061191
255.529300 57.679322
258.005200 61.243084
260.481100 65.682180
262.957000 70.230490
265.432900 75.447787
267.908800 81.012743
270.384700 87.045758
272.860600 93.859566
275.336500 101.793214
277.812400 110.203887
280.288300 120.233570
282.764200 131.485424
285.240100 144.256820
287.716000 158.284455
290.191900 173.598086
292.667800 190.755949
295.143700 210.589309
297.619600 232.708684
300.095500 257.627326
302.571400 285.786950
305.047300 317.537968
307.523200 353.514591
309.999100 394.825267
