# Supplementary material for: Efficient conversion of chemical energy into mechanical work by Hsp70 chaperones
Source: eLife. 2019 Dec 17;8:e48491. doi: 10.7554/eLife.48491 (PMC7000219; doi:10.7554/eLife.48491)
Supplement: Figure 2—figure supplement 1—source data 1. [file elife-48491-fig2-figsupp1-data1.zip › Fig2Supp1/single_realizations_1100000/work62]

#Rg Work
62.409100 0.000000
64.885000 0.056134
67.360900 0.086609
69.836800 0.141181
72.312700 0.120437
74.788600 0.130872
77.264500 0.279578
79.740400 0.445427
82.216300 0.649333
84.692200 0.829580
87.168100 0.928109
89.644000 1.062555
92.119900 1.184288
94.595800 1.436092
97.071700 1.657307
99.547600 1.859733
102.023500 2.037000
104.499400 2.178822
106.975300 2.479388
109.451200 2.773938
111.927100 2.857059
114.403000 3.068629
116.878900 3.150541
119.354800 3.379872
121.830700 3.608579
124.306600 3.953961
126.782500 4.211687
129.258400 4.363405
131.734300 4.574975
134.210200 4.888217
136.686100 5.161804
139.162000 5.568934
141.637900 5.849456
144.113800 6.098978
146.589700 6.463052
149.065600 6.791341
151.541500 7.102648
154.017400 7.504818
156.493300 7.915235
158.969200 8.229753
161.445100 8.739917
163.921000 9.132820
166.396900 9.462016
168.872800 10.043413
171.348700 10.660172
173.824600 11.291030
176.300500 11.791852
178.776400 12.319873
181.252300 12.826005
183.728200 13.434294
186.204100 14.120671
188.680000 14.803325
191.155900 15.487261
193.631800 16.371592
196.107700 17.107351
198.583600 18.016955
201.059500 18.930842
203.535400 19.885298
206.011300 20.823372
208.487200 21.773879
210.963100 22.682146
213.439000 23.831885
215.914900 24.825343
218.390800 26.116212
220.866700 27.292441
223.342600 28.653977
225.818500 30.034300
228.294400 31.655397
230.770300 33.190661
233.246200 34.917737
235.722100 36.973779
238.198000 39.106762
240.673900 41.446600
243.149800 43.763660
245.625700 46.474065
248.101600 48.920353
250.577500 51.935063
253.053400 55.174262
255.529300 58.732885
258.005200 62.525131
260.481100 66.673933
262.957000 71.053438
265.432900 76.082432
267.908800 81.574588
270.384700 87.975878
272.860600 95.392937
275.336500 103.107984
277.812400 112.221497
280.288300 121.721897
282.764200 132.660482
285.240100 144.770783
287.716000 157.866261
290.191900 173.355911
292.667800 191.154559
295.143700 211.744994
297.619600 234.146718
300.095500 259.448904
302.571400 287.414899
305.047300 318.937047
307.523200 355.234952
309.999100 396.915174
