# Supplementary material for: Efficient conversion of chemical energy into mechanical work by Hsp70 chaperones
Source: eLife. 2019 Dec 17;8:e48491. doi: 10.7554/eLife.48491 (PMC7000219; doi:10.7554/eLife.48491)
Supplement: Figure 2—figure supplement 1—source data 1. [file elife-48491-fig2-figsupp1-data1.zip › Fig2Supp1/single_realizations_1100000/work63]

#Rg Work
62.409100 0.000000
64.885000 -0.014524
67.360900 -0.002262
69.836800 0.002665
72.312700 0.026852
74.788600 -0.045246
77.264500 -0.005065
79.740400 0.061263
82.216300 0.183848
84.692200 0.354681
87.168100 0.439450
89.644000 0.598306
92.119900 0.737693
94.595800 0.871903
97.071700 1.118309
99.547600 1.260836
102.023500 1.543337
104.499400 1.617870
106.975300 1.804266
109.451200 2.069968
111.927100 2.323907
114.403000 2.535371
116.878900 2.739458
119.354800 3.044910
121.830700 3.288045
124.306600 3.584314
126.782500 3.874287
129.258400 4.111383
131.734300 4.463990
134.210200 4.828883
136.686100 5.141183
139.162000 5.612677
141.637900 5.907586
144.113800 6.255163
146.589700 6.603840
149.065600 7.027056
151.541500 7.342008
154.017400 7.738172
156.493300 8.153772
158.969200 8.518469
161.445100 8.818415
163.921000 9.577281
166.396900 10.046868
168.872800 10.410796
171.348700 10.895915
173.824600 11.364122
176.300500 11.807993
178.776400 12.426436
181.252300 12.956270
183.728200 13.617000
186.204100 14.315661
188.680000 15.061223
191.155900 15.734168
193.631800 16.383410
196.107700 17.094410
198.583600 17.950782
201.059500 18.697032
203.535400 19.406107
206.011300 20.204860
208.487200 21.230356
210.963100 22.392466
213.439000 23.388371
215.914900 24.738023
218.390800 25.769556
220.866700 26.982414
223.342600 28.404273
225.818500 29.935445
228.294400 31.527664
230.770300 33.207280
233.246200 34.966672
235.722100 36.687706
238.198000 38.896771
240.673900 41.076720
243.149800 43.381895
245.625700 45.563290
248.101600 48.253221
250.577500 51.047941
253.053400 54.240398
255.529300 57.665497
258.005200 61.251901
260.481100 65.382433
262.957000 69.686267
265.432900 74.735026
267.908800 80.715585
270.384700 86.898258
272.860600 93.513023
275.336500 100.791275
277.812400 109.361504
280.288300 118.673913
282.764200 128.868063
285.240100 141.355696
287.716000 155.014857
290.191900 169.649720
292.667800 187.087742
295.143700 207.067182
297.619600 229.035590
300.095500 254.243289
302.571400 284.391856
305.047300 324.581010
307.523200 364.879412
309.999100 406.282098
