# Supplementary material for: Efficient conversion of chemical energy into mechanical work by Hsp70 chaperones
Source: eLife. 2019 Dec 17;8:e48491. doi: 10.7554/eLife.48491 (PMC7000219; doi:10.7554/eLife.48491)
Supplement: Figure 2—figure supplement 1—source data 1. [file elife-48491-fig2-figsupp1-data1.zip › Fig2Supp1/single_realizations_1100000/work64]

#Rg Work
62.409100 0.000000
64.885000 0.048312
67.360900 0.045701
69.836800 0.193275
72.312700 0.294746
74.788600 0.314337
77.264500 0.361333
79.740400 0.564889
82.216300 0.778721
84.692200 0.879353
87.168100 0.986838
89.644000 1.103428
92.119900 1.310565
94.595800 1.508229
97.071700 1.726901
99.547600 1.893441
102.023500 2.117251
104.499400 2.261953
106.975300 2.387206
109.451200 2.528349
111.927100 2.784115
114.403000 2.999083
116.878900 3.252817
119.354800 3.484800
121.830700 3.689870
124.306600 4.024276
126.782500 4.211064
129.258400 4.552428
131.734300 4.821107
134.210200 5.201453
136.686100 5.491496
139.162000 5.812659
141.637900 6.189435
144.113800 6.486997
146.589700 6.955058
149.065600 7.408502
151.541500 7.836152
154.017400 8.191008
156.493300 8.586764
158.969200 9.027145
161.445100 9.478386
163.921000 9.881461
166.396900 10.430612
168.872800 10.776875
171.348700 11.302118
173.824600 11.743037
176.300500 12.201964
178.776400 12.792886
181.252300 13.348897
183.728200 14.001698
186.204100 14.677399
188.680000 15.289431
191.155900 15.940133
193.631800 16.639658
196.107700 17.397804
198.583600 18.198442
201.059500 18.968572
203.535400 19.794447
206.011300 20.624597
208.487200 21.553234
210.963100 22.378000
213.439000 23.530298
215.914900 24.735076
218.390800 25.964661
220.866700 27.279110
223.342600 28.377186
225.818500 29.829586
228.294400 31.418344
230.770300 33.008481
233.246200 34.785448
235.722100 36.668604
238.198000 38.636626
240.673900 40.844734
243.149800 42.985086
245.625700 45.334800
248.101600 47.918101
250.577500 50.739749
253.053400 54.068287
255.529300 57.605762
258.005200 61.566196
260.481100 65.332707
262.957000 69.925928
265.432900 75.197610
267.908800 80.884149
270.384700 86.945992
272.860600 93.884879
275.336500 101.232044
277.812400 110.028561
280.288300 119.567961
282.764200 130.406005
285.240100 142.438248
287.716000 156.257211
290.191900 175.358723
292.667800 193.100647
295.143700 212.573128
297.619600 234.625774
300.095500 259.050148
302.571400 287.364169
305.047300 320.084110
307.523200 355.798574
309.999100 396.663767
