# Supplementary material for: Efficient conversion of chemical energy into mechanical work by Hsp70 chaperones
Source: eLife. 2019 Dec 17;8:e48491. doi: 10.7554/eLife.48491 (PMC7000219; doi:10.7554/eLife.48491)
Supplement: Figure 2—figure supplement 1—source data 1. [file elife-48491-fig2-figsupp1-data1.zip › Fig2Supp1/single_realizations_1100000/work65]

#Rg Work
62.409100 0.000000
64.885000 -0.064541
67.360900 -0.119991
69.836800 0.021392
72.312700 0.112943
74.788600 0.068292
77.264500 0.053874
79.740400 0.057258
82.216300 0.265869
84.692200 0.325033
87.168100 0.400845
89.644000 0.576032
92.119900 0.626117
94.595800 0.699020
97.071700 0.898185
99.547600 1.020902
102.023500 1.061573
104.499400 1.282981
106.975300 1.432392
109.451200 1.640598
111.927100 1.854396
114.403000 2.066894
116.878900 2.382404
119.354800 2.579930
121.830700 2.793278
124.306600 2.957753
126.782500 3.202883
129.258400 3.474790
131.734300 3.742262
134.210200 3.995281
136.686100 4.305043
139.162000 4.574749
141.637900 4.900849
144.113800 5.298469
146.589700 5.712298
149.065600 6.020929
151.541500 6.481932
154.017400 6.963827
156.493300 7.296371
158.969200 7.578108
161.445100 8.020358
163.921000 8.484365
166.396900 8.975227
168.872800 9.485334
171.348700 10.008585
173.824600 10.434575
176.300500 10.893147
178.776400 11.532019
181.252300 12.156711
183.728200 12.796329
186.204100 13.315098
188.680000 13.952364
191.155900 14.608204
193.631800 15.357410
196.107700 16.134090
198.583600 16.987787
201.059500 17.791519
203.535400 18.676083
206.011300 19.567826
208.487200 20.537544
210.963100 21.577720
213.439000 22.484013
215.914900 23.700870
218.390800 24.838327
220.866700 26.143955
223.342600 27.467755
225.818500 28.844170
228.294400 30.319650
230.770300 31.935252
233.246200 33.606047
235.722100 35.597195
238.198000 37.588484
240.673900 39.620817
243.149800 41.786776
245.625700 44.382159
248.101600 47.092349
250.577500 49.882878
253.053400 53.124448
255.529300 56.728848
258.005200 60.312468
260.481100 64.555038
262.957000 69.027521
265.432900 74.019703
267.908800 79.644372
270.384700 86.048217
272.860600 93.122001
275.336500 101.051178
277.812400 109.841219
280.288300 119.349590
282.764200 130.267607
285.240100 142.674507
287.716000 156.451289
290.191900 171.938203
292.667800 189.627324
295.143700 209.219468
297.619600 231.238800
300.095500 256.551573
302.571400 284.640714
305.047300 316.140995
307.523200 352.493022
309.999100 392.660626
