# Supplementary material for: Efficient conversion of chemical energy into mechanical work by Hsp70 chaperones
Source: eLife. 2019 Dec 17;8:e48491. doi: 10.7554/eLife.48491 (PMC7000219; doi:10.7554/eLife.48491)
Supplement: Figure 2—figure supplement 1—source data 1. [file elife-48491-fig2-figsupp1-data1.zip › Fig2Supp1/single_realizations_1100000/work66]

#Rg Work
62.409100 0.000000
64.885000 -0.086233
67.360900 -0.164189
69.836800 -0.089886
72.312700 0.120954
74.788600 0.152360
77.264500 0.209447
79.740400 0.318968
82.216300 0.457746
84.692200 0.592798
87.168100 0.768443
89.644000 0.922352
92.119900 1.116699
94.595800 1.201278
97.071700 1.282769
99.547600 1.565989
102.023500 1.791210
104.499400 1.870593
106.975300 2.129085
109.451200 2.270013
111.927100 2.509207
114.403000 2.766255
116.878900 2.945283
119.354800 3.077481
121.830700 3.262581
124.306600 3.456775
126.782500 3.577410
129.258400 3.919168
131.734300 4.072247
134.210200 4.460422
136.686100 4.701319
139.162000 4.948351
141.637900 5.296556
144.113800 5.618247
146.589700 5.846980
149.065600 6.227105
151.541500 6.369421
154.017400 6.783963
156.493300 7.244852
158.969200 7.631449
161.445100 8.066616
163.921000 8.426155
166.396900 8.925930
168.872800 9.431859
171.348700 9.942759
173.824600 10.460702
176.300500 11.056289
178.776400 11.498183
181.252300 12.064416
183.728200 12.692896
186.204100 13.418964
188.680000 14.077992
191.155900 14.760266
193.631800 15.437462
196.107700 16.147255
198.583600 17.047936
201.059500 17.875447
203.535400 18.730722
206.011300 19.666216
208.487200 20.717464
210.963100 21.688622
213.439000 22.675177
215.914900 23.660590
218.390800 24.922849
220.866700 26.055820
223.342600 27.309089
225.818500 28.646721
228.294400 30.331230
230.770300 32.208186
233.246200 34.001244
235.722100 35.843132
238.198000 37.687589
240.673900 39.648672
243.149800 41.963817
245.625700 44.493980
248.101600 47.090282
250.577500 49.772887
253.053400 52.904470
255.529300 56.548011
258.005200 60.351062
260.481100 64.434098
262.957000 69.054342
265.432900 74.016394
267.908800 79.418238
270.384700 85.619725
272.860600 92.767445
275.336500 100.806984
277.812400 109.486219
280.288300 119.497759
282.764200 130.400689
285.240100 142.674090
287.716000 156.480044
290.191900 172.059404
292.667800 189.545950
295.143700 209.365144
297.619600 231.695766
300.095500 256.725043
302.571400 284.595905
305.047300 316.402582
307.523200 351.821863
309.999100 392.479162
