# Supplementary material for: Efficient conversion of chemical energy into mechanical work by Hsp70 chaperones
Source: eLife. 2019 Dec 17;8:e48491. doi: 10.7554/eLife.48491 (PMC7000219; doi:10.7554/eLife.48491)
Supplement: Figure 2—figure supplement 1—source data 1. [file elife-48491-fig2-figsupp1-data1.zip › Fig2Supp1/single_realizations_1100000/work67]

#Rg Work
62.409100 0.000000
64.885000 0.099135
67.360900 0.119059
69.836800 0.158616
72.312700 0.203245
74.788600 0.287520
77.264500 0.337393
79.740400 0.396019
82.216300 0.468962
84.692200 0.587338
87.168100 0.760303
89.644000 0.843385
92.119900 1.039187
94.595800 1.159931
97.071700 1.291637
99.547600 1.562642
102.023500 1.602522
104.499400 1.925093
106.975300 2.167894
109.451200 2.368855
111.927100 2.604570
114.403000 2.798304
116.878900 2.972274
119.354800 3.268522
121.830700 3.601085
124.306600 3.949785
126.782500 4.150349
129.258400 4.388198
131.734300 4.665421
134.210200 5.005053
136.686100 5.348961
139.162000 5.728683
141.637900 5.964781
144.113800 6.254126
146.589700 6.606967
149.065600 7.036816
151.541500 7.462171
154.017400 7.795771
156.493300 8.195650
158.969200 8.503341
161.445100 8.914266
163.921000 9.334038
166.396900 9.840559
168.872800 10.333958
171.348700 10.848664
173.824600 11.328258
176.300500 11.950354
178.776400 12.477198
181.252300 13.170391
183.728200 13.777939
186.204100 14.263748
188.680000 14.841231
191.155900 15.550412
193.631800 16.300034
196.107700 16.993430
198.583600 17.676893
201.059500 18.832275
203.535400 19.646398
206.011300 20.594437
208.487200 21.607707
210.963100 22.696932
213.439000 23.787572
215.914900 24.920851
218.390800 26.084775
220.866700 27.267754
223.342600 28.749483
225.818500 30.087268
228.294400 31.825644
230.770300 33.466505
233.246200 35.147425
235.722100 36.932550
238.198000 38.919513
240.673900 41.186367
243.149800 43.556620
245.625700 46.038026
248.101600 48.769772
250.577500 51.811055
253.053400 55.105025
255.529300 58.511623
258.005200 62.311258
260.481100 66.679452
262.957000 71.475286
265.432900 76.547872
267.908800 81.795744
270.384700 87.987808
272.860600 94.886203
275.336500 102.619989
277.812400 111.255572
280.288300 121.088904
282.764200 131.978191
285.240100 144.544754
287.716000 158.473295
290.191900 174.128726
292.667800 191.723095
295.143700 211.152214
297.619600 233.236875
300.095500 258.434119
302.571400 287.174261
305.047300 319.115903
307.523200 355.680721
309.999100 397.281679
