# Supplementary material for: Efficient conversion of chemical energy into mechanical work by Hsp70 chaperones
Source: eLife. 2019 Dec 17;8:e48491. doi: 10.7554/eLife.48491 (PMC7000219; doi:10.7554/eLife.48491)
Supplement: Figure 2—figure supplement 1—source data 1. [file elife-48491-fig2-figsupp1-data1.zip › Fig2Supp1/single_realizations_1100000/work68]

#Rg Work
62.409100 0.000000
64.885000 -0.071822
67.360900 -0.054478
69.836800 0.009998
72.312700 0.138956
74.788600 0.144489
77.264500 0.299986
79.740400 0.292885
82.216300 0.434182
84.692200 0.540057
87.168100 0.749904
89.644000 0.930946
92.119900 1.092688
94.595800 1.209200
97.071700 1.322627
99.547600 1.356562
102.023500 1.579164
104.499400 2.108445
106.975300 2.455039
109.451200 2.672410
111.927100 2.943170
114.403000 3.163349
116.878900 3.479149
119.354800 3.756426
121.830700 3.949014
124.306600 4.233686
126.782500 4.296112
129.258400 4.460211
131.734300 4.682882
134.210200 5.048892
136.686100 5.437558
139.162000 5.738503
141.637900 6.020502
144.113800 6.223676
146.589700 6.647989
149.065600 6.972536
151.541500 7.325502
154.017400 7.778310
156.493300 8.125045
158.969200 8.584304
161.445100 8.982691
163.921000 9.349476
166.396900 9.820048
168.872800 10.316176
171.348700 10.732397
173.824600 11.138328
176.300500 11.698857
178.776400 12.187483
181.252300 12.709640
183.728200 13.275081
186.204100 14.018827
188.680000 14.774617
191.155900 15.408189
193.631800 16.193505
196.107700 16.960368
198.583600 17.687356
201.059500 18.507797
203.535400 19.335013
206.011300 20.290906
208.487200 21.231311
210.963100 22.200184
213.439000 23.316069
215.914900 24.560143
218.390800 25.639141
220.866700 26.824968
223.342600 28.217762
225.818500 29.729996
228.294400 31.387250
230.770300 32.913159
233.246200 34.544619
235.722100 36.381110
238.198000 38.404927
240.673900 40.552273
243.149800 42.736348
245.625700 45.138196
248.101600 48.020934
250.577500 50.832347
253.053400 53.946924
255.529300 57.566105
258.005200 61.344270
260.481100 65.902221
262.957000 70.456725
265.432900 75.647569
267.908800 81.489928
270.384700 88.168407
272.860600 100.718549
275.336500 110.315410
277.812400 118.538425
280.288300 128.363109
282.764200 139.240641
285.240100 151.804183
287.716000 165.564474
290.191900 181.202454
292.667800 198.909564
295.143700 219.062354
297.619600 241.314147
300.095500 266.257370
302.571400 294.718384
305.047300 326.361384
307.523200 362.051586
309.999100 402.835094
