# Supplementary material for: Efficient conversion of chemical energy into mechanical work by Hsp70 chaperones
Source: eLife. 2019 Dec 17;8:e48491. doi: 10.7554/eLife.48491 (PMC7000219; doi:10.7554/eLife.48491)
Supplement: Figure 2—figure supplement 1—source data 1. [file elife-48491-fig2-figsupp1-data1.zip › Fig2Supp1/single_realizations_1100000/work69]

#Rg Work
62.409100 0.000000
64.885000 0.041125
67.360900 -0.062105
69.836800 0.057056
72.312700 0.058969
74.788600 0.220629
77.264500 0.463617
79.740400 0.563298
82.216300 0.746706
84.692200 0.776104
87.168100 0.878880
89.644000 1.058096
92.119900 1.260015
94.595800 1.458093
97.071700 1.629278
99.547600 1.667856
102.023500 1.813332
104.499400 2.026657
106.975300 2.223662
109.451200 2.361754
111.927100 2.497177
114.403000 2.659962
116.878900 2.921239
119.354800 3.118601
121.830700 3.370959
124.306600 3.730427
126.782500 3.953914
129.258400 4.242792
131.734300 4.560692
134.210200 4.769274
136.686100 5.111393
139.162000 5.402050
141.637900 5.703274
144.113800 6.094441
146.589700 6.466333
149.065600 6.816588
151.541500 7.186747
154.017400 7.631180
156.493300 8.078969
158.969200 8.629514
161.445100 9.085239
163.921000 9.581571
166.396900 10.009819
168.872800 10.440220
171.348700 10.882098
173.824600 11.406998
176.300500 11.877266
178.776400 12.469702
181.252300 12.974571
183.728200 13.552272
186.204100 14.183406
188.680000 14.833363
191.155900 15.496239
193.631800 16.170456
196.107700 16.826166
198.583600 17.581914
201.059500 18.372708
203.535400 19.188925
206.011300 19.989501
208.487200 20.820881
210.963100 21.860351
213.439000 22.841279
215.914900 24.109500
218.390800 25.363596
220.866700 26.428806
223.342600 27.690972
225.818500 29.105815
228.294400 30.727058
230.770300 32.161384
233.246200 33.904885
235.722100 35.590363
238.198000 37.557047
240.673900 39.856197
243.149800 42.203533
245.625700 44.723758
248.101600 47.503973
250.577500 50.450971
253.053400 53.482956
255.529300 56.792674
258.005200 60.830816
260.481100 64.940100
262.957000 69.702481
265.432900 74.467792
267.908800 80.443159
270.384700 86.866078
272.860600 93.748672
275.336500 101.452710
277.812400 110.386612
280.288300 119.845970
282.764200 131.107659
285.240100 142.946702
287.716000 156.133512
290.191900 171.666309
292.667800 188.746655
295.143700 209.009109
297.619600 231.107716
300.095500 256.015936
302.571400 284.541275
305.047300 316.876346
307.523200 353.769435
309.999100 394.589579
