# Supplementary material for: Efficient conversion of chemical energy into mechanical work by Hsp70 chaperones
Source: eLife. 2019 Dec 17;8:e48491. doi: 10.7554/eLife.48491 (PMC7000219; doi:10.7554/eLife.48491)
Supplement: Figure 2—figure supplement 1—source data 1. [file elife-48491-fig2-figsupp1-data1.zip › Fig2Supp1/single_realizations_1100000/work7]

#Rg Work
62.409100 0.000000
64.885000 -0.000263
67.360900 0.151923
69.836800 0.153751
72.312700 0.206947
74.788600 0.304301
77.264500 0.395939
79.740400 0.445276
82.216300 0.555917
84.692200 0.593258
87.168100 0.751963
89.644000 0.961746
92.119900 1.149703
94.595800 1.459897
97.071700 1.616421
99.547600 1.779149
102.023500 1.928321
104.499400 2.256812
106.975300 2.445864
109.451200 2.580499
111.927100 2.815564
114.403000 3.051506
116.878900 3.293308
119.354800 3.515099
121.830700 3.757958
124.306600 4.122319
126.782500 4.448695
129.258400 4.688032
131.734300 4.865163
134.210200 5.198437
136.686100 5.565099
139.162000 5.912888
141.637900 6.280413
144.113800 6.703742
146.589700 7.120194
149.065600 7.586058
151.541500 7.996401
154.017400 8.385944
156.493300 8.836407
158.969200 9.124976
161.445100 9.475991
163.921000 9.919408
166.396900 10.379686
168.872800 10.843066
171.348700 11.316775
173.824600 11.891953
176.300500 12.328533
178.776400 12.884539
181.252300 13.447301
183.728200 14.007040
186.204100 14.715787
188.680000 15.341670
191.155900 16.155373
193.631800 16.817718
196.107700 17.645681
198.583600 18.574794
201.059500 19.488972
203.535400 20.295848
206.011300 21.215971
208.487200 22.138714
210.963100 23.240763
213.439000 24.456678
215.914900 25.617842
218.390800 26.688708
220.866700 27.969857
223.342600 29.270173
225.818500 30.631894
228.294400 32.103395
230.770300 33.809170
233.246200 35.405045
235.722100 37.257023
238.198000 39.353503
240.673900 41.630949
243.149800 43.940440
245.625700 46.311571
248.101600 49.100252
250.577500 52.077623
253.053400 55.187201
255.529300 58.704766
258.005200 62.523319
260.481100 66.279873
262.957000 70.808048
265.432900 75.881141
267.908800 81.426293
270.384700 87.761662
272.860600 94.705711
275.336500 102.623892
277.812400 111.327816
280.288300 120.995642
282.764200 131.945513
285.240100 143.801678
287.716000 157.806154
290.191900 173.977764
292.667800 191.903897
295.143700 211.766522
297.619600 233.652596
300.095500 258.706790
302.571400 287.000173
305.047300 318.967164
307.523200 354.623078
309.999100 396.384248
