# Supplementary material for: Efficient conversion of chemical energy into mechanical work by Hsp70 chaperones
Source: eLife. 2019 Dec 17;8:e48491. doi: 10.7554/eLife.48491 (PMC7000219; doi:10.7554/eLife.48491)
Supplement: Figure 2—figure supplement 1—source data 1. [file elife-48491-fig2-figsupp1-data1.zip › Fig2Supp1/single_realizations_1100000/work70]

#Rg Work
62.409100 0.000000
64.885000 -0.005452
67.360900 0.061498
69.836800 0.167958
72.312700 0.285701
74.788600 0.347220
77.264500 0.541466
79.740400 0.613139
82.216300 0.863089
84.692200 0.917576
87.168100 1.042898
89.644000 1.279504
92.119900 1.424996
94.595800 1.580303
97.071700 1.742900
99.547600 1.998642
102.023500 2.219555
104.499400 2.368134
106.975300 2.505061
109.451200 2.631862
111.927100 2.849632
114.403000 3.181691
116.878900 3.485463
119.354800 3.583466
121.830700 3.844323
124.306600 4.131281
126.782500 4.351993
129.258400 4.559655
131.734300 4.962363
134.210200 5.201089
136.686100 5.508122
139.162000 5.881342
141.637900 6.225830
144.113800 6.664572
146.589700 7.046502
149.065600 7.524384
151.541500 7.946622
154.017400 8.505376
156.493300 8.835541
158.969200 9.333405
161.445100 9.802210
163.921000 10.370253
166.396900 10.786014
168.872800 11.339550
171.348700 11.908971
173.824600 12.484352
176.300500 13.040912
178.776400 13.570322
181.252300 14.144412
183.728200 14.840597
186.204100 15.493734
188.680000 16.269337
191.155900 16.999445
193.631800 17.694394
196.107700 18.461428
198.583600 19.143506
201.059500 19.928010
203.535400 20.792604
206.011300 21.599401
208.487200 22.445073
210.963100 23.457003
213.439000 24.412959
215.914900 25.534974
218.390800 26.872707
220.866700 27.966971
223.342600 29.335007
225.818500 30.795578
228.294400 32.191241
230.770300 33.817745
233.246200 35.611322
235.722100 37.327480
238.198000 39.282629
240.673900 41.291998
243.149800 43.749332
245.625700 46.279138
248.101600 48.926758
250.577500 51.787944
253.053400 55.257072
255.529300 59.040980
258.005200 63.067655
260.481100 67.142496
262.957000 71.974985
265.432900 77.205984
267.908800 82.759379
270.384700 88.874002
272.860600 95.710720
275.336500 103.390566
277.812400 111.910871
280.288300 121.579253
282.764200 132.164926
285.240100 144.136884
287.716000 157.541397
290.191900 172.918137
292.667800 190.310260
295.143700 209.596990
297.619600 231.444542
300.095500 257.275903
302.571400 285.668665
305.047300 317.496488
307.523200 353.714212
309.999100 394.349026
