# Supplementary material for: Efficient conversion of chemical energy into mechanical work by Hsp70 chaperones
Source: eLife. 2019 Dec 17;8:e48491. doi: 10.7554/eLife.48491 (PMC7000219; doi:10.7554/eLife.48491)
Supplement: Figure 2—figure supplement 1—source data 1. [file elife-48491-fig2-figsupp1-data1.zip › Fig2Supp1/single_realizations_1100000/work71]

#Rg Work
62.409100 0.000000
64.885000 0.082429
67.360900 0.175319
69.836800 0.154897
72.312700 0.162246
74.788600 0.238789
77.264500 0.371091
79.740400 0.557784
82.216300 0.634456
84.692200 0.693801
87.168100 0.859420
89.644000 1.038529
92.119900 1.119358
94.595800 1.301109
97.071700 1.403902
99.547600 1.598173
102.023500 1.759270
104.499400 2.052794
106.975300 2.153671
109.451200 2.425151
111.927100 2.635077
114.403000 2.833613
116.878900 3.071686
119.354800 3.310730
121.830700 3.659981
124.306600 3.850991
126.782500 4.149918
129.258400 4.501203
131.734300 4.763460
134.210200 5.055267
136.686100 5.308628
139.162000 5.554717
141.637900 5.817506
144.113800 6.045536
146.589700 6.512040
149.065600 6.880786
151.541500 7.196203
154.017400 7.536826
156.493300 7.899717
158.969200 8.331178
161.445100 8.793803
163.921000 9.198088
166.396900 9.715381
168.872800 10.172743
171.348700 10.682294
173.824600 11.150962
176.300500 11.767772
178.776400 12.363193
181.252300 12.965171
183.728200 13.592578
186.204100 14.229762
188.680000 14.878718
191.155900 15.580506
193.631800 16.367485
196.107700 17.088754
198.583600 17.932744
201.059500 18.807385
203.535400 19.803688
206.011300 20.605443
208.487200 21.573145
210.963100 22.546907
213.439000 23.686320
215.914900 24.721782
218.390800 25.930033
220.866700 27.140033
223.342600 28.582548
225.818500 29.927514
228.294400 31.415774
230.770300 33.031935
233.246200 34.737460
235.722100 36.550211
238.198000 38.438873
240.673900 40.605108
243.149800 42.949873
245.625700 45.360798
248.101600 47.836937
250.577500 50.571456
253.053400 53.802138
255.529300 57.242806
258.005200 61.025591
260.481100 65.207792
262.957000 69.723690
265.432900 74.865393
267.908800 80.621423
270.384700 86.966045
272.860600 93.838670
275.336500 101.595372
277.812400 109.821133
280.288300 119.356394
282.764200 130.412516
285.240100 142.963179
287.716000 157.156434
290.191900 172.664570
292.667800 189.916000
295.143700 209.430473
297.619600 231.841684
300.095500 257.046710
302.571400 285.230619
305.047300 317.453019
307.523200 364.798796
309.999100 494.286003
