# Supplementary material for: Efficient conversion of chemical energy into mechanical work by Hsp70 chaperones
Source: eLife. 2019 Dec 17;8:e48491. doi: 10.7554/eLife.48491 (PMC7000219; doi:10.7554/eLife.48491)
Supplement: Figure 2—figure supplement 1—source data 1. [file elife-48491-fig2-figsupp1-data1.zip › Fig2Supp1/single_realizations_1100000/work72]

#Rg Work
62.409100 0.000000
64.885000 0.048121
67.360900 0.098994
69.836800 0.304595
72.312700 0.404741
74.788600 0.480842
77.264500 0.590422
79.740400 0.667274
82.216300 0.801603
84.692200 1.016995
87.168100 1.111063
89.644000 1.250818
92.119900 1.389950
94.595800 1.541988
97.071700 1.724941
99.547600 1.786579
102.023500 1.931853
104.499400 2.069045
106.975300 2.135864
109.451200 2.357329
111.927100 2.612866
114.403000 2.799785
116.878900 2.890118
119.354800 3.189056
121.830700 3.481891
124.306600 3.824484
126.782500 4.145904
129.258400 4.454630
131.734300 4.724789
134.210200 5.010086
136.686100 5.428220
139.162000 5.634388
141.637900 5.927275
144.113800 6.248963
146.589700 6.597379
149.065600 6.917107
151.541500 7.350351
154.017400 7.744625
156.493300 8.123634
158.969200 8.495873
161.445100 8.888462
163.921000 9.332460
166.396900 9.846297
168.872800 10.293179
171.348700 10.716981
173.824600 11.304932
176.300500 11.891381
178.776400 12.477856
181.252300 13.106765
183.728200 13.700141
186.204100 14.291614
188.680000 14.982837
191.155900 15.642161
193.631800 16.403305
196.107700 17.173625
198.583600 18.033339
201.059500 18.829056
203.535400 19.616507
206.011300 20.502867
208.487200 21.415400
210.963100 22.407429
213.439000 23.525001
215.914900 24.648412
218.390800 25.691554
220.866700 26.844622
223.342600 28.036821
225.818500 29.518082
228.294400 31.151978
230.770300 32.862563
233.246200 34.586451
235.722100 36.548093
238.198000 38.466939
240.673900 40.539697
243.149800 42.575523
245.625700 45.070162
248.101600 48.168216
250.577500 50.997002
253.053400 54.048357
255.529300 57.503127
258.005200 61.198424
260.481100 65.124827
262.957000 69.548661
265.432900 74.977150
267.908800 80.710022
270.384700 87.425614
272.860600 94.555695
275.336500 102.479955
277.812400 110.747129
280.288300 120.015836
282.764200 131.346421
285.240100 143.754854
287.716000 157.344544
290.191900 172.757070
292.667800 189.824880
295.143700 208.928474
297.619600 231.735110
300.095500 256.019522
302.571400 283.982997
305.047300 315.901584
307.523200 351.879838
309.999100 393.250965
