# Supplementary material for: Efficient conversion of chemical energy into mechanical work by Hsp70 chaperones
Source: eLife. 2019 Dec 17;8:e48491. doi: 10.7554/eLife.48491 (PMC7000219; doi:10.7554/eLife.48491)
Supplement: Figure 2—figure supplement 1—source data 1. [file elife-48491-fig2-figsupp1-data1.zip › Fig2Supp1/single_realizations_1100000/work73]

#Rg Work
62.409100 0.000000
64.885000 0.008078
67.360900 0.029416
69.836800 0.008538
72.312700 0.092767
74.788600 0.129823
77.264500 0.201585
79.740400 0.160770
82.216300 0.452462
84.692200 0.451867
87.168100 0.612415
89.644000 0.754142
92.119900 1.015532
94.595800 1.086488
97.071700 1.193556
99.547600 1.509407
102.023500 1.792422
104.499400 1.888016
106.975300 2.172818
109.451200 2.426557
111.927100 2.713126
114.403000 2.945224
116.878900 3.154468
119.354800 3.350825
121.830700 3.681644
124.306600 3.969492
126.782500 4.219354
129.258400 4.521145
131.734300 4.752578
134.210200 4.969041
136.686100 5.229588
139.162000 5.537263
141.637900 5.941106
144.113800 6.314881
146.589700 6.775528
149.065600 7.215541
151.541500 7.475027
154.017400 7.834884
156.493300 8.274000
158.969200 8.781923
161.445100 9.196529
163.921000 9.576113
166.396900 9.988487
168.872800 10.491839
171.348700 11.014297
173.824600 11.484413
176.300500 11.929415
178.776400 12.563155
181.252300 13.002856
183.728200 13.611955
186.204100 14.235865
188.680000 14.867974
191.155900 15.607876
193.631800 16.257311
196.107700 17.294698
198.583600 17.991260
201.059500 18.790812
203.535400 19.451836
206.011300 20.345319
208.487200 21.320849
210.963100 22.289956
213.439000 23.373974
215.914900 24.509930
218.390800 25.681482
220.866700 27.100362
223.342600 28.333252
225.818500 29.659860
228.294400 31.192914
230.770300 32.773277
233.246200 34.641373
235.722100 36.500179
238.198000 38.511785
240.673900 40.700165
243.149800 42.951997
245.625700 45.299481
248.101600 48.085840
250.577500 51.070992
253.053400 54.312124
255.529300 57.789106
258.005200 61.603227
260.481100 65.588078
262.957000 70.311347
265.432900 75.305258
267.908800 80.799898
270.384700 87.240842
272.860600 94.386381
275.336500 102.445387
277.812400 111.171824
280.288300 121.505502
282.764200 132.097195
285.240100 144.209705
287.716000 158.396173
290.191900 174.131237
292.667800 191.482222
295.143700 211.101820
297.619600 233.298616
300.095500 257.906514
302.571400 287.043005
305.047300 318.717896
307.523200 355.092779
309.999100 395.450346
