# Supplementary material for: Efficient conversion of chemical energy into mechanical work by Hsp70 chaperones
Source: eLife. 2019 Dec 17;8:e48491. doi: 10.7554/eLife.48491 (PMC7000219; doi:10.7554/eLife.48491)
Supplement: Figure 2—figure supplement 1—source data 1. [file elife-48491-fig2-figsupp1-data1.zip › Fig2Supp1/single_realizations_1100000/work74]

#Rg Work
62.409100 0.000000
64.885000 0.054757
67.360900 0.066105
69.836800 0.161206
72.312700 0.335749
74.788600 0.351827
77.264500 0.446247
79.740400 0.522932
82.216300 0.531549
84.692200 0.680951
87.168100 0.757871
89.644000 0.939579
92.119900 1.115313
94.595800 1.311378
97.071700 1.307948
99.547600 1.430362
102.023500 1.617137
104.499400 1.806098
106.975300 1.960756
109.451200 2.239553
111.927100 2.468368
114.403000 2.692205
116.878900 3.011871
119.354800 3.183238
121.830700 3.445605
124.306600 3.748128
126.782500 4.047218
129.258400 4.322972
131.734300 4.584940
134.210200 4.856982
136.686100 5.026539
139.162000 5.379824
141.637900 5.680635
144.113800 6.016606
146.589700 6.380885
149.065600 6.717276
151.541500 7.085422
154.017400 7.498647
156.493300 7.904702
158.969200 8.333219
161.445100 8.673418
163.921000 9.192374
166.396900 9.627028
168.872800 10.091708
171.348700 10.600249
173.824600 11.114956
176.300500 11.555618
178.776400 12.120452
181.252300 12.804293
183.728200 13.397630
186.204100 13.911961
188.680000 14.737284
191.155900 15.417695
193.631800 16.119357
196.107700 16.824942
198.583600 17.710209
201.059500 18.512255
203.535400 19.380714
206.011300 20.452356
208.487200 21.284175
210.963100 22.254715
213.439000 23.363483
215.914900 24.352245
218.390800 25.463878
220.866700 26.805625
223.342600 27.931311
225.818500 29.490498
228.294400 31.074635
230.770300 32.491252
233.246200 34.229820
235.722100 36.092115
238.198000 38.005504
240.673900 40.075602
243.149800 42.448360
245.625700 44.807393
248.101600 47.428318
250.577500 50.350267
253.053400 53.588235
255.529300 56.956378
258.005200 60.567016
260.481100 64.815462
262.957000 69.417896
265.432900 74.561876
267.908800 80.326087
270.384700 86.819047
272.860600 94.145171
275.336500 101.704840
277.812400 110.237513
280.288300 119.703704
282.764200 130.327756
285.240100 142.457092
287.716000 156.028670
290.191900 171.485113
292.667800 189.158614
295.143700 209.077721
297.619600 232.144356
300.095500 257.851256
302.571400 286.090263
305.047300 317.597153
307.523200 354.324403
309.999100 395.537512
