# Supplementary material for: Efficient conversion of chemical energy into mechanical work by Hsp70 chaperones
Source: eLife. 2019 Dec 17;8:e48491. doi: 10.7554/eLife.48491 (PMC7000219; doi:10.7554/eLife.48491)
Supplement: Figure 2—figure supplement 1—source data 1. [file elife-48491-fig2-figsupp1-data1.zip › Fig2Supp1/single_realizations_1100000/work75]

#Rg Work
62.409100 0.000000
64.885000 -0.056327
67.360900 -0.115830
69.836800 -0.145572
72.312700 -0.097654
74.788600 -0.057324
77.264500 0.064110
79.740400 0.187554
82.216300 0.267679
84.692200 0.265370
87.168100 0.440784
89.644000 0.507574
92.119900 0.685290
94.595800 1.071963
97.071700 1.294438
99.547600 1.472216
102.023500 1.714543
104.499400 1.940186
106.975300 2.155501
109.451200 2.240009
111.927100 2.448835
114.403000 2.642353
116.878900 2.988226
119.354800 3.296188
121.830700 3.701071
124.306600 4.048579
126.782500 4.285250
129.258400 4.467168
131.734300 4.757971
134.210200 5.007601
136.686100 5.216979
139.162000 5.556145
141.637900 5.861905
144.113800 6.262318
146.589700 6.668575
149.065600 7.092852
151.541500 7.541891
154.017400 7.966272
156.493300 8.432377
158.969200 8.913764
161.445100 9.320077
163.921000 9.776490
166.396900 10.224354
168.872800 10.757621
171.348700 11.328494
173.824600 11.891457
176.300500 12.514507
178.776400 12.978259
181.252300 13.516096
183.728200 14.197262
186.204100 14.863431
188.680000 15.767792
191.155900 16.333598
193.631800 17.053815
196.107700 17.950799
198.583600 18.806734
201.059500 19.641977
203.535400 20.689600
206.011300 21.642731
208.487200 22.686611
210.963100 23.684642
213.439000 24.603281
215.914900 25.757999
218.390800 26.843965
220.866700 27.954045
223.342600 29.298353
225.818500 30.574157
228.294400 32.126678
230.770300 33.777668
233.246200 35.429581
235.722100 37.404912
238.198000 39.504843
240.673900 41.757271
243.149800 44.124474
245.625700 46.724191
248.101600 49.411323
250.577500 52.497488
253.053400 55.719355
255.529300 59.281069
258.005200 63.143337
260.481100 67.564380
262.957000 72.209581
265.432900 78.011103
267.908800 84.149690
270.384700 90.369297
272.860600 97.253378
275.336500 104.938582
277.812400 113.315432
280.288300 123.198730
282.764200 134.006597
285.240100 146.522586
287.716000 160.605533
290.191900 176.322101
292.667800 193.494344
295.143700 213.363935
297.619600 235.148503
300.095500 260.364547
302.571400 288.177915
305.047300 319.720907
307.523200 356.045761
309.999100 396.421566
