# Supplementary material for: Efficient conversion of chemical energy into mechanical work by Hsp70 chaperones
Source: eLife. 2019 Dec 17;8:e48491. doi: 10.7554/eLife.48491 (PMC7000219; doi:10.7554/eLife.48491)
Supplement: Figure 2—figure supplement 1—source data 1. [file elife-48491-fig2-figsupp1-data1.zip › Fig2Supp1/single_realizations_1100000/work76]

#Rg Work
62.409100 0.000000
64.885000 -0.015662
67.360900 0.017132
69.836800 -0.002304
72.312700 0.087062
74.788600 0.080686
77.264500 0.030516
79.740400 0.160003
82.216300 0.299759
84.692200 0.403956
87.168100 0.500766
89.644000 0.672748
92.119900 0.860744
94.595800 0.989619
97.071700 1.115050
99.547600 1.177820
102.023500 1.442682
104.499400 1.661544
106.975300 1.839505
109.451200 1.908463
111.927100 2.098650
114.403000 2.325481
116.878900 2.568178
119.354800 2.888935
121.830700 3.164670
124.306600 3.336336
126.782500 3.516116
129.258400 3.664833
131.734300 4.049138
134.210200 4.264491
136.686100 4.762280
139.162000 5.010058
141.637900 5.377265
144.113800 5.799947
146.589700 5.987613
149.065600 6.387331
151.541500 6.799569
154.017400 7.202729
156.493300 7.653539
158.969200 7.977899
161.445100 8.382849
163.921000 8.756986
166.396900 9.079779
168.872800 9.533495
171.348700 10.159991
173.824600 10.714825
176.300500 11.258899
178.776400 11.981564
181.252300 12.556243
183.728200 13.066729
186.204100 13.701871
188.680000 14.419879
191.155900 15.160621
193.631800 15.817802
196.107700 16.678840
198.583600 17.575925
201.059500 18.405309
203.535400 19.257147
206.011300 19.992220
208.487200 20.897512
210.963100 22.049421
213.439000 23.273570
215.914900 24.412368
218.390800 25.745845
220.866700 26.947189
223.342600 28.131386
225.818500 29.412752
228.294400 31.008867
230.770300 32.602110
233.246200 34.503101
235.722100 36.394077
238.198000 38.192769
240.673900 40.452643
243.149800 42.935201
245.625700 45.297104
248.101600 47.995574
250.577500 50.807119
253.053400 54.025850
255.529300 57.397333
258.005200 61.033752
260.481100 65.269044
262.957000 70.086218
265.432900 75.057430
267.908800 80.635364
270.384700 86.786712
272.860600 93.469175
275.336500 101.427170
277.812400 110.125548
280.288300 119.957892
282.764200 130.747326
285.240100 142.468544
287.716000 155.792239
290.191900 171.755078
292.667800 189.591133
295.143700 209.397480
297.619600 231.905226
300.095500 256.718256
302.571400 285.280923
305.047300 316.768645
307.523200 353.108950
309.999100 393.807999
