# Supplementary material for: Efficient conversion of chemical energy into mechanical work by Hsp70 chaperones
Source: eLife. 2019 Dec 17;8:e48491. doi: 10.7554/eLife.48491 (PMC7000219; doi:10.7554/eLife.48491)
Supplement: Figure 2—figure supplement 1—source data 1. [file elife-48491-fig2-figsupp1-data1.zip › Fig2Supp1/single_realizations_1100000/work77]

#Rg Work
62.409100 0.000000
64.885000 0.113955
67.360900 0.202553
69.836800 0.178620
72.312700 0.229958
74.788600 0.311621
77.264500 0.501148
79.740400 0.511928
82.216300 0.544358
84.692200 0.507464
87.168100 0.741493
89.644000 0.867907
92.119900 1.054994
94.595800 1.151281
97.071700 1.310386
99.547600 1.439426
102.023500 1.619559
104.499400 1.848344
106.975300 2.109623
109.451200 2.318142
111.927100 2.500458
114.403000 2.690957
116.878900 2.923775
119.354800 3.154615
121.830700 3.410800
124.306600 3.723844
126.782500 3.982655
129.258400 4.281962
131.734300 4.573012
134.210200 4.790631
136.686100 5.218038
139.162000 5.586026
141.637900 5.925234
144.113800 6.189619
146.589700 6.627228
149.065600 7.040533
151.541500 7.327399
154.017400 7.768547
156.493300 8.184231
158.969200 8.619303
161.445100 9.096995
163.921000 9.518935
166.396900 9.967115
168.872800 10.425429
171.348700 10.885191
173.824600 11.385124
176.300500 11.930385
178.776400 12.548738
181.252300 13.156055
183.728200 13.677963
186.204100 14.386989
188.680000 14.986773
191.155900 15.654586
193.631800 16.447298
196.107700 17.238712
198.583600 18.031957
201.059500 18.861441
203.535400 19.770470
206.011300 20.609644
208.487200 21.501027
210.963100 22.485161
213.439000 23.600682
215.914900 24.752580
218.390800 25.983393
220.866700 27.340445
223.342600 28.621468
225.818500 30.200935
228.294400 31.756223
230.770300 33.564055
233.246200 35.216566
235.722100 37.148054
238.198000 39.260278
240.673900 41.536631
243.149800 43.696987
245.625700 46.259666
248.101600 48.926172
250.577500 51.469453
253.053400 54.607885
255.529300 57.986253
258.005200 61.715827
260.481100 66.018310
262.957000 70.673742
265.432900 75.719262
267.908800 81.572254
270.384700 87.919626
272.860600 95.327298
275.336500 103.317149
277.812400 111.851296
280.288300 121.843624
282.764200 132.480263
285.240100 145.084387
287.716000 159.021253
290.191900 174.866907
292.667800 191.873467
295.143700 211.444261
297.619600 233.432502
300.095500 258.080231
302.571400 286.484297
305.047300 318.544208
307.523200 356.352013
309.999100 398.096512
