# Supplementary material for: Efficient conversion of chemical energy into mechanical work by Hsp70 chaperones
Source: eLife. 2019 Dec 17;8:e48491. doi: 10.7554/eLife.48491 (PMC7000219; doi:10.7554/eLife.48491)
Supplement: Figure 2—figure supplement 1—source data 1. [file elife-48491-fig2-figsupp1-data1.zip › Fig2Supp1/single_realizations_1100000/work78]

#Rg Work
62.409100 0.000000
64.885000 0.016616
67.360900 0.058863
69.836800 0.105382
72.312700 0.168893
74.788600 0.384252
77.264500 0.481372
79.740400 0.617182
82.216300 0.700730
84.692200 0.832510
87.168100 1.053550
89.644000 1.227956
92.119900 1.304576
94.595800 1.445609
97.071700 1.642091
99.547600 1.754503
102.023500 1.983180
104.499400 2.181429
106.975300 2.354345
109.451200 2.458714
111.927100 2.639669
114.403000 2.813861
116.878900 3.026872
119.354800 3.215460
121.830700 3.627223
124.306600 3.910978
126.782500 4.026353
129.258400 4.256642
131.734300 4.510244
134.210200 4.815864
136.686100 5.172059
139.162000 5.477890
141.637900 5.878791
144.113800 6.219577
146.589700 6.496451
149.065600 6.879804
151.541500 7.146787
154.017400 7.630094
156.493300 8.047170
158.969200 8.418394
161.445100 8.873031
163.921000 9.287744
166.396900 9.657170
168.872800 10.095679
171.348700 10.696943
173.824600 11.262331
176.300500 11.736442
178.776400 12.388199
181.252300 12.989084
183.728200 13.673643
186.204100 14.263674
188.680000 15.113214
191.155900 15.896320
193.631800 16.632806
196.107700 17.328424
198.583600 18.320345
201.059500 19.075250
203.535400 19.884929
206.011300 20.795248
208.487200 21.665088
210.963100 22.708718
213.439000 23.726670
215.914900 24.767741
218.390800 25.944187
220.866700 27.072452
223.342600 28.412388
225.818500 29.975756
228.294400 31.467428
230.770300 33.178379
233.246200 35.078689
235.722100 37.152392
238.198000 39.150998
240.673900 41.453099
243.149800 43.813733
245.625700 46.117967
248.101600 48.782259
250.577500 51.816456
253.053400 55.025810
255.529300 58.273356
258.005200 61.875776
260.481100 65.731650
262.957000 70.370464
265.432900 75.507451
267.908800 81.264184
270.384700 87.393923
272.860600 94.475215
275.336500 101.972579
277.812400 110.578206
280.288300 120.428660
282.764200 131.316776
285.240100 143.825020
287.716000 157.626595
290.191900 173.298590
292.667800 191.340014
295.143700 210.950436
297.619600 232.853870
300.095500 258.474167
302.571400 286.294018
305.047300 318.870081
307.523200 354.233295
309.999100 396.075324
