# Supplementary material for: Efficient conversion of chemical energy into mechanical work by Hsp70 chaperones
Source: eLife. 2019 Dec 17;8:e48491. doi: 10.7554/eLife.48491 (PMC7000219; doi:10.7554/eLife.48491)
Supplement: Figure 2—figure supplement 1—source data 1. [file elife-48491-fig2-figsupp1-data1.zip › Fig2Supp1/single_realizations_1100000/work79]

#Rg Work
62.409100 0.000000
64.885000 -0.110013
67.360900 -0.117039
69.836800 -0.240490
72.312700 -0.168324
74.788600 -0.091170
77.264500 -0.095365
79.740400 -0.014854
82.216300 0.043733
84.692200 0.128667
87.168100 0.171845
89.644000 0.367514
92.119900 0.496389
94.595800 0.606067
97.071700 0.798007
99.547600 0.853072
102.023500 0.945013
104.499400 1.122645
106.975300 1.432546
109.451200 1.684878
111.927100 1.828209
114.403000 2.095812
116.878900 2.281832
119.354800 2.549753
121.830700 2.852413
124.306600 3.127337
126.782500 3.539740
129.258400 3.768046
131.734300 4.113938
134.210200 4.481681
136.686100 4.815612
139.162000 5.151430
141.637900 5.593024
144.113800 5.931430
146.589700 6.252072
149.065600 6.670214
151.541500 7.072460
154.017400 7.409718
156.493300 7.860373
158.969200 8.313832
161.445100 8.860270
163.921000 9.297900
166.396900 9.749899
168.872800 10.288896
171.348700 10.813029
173.824600 11.306909
176.300500 11.835719
178.776400 12.373409
181.252300 12.984944
183.728200 13.590536
186.204100 14.355287
188.680000 15.057742
191.155900 15.694013
193.631800 16.343313
196.107700 17.155465
198.583600 18.066517
201.059500 18.869100
203.535400 19.796776
206.011300 20.723463
208.487200 21.685349
210.963100 22.716991
213.439000 23.702082
215.914900 24.760887
218.390800 25.961363
220.866700 27.115566
223.342600 28.451982
225.818500 29.829179
228.294400 31.371822
230.770300 32.854607
233.246200 34.548003
235.722100 36.355756
238.198000 38.426408
240.673900 40.369938
243.149800 42.582216
245.625700 45.067361
248.101600 47.763091
250.577500 50.551889
253.053400 53.740862
255.529300 57.343387
258.005200 61.430550
260.481100 65.869523
262.957000 70.382891
265.432900 75.707446
267.908800 81.531226
270.384700 87.726802
272.860600 94.996250
275.336500 102.663308
277.812400 111.904875
280.288300 121.832993
282.764200 132.554011
285.240100 144.945103
287.716000 158.414215
290.191900 174.233378
292.667800 191.500647
295.143700 210.787522
297.619600 233.702230
300.095500 258.649997
302.571400 286.697876
305.047300 318.525532
307.523200 354.209406
309.999100 394.065075
