# Supplementary material for: Efficient conversion of chemical energy into mechanical work by Hsp70 chaperones
Source: eLife. 2019 Dec 17;8:e48491. doi: 10.7554/eLife.48491 (PMC7000219; doi:10.7554/eLife.48491)
Supplement: Figure 2—figure supplement 1—source data 1. [file elife-48491-fig2-figsupp1-data1.zip › Fig2Supp1/single_realizations_1100000/work8]

#Rg Work
62.409100 0.000000
64.885000 0.047292
67.360900 0.083166
69.836800 -0.020375
72.312700 -0.057469
74.788600 -0.065567
77.264500 0.015209
79.740400 0.158795
82.216300 0.399933
84.692200 0.437732
87.168100 0.409467
89.644000 0.483634
92.119900 0.744385
94.595800 0.838367
97.071700 0.992241
99.547600 1.140056
102.023500 1.329355
104.499400 1.364423
106.975300 1.525893
109.451200 1.730043
111.927100 1.946166
114.403000 2.044660
116.878900 2.293100
119.354800 2.721989
121.830700 2.997941
124.306600 3.240465
126.782500 3.581104
129.258400 3.798841
131.734300 4.048711
134.210200 4.366955
136.686100 4.622875
139.162000 4.940145
141.637900 5.252451
144.113800 5.616913
146.589700 5.995526
149.065600 6.385366
151.541500 6.768638
154.017400 7.204634
156.493300 7.589112
158.969200 8.102477
161.445100 8.328690
163.921000 8.746604
166.396900 9.252972
168.872800 9.805867
171.348700 10.291078
173.824600 10.850838
176.300500 11.526313
178.776400 12.083282
181.252300 12.609110
183.728200 13.256081
186.204100 13.817029
188.680000 14.391511
191.155900 15.104013
193.631800 15.971165
196.107700 16.887496
198.583600 17.689280
201.059500 18.538590
203.535400 19.460674
206.011300 20.651038
208.487200 21.653670
210.963100 22.581803
213.439000 23.578044
215.914900 24.695965
218.390800 25.878248
220.866700 27.068769
223.342600 28.312263
225.818500 29.774763
228.294400 31.204504
230.770300 32.929622
233.246200 34.641181
235.722100 36.432615
238.198000 38.401294
240.673900 40.700757
243.149800 43.031346
245.625700 45.463032
248.101600 48.260252
250.577500 51.196460
253.053400 54.604903
255.529300 58.113488
258.005200 61.895889
260.481100 65.905384
262.957000 70.289154
265.432900 75.531680
267.908800 81.276359
270.384700 87.336139
272.860600 94.178883
275.336500 102.428327
277.812400 111.107605
280.288300 120.948347
282.764200 131.727139
285.240100 144.092255
287.716000 157.769932
290.191900 173.435734
292.667800 190.957950
295.143700 210.807384
297.619600 232.884629
300.095500 257.752025
302.571400 285.706001
305.047300 317.579142
307.523200 353.760880
309.999100 394.535475
