# Supplementary material for: Efficient conversion of chemical energy into mechanical work by Hsp70 chaperones
Source: eLife. 2019 Dec 17;8:e48491. doi: 10.7554/eLife.48491 (PMC7000219; doi:10.7554/eLife.48491)
Supplement: Figure 2—figure supplement 1—source data 1. [file elife-48491-fig2-figsupp1-data1.zip › Fig2Supp1/single_realizations_1100000/work80]

#Rg Work
62.409100 0.000000
64.885000 0.003017
67.360900 0.029550
69.836800 -0.001724
72.312700 0.054660
74.788600 0.271045
77.264500 0.440528
79.740400 0.531329
82.216300 0.547457
84.692200 0.602969
87.168100 0.663694
89.644000 0.845918
92.119900 0.882804
94.595800 0.985003
97.071700 1.170248
99.547600 1.328822
102.023500 1.529749
104.499400 1.758818
106.975300 1.985132
109.451200 2.200551
111.927100 2.388428
114.403000 2.608379
116.878900 3.001831
119.354800 3.090934
121.830700 3.323626
124.306600 3.533497
126.782500 3.840385
129.258400 4.309307
131.734300 4.674727
134.210200 4.936491
136.686100 5.173254
139.162000 5.525851
141.637900 5.899466
144.113800 6.246577
146.589700 6.606518
149.065600 7.103802
151.541500 7.490189
154.017400 7.784108
156.493300 8.124792
158.969200 8.615960
161.445100 9.018547
163.921000 9.474613
166.396900 9.956969
168.872800 10.440423
171.348700 10.930090
173.824600 11.465916
176.300500 11.888093
178.776400 12.469416
181.252300 13.155277
183.728200 13.740671
186.204100 14.388621
188.680000 15.059311
191.155900 15.742563
193.631800 16.473731
196.107700 17.185004
198.583600 17.907352
201.059500 18.923363
203.535400 19.799518
206.011300 20.703026
208.487200 21.617882
210.963100 22.781282
213.439000 23.760899
215.914900 24.881885
218.390800 26.054153
220.866700 27.379528
223.342600 28.808117
225.818500 30.287303
228.294400 31.828179
230.770300 33.351126
233.246200 35.062684
235.722100 36.770997
238.198000 38.826260
240.673900 40.805370
243.149800 43.081665
245.625700 45.546764
248.101600 47.978756
250.577500 50.853545
253.053400 53.914785
255.529300 57.595810
258.005200 61.385945
260.481100 65.616772
262.957000 70.048719
265.432900 74.924042
267.908800 80.562466
270.384700 86.784056
272.860600 93.483854
275.336500 100.983573
277.812400 109.356798
280.288300 119.296173
282.764200 129.864169
285.240100 141.856709
287.716000 155.914767
290.191900 171.381824
292.667800 188.931073
295.143700 208.902002
297.619600 230.962556
300.095500 255.101476
302.571400 283.648074
305.047300 315.988785
307.523200 352.687581
309.999100 393.334195
