# Supplementary material for: Efficient conversion of chemical energy into mechanical work by Hsp70 chaperones
Source: eLife. 2019 Dec 17;8:e48491. doi: 10.7554/eLife.48491 (PMC7000219; doi:10.7554/eLife.48491)
Supplement: Figure 2—figure supplement 1—source data 1. [file elife-48491-fig2-figsupp1-data1.zip › Fig2Supp1/single_realizations_1100000/work81]

#Rg Work
62.409100 0.000000
64.885000 0.021576
67.360900 0.000386
69.836800 -0.015117
72.312700 0.151583
74.788600 0.164557
77.264500 0.249505
79.740400 0.299958
82.216300 0.337777
84.692200 0.590991
87.168100 0.857582
89.644000 0.914360
92.119900 0.978613
94.595800 1.194253
97.071700 1.309403
99.547600 1.491263
102.023500 1.747776
104.499400 1.971076
106.975300 2.135515
109.451200 2.370540
111.927100 2.554379
114.403000 2.772414
116.878900 3.031968
119.354800 3.339590
121.830700 3.633939
124.306600 3.944964
126.782500 4.208615
129.258400 4.522532
131.734300 4.889211
134.210200 5.363491
136.686100 5.723933
139.162000 6.117284
141.637900 6.383173
144.113800 6.695901
146.589700 7.122691
149.065600 7.549052
151.541500 7.926407
154.017400 8.359294
156.493300 8.746591
158.969200 9.156096
161.445100 9.612312
163.921000 9.958139
166.396900 10.553281
168.872800 11.045214
171.348700 11.765138
173.824600 12.131701
176.300500 12.649579
178.776400 13.311317
181.252300 13.788904
183.728200 14.400167
186.204100 15.064935
188.680000 15.794016
191.155900 16.594345
193.631800 17.386182
196.107700 18.188908
198.583600 18.934052
201.059500 19.882411
203.535400 20.782767
206.011300 21.622572
208.487200 22.457951
210.963100 23.395352
213.439000 24.674448
215.914900 25.804659
218.390800 26.857149
220.866700 28.095883
223.342600 29.390422
225.818500 30.776498
228.294400 32.342870
230.770300 33.819038
233.246200 35.508045
235.722100 37.247465
238.198000 39.482594
240.673900 41.582149
243.149800 43.789751
245.625700 46.035680
248.101600 48.782651
250.577500 51.926908
253.053400 55.158557
255.529300 58.655179
258.005200 62.317068
260.481100 66.605391
262.957000 71.136932
265.432900 75.776980
267.908800 81.472417
270.384700 88.068534
272.860600 94.795357
275.336500 102.681024
277.812400 111.212112
280.288300 120.735166
282.764200 131.266107
285.240100 143.247396
287.716000 156.780030
290.191900 172.632457
292.667800 190.534245
295.143700 210.898086
297.619600 232.996541
300.095500 257.528819
302.571400 285.430400
305.047300 316.919429
307.523200 352.044606
309.999100 392.899686
