# Supplementary material for: Efficient conversion of chemical energy into mechanical work by Hsp70 chaperones
Source: eLife. 2019 Dec 17;8:e48491. doi: 10.7554/eLife.48491 (PMC7000219; doi:10.7554/eLife.48491)
Supplement: Figure 2—figure supplement 1—source data 1. [file elife-48491-fig2-figsupp1-data1.zip › Fig2Supp1/single_realizations_1100000/work82]

#Rg Work
62.409100 0.000000
64.885000 -0.032192
67.360900 0.080839
69.836800 0.088879
72.312700 0.244794
74.788600 0.341301
77.264500 0.399072
79.740400 0.586133
82.216300 0.742001
84.692200 0.947251
87.168100 1.114835
89.644000 1.337989
92.119900 1.475857
94.595800 1.620755
97.071700 1.742531
99.547600 1.955890
102.023500 2.026561
104.499400 2.183436
106.975300 2.308663
109.451200 2.426054
111.927100 2.612961
114.403000 2.866965
116.878900 3.041811
119.354800 3.166479
121.830700 3.402897
124.306600 3.560405
126.782500 3.803159
129.258400 4.093796
131.734300 4.389359
134.210200 4.555058
136.686100 4.882958
139.162000 5.144879
141.637900 5.450307
144.113800 5.818576
146.589700 6.063934
149.065600 6.408373
151.541500 6.725605
154.017400 7.102620
156.493300 7.483886
158.969200 7.858213
161.445100 8.363494
163.921000 8.955704
166.396900 9.490793
168.872800 9.898277
171.348700 10.405432
173.824600 10.919229
176.300500 11.404242
178.776400 11.890777
181.252300 12.501063
183.728200 13.154550
186.204100 13.774212
188.680000 14.421233
191.155900 15.123769
193.631800 15.802425
196.107700 16.396025
198.583600 17.184350
201.059500 18.043912
203.535400 18.931442
206.011300 19.830957
208.487200 20.757435
210.963100 21.780893
213.439000 22.759194
215.914900 23.857207
218.390800 25.046155
220.866700 26.211066
223.342600 27.500088
225.818500 28.865312
228.294400 30.305819
230.770300 32.023912
233.246200 33.767532
235.722100 35.576799
238.198000 37.627696
240.673900 39.683944
243.149800 41.986621
245.625700 44.562569
248.101600 47.345944
250.577500 50.376001
253.053400 53.358109
255.529300 56.710384
258.005200 60.237466
260.481100 64.093453
262.957000 68.855105
265.432900 74.229794
267.908800 80.164695
270.384700 86.229214
272.860600 93.248469
275.336500 101.017767
277.812400 109.318526
280.288300 118.978417
282.764200 130.148343
285.240100 142.240715
287.716000 156.074648
290.191900 171.615006
292.667800 189.207859
295.143700 209.112061
297.619600 231.739288
300.095500 256.494120
302.571400 284.441702
305.047300 316.526619
307.523200 352.120404
309.999100 392.748129
