# Supplementary material for: Efficient conversion of chemical energy into mechanical work by Hsp70 chaperones
Source: eLife. 2019 Dec 17;8:e48491. doi: 10.7554/eLife.48491 (PMC7000219; doi:10.7554/eLife.48491)
Supplement: Figure 2—figure supplement 1—source data 1. [file elife-48491-fig2-figsupp1-data1.zip › Fig2Supp1/single_realizations_1100000/work83]

#Rg Work
62.409100 0.000000
64.885000 -0.007935
67.360900 0.168604
69.836800 0.256628
72.312700 0.249341
74.788600 0.188727
77.264500 0.274420
79.740400 0.373040
82.216300 0.433032
84.692200 0.421117
87.168100 0.617441
89.644000 0.763390
92.119900 0.945337
94.595800 1.218826
97.071700 1.363739
99.547600 1.560996
102.023500 1.817697
104.499400 1.924905
106.975300 2.143870
109.451200 2.396959
111.927100 2.572030
114.403000 2.883653
116.878900 2.994729
119.354800 3.199023
121.830700 3.414669
124.306600 3.763566
126.782500 3.989511
129.258400 4.363576
131.734300 4.587791
134.210200 4.924326
136.686100 5.173566
139.162000 5.477387
141.637900 5.849048
144.113800 6.207119
146.589700 6.592873
149.065600 6.909900
151.541500 7.191401
154.017400 7.549265
156.493300 7.925702
158.969200 8.294305
161.445100 8.747190
163.921000 9.279276
166.396900 9.657644
168.872800 10.211281
171.348700 10.711910
173.824600 11.309179
176.300500 11.967906
178.776400 12.462295
181.252300 13.021007
183.728200 13.650618
186.204100 14.302379
188.680000 15.028432
191.155900 15.584113
193.631800 16.309584
196.107700 17.095972
198.583600 17.971834
201.059500 18.677926
203.535400 19.625048
206.011300 20.428092
208.487200 21.448969
210.963100 22.434894
213.439000 23.533260
215.914900 24.595589
218.390800 25.729733
220.866700 27.006672
223.342600 28.330862
225.818500 29.700452
228.294400 31.152439
230.770300 32.723416
233.246200 34.468838
235.722100 36.334808
238.198000 38.294410
240.673900 40.419306
243.149800 42.781325
245.625700 45.161371
248.101600 47.901241
250.577500 50.900562
253.053400 54.118362
255.529300 57.580357
258.005200 61.380396
260.481100 65.929803
262.957000 70.054756
265.432900 74.820168
267.908800 80.367756
270.384700 86.581858
272.860600 93.377862
275.336500 101.481128
277.812400 110.595003
280.288300 120.361650
282.764200 131.444532
285.240100 143.356220
287.716000 157.171044
290.191900 173.211118
292.667800 190.716325
295.143700 210.065429
297.619600 232.405601
300.095500 257.562916
302.571400 285.440275
305.047300 317.219258
307.523200 352.977422
309.999100 392.810975
