# Supplementary material for: Efficient conversion of chemical energy into mechanical work by Hsp70 chaperones
Source: eLife. 2019 Dec 17;8:e48491. doi: 10.7554/eLife.48491 (PMC7000219; doi:10.7554/eLife.48491)
Supplement: Figure 2—figure supplement 1—source data 1. [file elife-48491-fig2-figsupp1-data1.zip › Fig2Supp1/single_realizations_1100000/work84]

#Rg Work
62.409100 0.000000
64.885000 0.105027
67.360900 0.175651
69.836800 0.159487
72.312700 0.227647
74.788600 0.298571
77.264500 0.348780
79.740400 0.426480
82.216300 0.539981
84.692200 0.605620
87.168100 0.746979
89.644000 0.913717
92.119900 1.145768
94.595800 1.380348
97.071700 1.488561
99.547600 1.614657
102.023500 1.858958
104.499400 2.033229
106.975300 2.330094
109.451200 2.718762
111.927100 2.875242
114.403000 3.169512
116.878900 3.386545
119.354800 3.674072
121.830700 3.823346
124.306600 4.090146
126.782500 4.479167
129.258400 4.767447
131.734300 5.023914
134.210200 5.220031
136.686100 5.441876
139.162000 5.750166
141.637900 5.979334
144.113800 6.399401
146.589700 6.729496
149.065600 7.072349
151.541500 7.515091
154.017400 8.030888
156.493300 8.435071
158.969200 8.869835
161.445100 9.167278
163.921000 9.581965
166.396900 10.176155
168.872800 10.842575
171.348700 11.286723
173.824600 11.768811
176.300500 12.205313
178.776400 12.694796
181.252300 13.280661
183.728200 13.874998
186.204100 14.523427
188.680000 15.021319
191.155900 15.803329
193.631800 16.451895
196.107700 17.252748
198.583600 18.050766
201.059500 18.991838
203.535400 19.702167
206.011300 20.687059
208.487200 21.575278
210.963100 22.644865
213.439000 23.910170
215.914900 25.105332
218.390800 26.314719
220.866700 27.497208
223.342600 28.753275
225.818500 30.243266
228.294400 31.971945
230.770300 33.460895
233.246200 35.206462
235.722100 37.116951
238.198000 39.179863
240.673900 41.098120
243.149800 43.528195
245.625700 46.001863
248.101600 48.739339
250.577500 51.719130
253.053400 55.139080
255.529300 58.510418
258.005200 62.452963
260.481100 66.620947
262.957000 71.290753
265.432900 76.437348
267.908800 81.904876
270.384700 88.275973
272.860600 95.050262
275.336500 103.646226
277.812400 112.595567
280.288300 122.434692
282.764200 133.051081
285.240100 145.196571
287.716000 158.918089
290.191900 174.557566
292.667800 192.542687
295.143700 212.092308
297.619600 234.491272
300.095500 258.734928
302.571400 286.262439
305.047300 324.870698
307.523200 365.890645
309.999100 406.539008
