# Supplementary material for: Efficient conversion of chemical energy into mechanical work by Hsp70 chaperones
Source: eLife. 2019 Dec 17;8:e48491. doi: 10.7554/eLife.48491 (PMC7000219; doi:10.7554/eLife.48491)
Supplement: Figure 2—figure supplement 1—source data 1. [file elife-48491-fig2-figsupp1-data1.zip › Fig2Supp1/single_realizations_1100000/work85]

#Rg Work
62.409100 0.000000
64.885000 -0.069080
67.360900 0.006637
69.836800 0.114916
72.312700 0.256332
74.788600 0.349240
77.264500 0.337500
79.740400 0.424691
82.216300 0.477807
84.692200 0.700767
87.168100 0.719665
89.644000 0.811138
92.119900 0.997652
94.595800 1.177852
97.071700 1.405771
99.547600 1.593886
102.023500 1.744225
104.499400 1.932014
106.975300 2.074248
109.451200 2.204536
111.927100 2.478366
114.403000 2.622909
116.878900 2.787705
119.354800 3.075201
121.830700 3.342809
124.306600 3.617639
126.782500 3.853349
129.258400 4.083312
131.734300 4.533461
134.210200 4.753861
136.686100 5.098508
139.162000 5.458690
141.637900 5.746638
144.113800 5.999531
146.589700 6.382478
149.065600 6.822256
151.541500 7.273805
154.017400 7.613839
156.493300 8.011769
158.969200 8.398726
161.445100 8.744753
163.921000 9.253457
166.396900 9.675245
168.872800 10.172010
171.348700 10.595163
173.824600 11.131706
176.300500 11.652320
178.776400 12.169638
181.252300 12.723131
183.728200 13.223740
186.204100 13.792583
188.680000 14.425798
191.155900 15.026042
193.631800 15.686597
196.107700 16.357712
198.583600 17.381558
201.059500 18.218624
203.535400 18.999250
206.011300 19.864521
208.487200 20.669724
210.963100 21.723164
213.439000 22.836789
215.914900 24.082231
218.390800 25.274848
220.866700 26.526186
223.342600 27.773827
225.818500 29.205125
228.294400 30.725481
230.770300 32.349744
233.246200 34.199365
235.722100 36.082729
238.198000 37.914841
240.673900 39.863988
243.149800 41.936841
245.625700 44.342126
248.101600 47.232629
250.577500 50.095000
253.053400 53.271005
255.529300 57.031606
258.005200 60.526295
260.481100 64.947961
262.957000 69.679666
265.432900 74.548458
267.908800 79.785465
270.384700 86.096735
272.860600 93.075967
275.336500 100.757941
277.812400 109.061403
280.288300 118.926966
282.764200 129.586545
285.240100 141.905253
287.716000 155.722018
290.191900 171.596083
292.667800 188.957282
295.143700 208.557610
297.619600 230.956635
300.095500 255.880428
302.571400 283.689024
305.047300 314.835434
307.523200 350.993866
309.999100 391.784647
