# Supplementary material for: Efficient conversion of chemical energy into mechanical work by Hsp70 chaperones
Source: eLife. 2019 Dec 17;8:e48491. doi: 10.7554/eLife.48491 (PMC7000219; doi:10.7554/eLife.48491)
Supplement: Figure 2—figure supplement 1—source data 1. [file elife-48491-fig2-figsupp1-data1.zip › Fig2Supp1/single_realizations_1100000/work86]

#Rg Work
62.409100 0.000000
64.885000 -0.030375
67.360900 -0.063135
69.836800 -0.011085
72.312700 -0.030620
74.788600 0.000780
77.264500 0.180208
79.740400 0.195163
82.216300 0.435176
84.692200 0.513633
87.168100 0.657389
89.644000 0.771123
92.119900 0.952877
94.595800 1.181200
97.071700 1.355189
99.547600 1.596606
102.023500 1.737584
104.499400 1.922163
106.975300 2.208234
109.451200 2.405106
111.927100 2.630432
114.403000 2.843513
116.878900 3.031103
119.354800 3.301633
121.830700 3.592459
124.306600 3.824828
126.782500 4.032470
129.258400 4.322899
131.734300 4.542737
134.210200 4.847441
136.686100 5.125737
139.162000 5.387130
141.637900 5.724118
144.113800 6.053636
146.589700 6.436301
149.065600 6.712888
151.541500 7.131178
154.017400 7.538574
156.493300 7.901737
158.969200 8.296552
161.445100 8.782965
163.921000 9.199422
166.396900 9.579008
168.872800 10.091434
171.348700 10.621732
173.824600 11.217678
176.300500 11.716553
178.776400 12.312222
181.252300 12.967854
183.728200 13.575161
186.204100 14.262258
188.680000 14.861674
191.155900 15.624143
193.631800 16.434745
196.107700 17.114283
198.583600 17.828043
201.059500 18.684606
203.535400 19.620300
206.011300 20.545170
208.487200 21.435603
210.963100 22.281688
213.439000 23.331700
215.914900 24.395186
218.390800 25.539114
220.866700 26.854105
223.342600 28.248847
225.818500 29.662078
228.294400 31.107933
230.770300 32.742650
233.246200 34.508910
235.722100 36.370838
238.198000 38.512092
240.673900 40.652638
243.149800 42.994661
245.625700 45.419157
248.101600 48.122318
250.577500 51.033013
253.053400 54.079018
255.529300 57.518066
258.005200 61.319500
260.481100 65.560878
262.957000 69.948066
265.432900 75.275225
267.908800 80.769759
270.384700 86.854505
272.860600 93.710573
275.336500 101.488626
277.812400 110.407042
280.288300 120.151697
282.764200 131.530554
285.240100 144.049310
287.716000 158.231235
290.191900 173.583298
292.667800 190.787921
295.143700 211.039835
297.619600 233.195662
300.095500 258.404465
302.571400 286.877084
305.047300 318.733768
307.523200 354.618423
309.999100 395.651275
