# Supplementary material for: Efficient conversion of chemical energy into mechanical work by Hsp70 chaperones
Source: eLife. 2019 Dec 17;8:e48491. doi: 10.7554/eLife.48491 (PMC7000219; doi:10.7554/eLife.48491)
Supplement: Figure 2—figure supplement 1—source data 1. [file elife-48491-fig2-figsupp1-data1.zip › Fig2Supp1/single_realizations_1100000/work87]

#Rg Work
62.409100 0.000000
64.885000 0.080283
67.360900 0.148099
69.836800 0.332426
72.312700 0.302667
74.788600 0.340980
77.264500 0.412095
79.740400 0.541064
82.216300 0.721549
84.692200 0.794456
87.168100 0.909236
89.644000 0.994531
92.119900 1.187875
94.595800 1.272400
97.071700 1.611041
99.547600 1.739662
102.023500 1.960574
104.499400 2.228166
106.975300 2.305741
109.451200 2.540796
111.927100 2.683617
114.403000 3.007193
116.878900 3.189562
119.354800 3.389680
121.830700 3.698528
124.306600 3.920562
126.782500 4.302644
129.258400 4.549258
131.734300 4.847786
134.210200 5.084742
136.686100 5.186640
139.162000 5.548274
141.637900 5.912196
144.113800 6.301514
146.589700 6.739148
149.065600 7.007176
151.541500 7.301308
154.017400 7.809112
156.493300 8.187127
158.969200 8.624518
161.445100 9.154604
163.921000 9.642397
166.396900 10.192639
168.872800 10.801466
171.348700 11.433897
173.824600 11.997320
176.300500 12.580836
178.776400 13.179583
181.252300 13.648602
183.728200 14.249842
186.204100 14.954020
188.680000 15.649641
191.155900 16.369823
193.631800 17.123712
196.107700 17.924234
198.583600 18.711050
201.059500 19.382455
203.535400 20.145240
206.011300 21.135238
208.487200 22.347775
210.963100 23.338766
213.439000 24.394349
215.914900 25.561382
218.390800 26.676314
220.866700 28.046012
223.342600 29.360030
225.818500 30.735547
228.294400 32.241488
230.770300 33.747355
233.246200 35.244308
235.722100 37.047478
238.198000 38.909620
240.673900 40.947402
243.149800 43.211573
245.625700 45.602737
248.101600 48.208719
250.577500 51.015522
253.053400 54.406587
255.529300 57.998092
258.005200 61.780075
260.481100 65.703149
262.957000 70.285971
265.432900 75.599253
267.908800 81.086725
270.384700 87.220439
272.860600 95.914155
275.336500 104.953581
277.812400 113.589905
280.288300 123.269674
282.764200 134.760696
285.240100 146.922682
287.716000 160.113035
290.191900 176.186375
292.667800 193.491338
295.143700 213.178724
297.619600 235.685093
300.095500 262.845464
302.571400 298.082335
305.047300 331.759259
307.523200 369.037429
309.999100 410.069183
