# Supplementary material for: Efficient conversion of chemical energy into mechanical work by Hsp70 chaperones
Source: eLife. 2019 Dec 17;8:e48491. doi: 10.7554/eLife.48491 (PMC7000219; doi:10.7554/eLife.48491)
Supplement: Figure 2—figure supplement 1—source data 1. [file elife-48491-fig2-figsupp1-data1.zip › Fig2Supp1/single_realizations_1100000/work88]

#Rg Work
62.409100 0.000000
64.885000 0.004869
67.360900 0.087706
69.836800 0.159478
72.312700 0.191595
74.788600 0.353406
77.264500 0.506331
79.740400 0.600382
82.216300 0.727301
84.692200 0.754268
87.168100 0.822376
89.644000 0.983459
92.119900 1.093946
94.595800 1.232064
97.071700 1.276401
99.547600 1.499352
102.023500 1.716904
104.499400 1.955343
106.975300 2.051802
109.451200 2.272059
111.927100 2.476779
114.403000 2.654823
116.878900 2.863363
119.354800 3.176409
121.830700 3.381531
124.306600 3.556100
126.782500 3.935067
129.258400 4.210688
131.734300 4.485005
134.210200 4.781292
136.686100 5.004779
139.162000 5.320269
141.637900 5.629144
144.113800 5.881318
146.589700 6.257864
149.065600 6.613532
151.541500 7.016087
154.017400 7.372846
156.493300 7.909676
158.969200 8.314487
161.445100 8.640933
163.921000 9.103249
166.396900 9.525272
168.872800 9.982809
171.348700 10.469716
173.824600 10.947126
176.300500 11.633787
178.776400 12.251356
181.252300 12.849053
183.728200 13.435111
186.204100 14.128547
188.680000 14.742402
191.155900 15.352296
193.631800 16.174645
196.107700 16.884418
198.583600 17.757261
201.059500 18.493709
203.535400 19.392682
206.011300 20.270241
208.487200 21.289088
210.963100 22.360766
213.439000 23.500235
215.914900 24.604543
218.390800 25.745678
220.866700 26.998190
223.342600 28.469448
225.818500 29.825781
228.294400 31.519612
230.770300 33.037420
233.246200 34.613932
235.722100 36.560429
238.198000 38.679590
240.673900 40.672153
243.149800 42.979245
245.625700 45.164081
248.101600 47.679857
250.577500 50.706178
253.053400 53.803353
255.529300 57.257302
258.005200 60.904430
260.481100 65.065779
262.957000 69.558912
265.432900 74.660153
267.908800 80.429279
270.384700 86.523203
272.860600 93.502645
275.336500 101.088622
277.812400 110.237793
280.288300 120.085228
282.764200 130.793719
285.240100 143.465385
287.716000 157.357082
290.191900 173.299664
292.667800 191.271922
295.143700 211.371327
297.619600 234.127998
300.095500 259.703900
302.571400 287.924424
305.047300 319.612122
307.523200 355.273179
309.999100 395.550313
