# Supplementary material for: Efficient conversion of chemical energy into mechanical work by Hsp70 chaperones
Source: eLife. 2019 Dec 17;8:e48491. doi: 10.7554/eLife.48491 (PMC7000219; doi:10.7554/eLife.48491)
Supplement: Figure 2—figure supplement 1—source data 1. [file elife-48491-fig2-figsupp1-data1.zip › Fig2Supp1/single_realizations_1100000/work89]

#Rg Work
62.409100 0.000000
64.885000 0.074026
67.360900 0.119941
69.836800 0.230936
72.312700 0.309270
74.788600 0.491286
77.264500 0.574587
79.740400 0.625080
82.216300 0.724817
84.692200 0.738312
87.168100 0.845665
89.644000 0.994904
92.119900 1.150393
94.595800 1.463943
97.071700 1.748239
99.547600 2.026814
102.023500 2.193352
104.499400 2.384453
106.975300 2.567468
109.451200 2.731665
111.927100 2.919971
114.403000 3.156111
116.878900 3.479438
119.354800 3.701400
121.830700 3.895046
124.306600 4.111980
126.782500 4.391243
129.258400 4.659913
131.734300 4.879332
134.210200 5.226960
136.686100 5.592864
139.162000 5.878690
141.637900 6.198169
144.113800 6.594892
146.589700 6.958859
149.065600 7.320481
151.541500 7.635735
154.017400 8.025683
156.493300 8.497066
158.969200 8.867038
161.445100 9.190884
163.921000 9.615976
166.396900 10.018307
168.872800 10.439873
171.348700 10.930529
173.824600 11.347027
176.300500 11.921134
178.776400 12.445207
181.252300 13.112295
183.728200 13.843259
186.204100 14.508343
188.680000 15.233200
191.155900 15.872990
193.631800 16.618779
196.107700 17.427066
198.583600 18.317075
201.059500 19.092459
203.535400 19.835748
206.011300 20.783374
208.487200 21.737762
210.963100 22.788343
213.439000 23.694660
215.914900 24.747689
218.390800 25.888010
220.866700 27.204224
223.342600 28.523457
225.818500 29.870814
228.294400 31.302094
230.770300 32.870909
233.246200 34.537644
235.722100 36.487442
238.198000 38.397874
240.673900 40.698741
243.149800 43.008143
245.625700 45.657571
248.101600 48.546409
250.577500 51.424099
253.053400 54.856866
255.529300 58.319878
258.005200 62.178290
260.481100 66.228579
262.957000 70.731664
265.432900 75.683160
267.908800 81.356192
270.384700 87.787204
272.860600 94.765947
275.336500 102.759650
277.812400 111.587558
280.288300 121.469746
282.764200 132.539795
285.240100 144.817376
287.716000 159.177582
290.191900 174.530887
292.667800 192.276769
295.143700 212.178316
297.619600 234.256058
300.095500 259.268283
302.571400 286.980267
305.047300 318.346800
307.523200 354.365114
309.999100 394.564736
