# Supplementary material for: Efficient conversion of chemical energy into mechanical work by Hsp70 chaperones
Source: eLife. 2019 Dec 17;8:e48491. doi: 10.7554/eLife.48491 (PMC7000219; doi:10.7554/eLife.48491)
Supplement: Figure 2—figure supplement 1—source data 1. [file elife-48491-fig2-figsupp1-data1.zip › Fig2Supp1/single_realizations_1100000/work9]

#Rg Work
62.409100 0.000000
64.885000 0.091898
67.360900 0.039745
69.836800 -0.127422
72.312700 0.042010
74.788600 0.064357
77.264500 0.251288
79.740400 0.329573
82.216300 0.492917
84.692200 0.571234
87.168100 0.740514
89.644000 0.878099
92.119900 0.988840
94.595800 1.273403
97.071700 1.527647
99.547600 1.819181
102.023500 1.930494
104.499400 2.068627
106.975300 2.251313
109.451200 2.545299
111.927100 2.789359
114.403000 3.055416
116.878900 3.233824
119.354800 3.485858
121.830700 3.678582
124.306600 3.832312
126.782500 4.091206
129.258400 4.338138
131.734300 4.631042
134.210200 4.939976
136.686100 5.286301
139.162000 5.627534
141.637900 5.940162
144.113800 6.335581
146.589700 6.683468
149.065600 7.078534
151.541500 7.459928
154.017400 7.784148
156.493300 8.151953
158.969200 8.533409
161.445100 8.987319
163.921000 9.349401
166.396900 9.769471
168.872800 10.104921
171.348700 10.536072
173.824600 10.991548
176.300500 11.475055
178.776400 12.012170
181.252300 12.621476
183.728200 13.178827
186.204100 13.774434
188.680000 14.492671
191.155900 15.179039
193.631800 16.032067
196.107700 16.622440
198.583600 17.330445
201.059500 18.239280
203.535400 19.009865
206.011300 19.941064
208.487200 20.887533
210.963100 21.760338
213.439000 22.862642
215.914900 24.072242
218.390800 25.457363
220.866700 26.831706
223.342600 28.292419
225.818500 29.669349
228.294400 31.097593
230.770300 32.863275
233.246200 34.498979
235.722100 36.303861
238.198000 38.297901
240.673900 40.366789
243.149800 42.731280
245.625700 45.104214
248.101600 50.063775
250.577500 53.201637
253.053400 56.395002
255.529300 59.868491
258.005200 63.480100
260.481100 67.894306
262.957000 73.137595
265.432900 78.254889
267.908800 83.823272
270.384700 90.786587
272.860600 97.885303
275.336500 105.461785
277.812400 113.833598
280.288300 123.667969
282.764200 134.417087
285.240100 146.235833
287.716000 160.100776
290.191900 176.065622
292.667800 193.454451
295.143700 213.250897
297.619600 235.493985
300.095500 260.393157
302.571400 288.500327
305.047300 320.190365
307.523200 355.411960
309.999100 395.801987
