# Supplementary material for: Efficient conversion of chemical energy into mechanical work by Hsp70 chaperones
Source: eLife. 2019 Dec 17;8:e48491. doi: 10.7554/eLife.48491 (PMC7000219; doi:10.7554/eLife.48491)
Supplement: Figure 2—figure supplement 1—source data 1. [file elife-48491-fig2-figsupp1-data1.zip › Fig2Supp1/single_realizations_1100000/work90]

#Rg Work
62.409100 0.000000
64.885000 0.114365
67.360900 0.253466
69.836800 0.287648
72.312700 0.357031
74.788600 0.412193
77.264500 0.558301
79.740400 0.779908
82.216300 0.890067
84.692200 1.032771
87.168100 1.125479
89.644000 1.240287
92.119900 1.377652
94.595800 1.709276
97.071700 1.929319
99.547600 2.057345
102.023500 2.300662
104.499400 2.432580
106.975300 2.642243
109.451200 2.759109
111.927100 2.993553
114.403000 3.182545
116.878900 3.409468
119.354800 3.704315
121.830700 3.916800
124.306600 4.143361
126.782500 4.354233
129.258400 4.706472
131.734300 4.989124
134.210200 5.273654
136.686100 5.653718
139.162000 5.927828
141.637900 6.291921
144.113800 6.484153
146.589700 6.838676
149.065600 7.333688
151.541500 7.651788
154.017400 8.074017
156.493300 8.467191
158.969200 8.836410
161.445100 9.349620
163.921000 9.740768
166.396900 10.126401
168.872800 10.612493
171.348700 11.060121
173.824600 11.656362
176.300500 12.167042
178.776400 12.733100
181.252300 13.282256
183.728200 13.814968
186.204100 14.498021
188.680000 15.128740
191.155900 15.916704
193.631800 16.545042
196.107700 17.419621
198.583600 18.201663
201.059500 18.900173
203.535400 19.786092
206.011300 20.543908
208.487200 21.652513
210.963100 22.558322
213.439000 23.752668
215.914900 24.955206
218.390800 26.110281
220.866700 27.434439
223.342600 28.797653
225.818500 30.186860
228.294400 31.759712
230.770300 33.349364
233.246200 35.027710
235.722100 36.847189
238.198000 38.806569
240.673900 40.900703
243.149800 43.049864
245.625700 45.710685
248.101600 48.411051
250.577500 51.395208
253.053400 54.561802
255.529300 57.877592
258.005200 61.404798
260.481100 65.546097
262.957000 70.357752
265.432900 75.567764
267.908800 80.910613
270.384700 87.117584
272.860600 93.989574
275.336500 101.899303
277.812400 110.904767
280.288300 120.489962
282.764200 131.800849
285.240100 144.131814
287.716000 157.984841
290.191900 173.857745
292.667800 191.272788
295.143700 211.101553
297.619600 234.023517
300.095500 259.914969
302.571400 288.277139
305.047300 320.066565
307.523200 354.658940
309.999100 394.434553
