# Supplementary material for: Efficient conversion of chemical energy into mechanical work by Hsp70 chaperones
Source: eLife. 2019 Dec 17;8:e48491. doi: 10.7554/eLife.48491 (PMC7000219; doi:10.7554/eLife.48491)
Supplement: Figure 2—figure supplement 1—source data 1. [file elife-48491-fig2-figsupp1-data1.zip › Fig2Supp1/single_realizations_1100000/work91]

#Rg Work
62.409100 0.000000
64.885000 -0.050097
67.360900 -0.063248
69.836800 0.043613
72.312700 0.096005
74.788600 0.064512
77.264500 0.232279
79.740400 0.377616
82.216300 0.422958
84.692200 0.538339
87.168100 0.639500
89.644000 0.803753
92.119900 0.879344
94.595800 0.996515
97.071700 1.190899
99.547600 1.405958
102.023500 1.463001
104.499400 1.760591
106.975300 1.906052
109.451200 2.098450
111.927100 2.345209
114.403000 2.469925
116.878900 2.745559
119.354800 3.064037
121.830700 3.277531
124.306600 3.699978
126.782500 4.015752
129.258400 4.339626
131.734300 4.555491
134.210200 4.945176
136.686100 5.104925
139.162000 5.295521
141.637900 5.639241
144.113800 6.066268
146.589700 6.416402
149.065600 6.655568
151.541500 6.993539
154.017400 7.392327
156.493300 7.843406
158.969200 8.277049
161.445100 8.749789
163.921000 9.347521
166.396900 9.805763
168.872800 10.379500
171.348700 10.934990
173.824600 11.529284
176.300500 12.019919
178.776400 12.551057
181.252300 13.173778
183.728200 13.694389
186.204100 14.392736
188.680000 14.927369
191.155900 15.678757
193.631800 16.316297
196.107700 17.082434
198.583600 17.823946
201.059500 18.621482
203.535400 19.431854
206.011300 20.348682
208.487200 21.456233
210.963100 22.450319
213.439000 23.625405
215.914900 24.554238
218.390800 25.629165
220.866700 27.020114
223.342600 28.420790
225.818500 30.009514
228.294400 31.528452
230.770300 33.066519
233.246200 34.753006
235.722100 36.578372
238.198000 38.550435
240.673900 40.621098
243.149800 43.037876
245.625700 45.314985
248.101600 47.750533
250.577500 50.590195
253.053400 53.788999
255.529300 57.084627
258.005200 61.456227
260.481100 66.225302
262.957000 70.912813
265.432900 75.964859
267.908800 81.854314
270.384700 88.143655
272.860600 95.103529
275.336500 102.395342
277.812400 110.723829
280.288300 120.328627
282.764200 131.364720
285.240100 144.052007
287.716000 158.501380
290.191900 173.916181
292.667800 191.703284
295.143700 210.862523
297.619600 232.877496
300.095500 257.465703
302.571400 285.954090
305.047300 317.591870
307.523200 353.476177
309.999100 396.482457
