# Supplementary material for: Efficient conversion of chemical energy into mechanical work by Hsp70 chaperones
Source: eLife. 2019 Dec 17;8:e48491. doi: 10.7554/eLife.48491 (PMC7000219; doi:10.7554/eLife.48491)
Supplement: Figure 2—figure supplement 1—source data 1. [file elife-48491-fig2-figsupp1-data1.zip › Fig2Supp1/single_realizations_1100000/work92]

#Rg Work
62.409100 0.000000
64.885000 0.068105
67.360900 0.122567
69.836800 0.220388
72.312700 0.167878
74.788600 0.248914
77.264500 0.378022
79.740400 0.510357
82.216300 0.547725
84.692200 0.610891
87.168100 0.668746
89.644000 0.864753
92.119900 1.063240
94.595800 1.182752
97.071700 1.419332
99.547600 1.442933
102.023500 1.656269
104.499400 2.030984
106.975300 2.166959
109.451200 2.381170
111.927100 2.765063
114.403000 2.932014
116.878900 3.321553
119.354800 3.592105
121.830700 3.709839
124.306600 3.899556
126.782500 4.310600
129.258400 4.602862
131.734300 4.887855
134.210200 5.202252
136.686100 5.586188
139.162000 6.034525
141.637900 6.456894
144.113800 6.721937
146.589700 7.011345
149.065600 7.313850
151.541500 7.798471
154.017400 8.179075
156.493300 8.514677
158.969200 8.917556
161.445100 9.377076
163.921000 9.851645
166.396900 10.358798
168.872800 10.790932
171.348700 11.363239
173.824600 11.918671
176.300500 12.468873
178.776400 13.023312
181.252300 13.537808
183.728200 14.093582
186.204100 14.708938
188.680000 15.390287
191.155900 16.043889
193.631800 16.702545
196.107700 17.434361
198.583600 18.144101
201.059500 19.104691
203.535400 19.855500
206.011300 20.869293
208.487200 21.789865
210.963100 22.621314
213.439000 23.792058
215.914900 24.919678
218.390800 26.025998
220.866700 27.336725
223.342600 28.646840
225.818500 30.054498
228.294400 31.547174
230.770300 33.184569
233.246200 34.720693
235.722100 36.736601
238.198000 38.800023
240.673900 41.010604
243.149800 43.392505
245.625700 46.073145
248.101600 48.939650
250.577500 51.563034
253.053400 54.694901
255.529300 58.355843
258.005200 61.851550
260.481100 66.015295
262.957000 70.649966
265.432900 75.629572
267.908800 81.026883
270.384700 87.226537
272.860600 94.331585
275.336500 101.964687
277.812400 110.553403
280.288300 120.210139
282.764200 131.482920
285.240100 143.762611
287.716000 157.596920
290.191900 173.127560
292.667800 190.612197
295.143700 210.811793
297.619600 233.015127
300.095500 257.726302
302.571400 285.960978
305.047300 317.482911
307.523200 353.173093
309.999100 395.160155
