# Supplementary material for: Efficient conversion of chemical energy into mechanical work by Hsp70 chaperones
Source: eLife. 2019 Dec 17;8:e48491. doi: 10.7554/eLife.48491 (PMC7000219; doi:10.7554/eLife.48491)
Supplement: Figure 2—figure supplement 1—source data 1. [file elife-48491-fig2-figsupp1-data1.zip › Fig2Supp1/single_realizations_1100000/work93]

#Rg Work
62.409100 0.000000
64.885000 -0.056279
67.360900 0.053619
69.836800 0.125594
72.312700 0.108333
74.788600 0.263645
77.264500 0.518542
79.740400 0.467828
82.216300 0.644337
84.692200 0.811450
87.168100 1.098412
89.644000 1.097794
92.119900 1.288222
94.595800 1.393875
97.071700 1.515747
99.547600 1.670586
102.023500 1.741068
104.499400 1.841715
106.975300 2.117334
109.451200 2.477170
111.927100 2.662591
114.403000 2.907972
116.878900 3.159052
119.354800 3.249262
121.830700 3.498830
124.306600 3.755019
126.782500 3.949430
129.258400 4.203257
131.734300 4.507901
134.210200 4.730219
136.686100 5.051008
139.162000 5.455555
141.637900 5.700448
144.113800 5.939905
146.589700 6.212112
149.065600 6.505344
151.541500 6.948696
154.017400 7.377520
156.493300 7.833221
158.969200 8.276103
161.445100 8.718463
163.921000 9.166743
166.396900 9.645228
168.872800 10.140359
171.348700 10.708765
173.824600 11.321073
176.300500 11.804801
178.776400 12.317303
181.252300 12.910635
183.728200 13.382427
186.204100 13.984879
188.680000 14.703187
191.155900 15.359228
193.631800 16.118916
196.107700 16.884259
198.583600 17.592376
201.059500 18.247492
203.535400 19.253765
206.011300 19.985719
208.487200 20.855469
210.963100 21.903652
213.439000 23.059000
215.914900 24.283695
218.390800 25.405237
220.866700 26.543642
223.342600 27.771666
225.818500 29.079740
228.294400 30.525027
230.770300 32.173463
233.246200 33.743431
235.722100 35.683003
238.198000 37.335587
240.673900 39.432124
243.149800 41.827779
245.625700 44.390363
248.101600 46.993100
250.577500 50.053677
253.053400 53.273841
255.529300 56.575344
258.005200 60.163902
260.481100 64.641538
262.957000 69.133270
265.432900 74.181951
267.908800 79.948649
270.384700 85.877184
272.860600 92.666100
275.336500 100.046984
277.812400 108.728577
280.288300 118.109415
282.764200 128.796101
285.240100 140.972467
287.716000 154.231118
290.191900 169.924097
292.667800 187.845585
295.143700 207.874403
297.619600 230.731184
300.095500 257.196945
302.571400 285.434539
305.047300 317.325505
307.523200 353.262987
309.999100 394.074450
