# Supplementary material for: Efficient conversion of chemical energy into mechanical work by Hsp70 chaperones
Source: eLife. 2019 Dec 17;8:e48491. doi: 10.7554/eLife.48491 (PMC7000219; doi:10.7554/eLife.48491)
Supplement: Figure 2—figure supplement 1—source data 1. [file elife-48491-fig2-figsupp1-data1.zip › Fig2Supp1/single_realizations_1100000/work94]

#Rg Work
62.409100 0.000000
64.885000 -0.033455
67.360900 0.142923
69.836800 0.216611
72.312700 0.386204
74.788600 0.358601
77.264500 0.379413
79.740400 0.475771
82.216300 0.580761
84.692200 0.793089
87.168100 1.038704
89.644000 1.239097
92.119900 1.370866
94.595800 1.461402
97.071700 1.517216
99.547600 1.651166
102.023500 1.800148
104.499400 2.072412
106.975300 2.162331
109.451200 2.386834
111.927100 2.535883
114.403000 2.751080
116.878900 3.077518
119.354800 3.280109
121.830700 3.508626
124.306600 3.731724
126.782500 3.976474
129.258400 4.269614
131.734300 4.596681
134.210200 4.825262
136.686100 5.145960
139.162000 5.465103
141.637900 5.701722
144.113800 6.000068
146.589700 6.374264
149.065600 6.828611
151.541500 7.122220
154.017400 7.498891
156.493300 7.937272
158.969200 8.383371
161.445100 8.872600
163.921000 9.374823
166.396900 9.819156
168.872800 10.400533
171.348700 10.899152
173.824600 11.417643
176.300500 11.979142
178.776400 12.460668
181.252300 12.979221
183.728200 13.606680
186.204100 14.256244
188.680000 14.939679
191.155900 15.653298
193.631800 16.334244
196.107700 17.157004
198.583600 17.918983
201.059500 18.715612
203.535400 19.605238
206.011300 20.620418
208.487200 21.612779
210.963100 22.759485
213.439000 23.704016
215.914900 24.762526
218.390800 25.956888
220.866700 27.240756
223.342600 28.656533
225.818500 30.098559
228.294400 31.675861
230.770300 33.199234
233.246200 35.041352
235.722100 36.904648
238.198000 38.914057
240.673900 41.156178
243.149800 43.498908
245.625700 46.184246
248.101600 48.927953
250.577500 52.395041
253.053400 55.782702
255.529300 59.307135
258.005200 63.363917
260.481100 67.647957
262.957000 71.868664
265.432900 77.026614
267.908800 82.607073
270.384700 88.746395
272.860600 95.935961
275.336500 103.347184
277.812400 111.657771
280.288300 121.049824
282.764200 131.918312
285.240100 144.103337
287.716000 157.686161
290.191900 173.209129
292.667800 191.018127
295.143700 210.971712
297.619600 232.905374
300.095500 257.610093
302.571400 286.406245
305.047300 317.810297
307.523200 353.165211
309.999100 394.163996
