# Supplementary material for: Efficient conversion of chemical energy into mechanical work by Hsp70 chaperones
Source: eLife. 2019 Dec 17;8:e48491. doi: 10.7554/eLife.48491 (PMC7000219; doi:10.7554/eLife.48491)
Supplement: Figure 2—figure supplement 1—source data 1. [file elife-48491-fig2-figsupp1-data1.zip › Fig2Supp1/single_realizations_1100000/work95]

#Rg Work
62.409100 0.000000
64.885000 -0.088688
67.360900 0.040302
69.836800 0.213352
72.312700 0.170806
74.788600 0.251343
77.264500 0.269183
79.740400 0.488307
82.216300 0.654035
84.692200 0.809607
87.168100 0.872654
89.644000 1.052713
92.119900 1.224912
94.595800 1.396800
97.071700 1.579609
99.547600 1.760413
102.023500 2.001221
104.499400 2.110583
106.975300 2.151650
109.451200 2.417214
111.927100 2.671122
114.403000 2.875536
116.878900 3.091902
119.354800 3.362012
121.830700 3.541169
124.306600 3.814741
126.782500 4.185028
129.258400 4.463595
131.734300 4.597314
134.210200 4.972987
136.686100 5.303440
139.162000 5.610905
141.637900 5.979232
144.113800 6.344033
146.589700 6.806099
149.065600 7.162409
151.541500 7.505267
154.017400 7.991305
156.493300 8.355584
158.969200 8.864681
161.445100 9.212387
163.921000 9.640505
166.396900 9.973857
168.872800 10.581282
171.348700 11.065591
173.824600 11.593684
176.300500 12.138127
178.776400 12.744114
181.252300 13.382037
183.728200 13.884491
186.204100 14.480652
188.680000 15.230386
191.155900 15.901603
193.631800 16.660477
196.107700 17.393888
198.583600 18.186272
201.059500 18.820591
203.535400 19.820352
206.011300 20.581461
208.487200 21.639250
210.963100 22.580351
213.439000 23.731933
215.914900 24.837597
218.390800 26.017223
220.866700 27.218285
223.342600 28.486239
225.818500 29.928295
228.294400 31.363115
230.770300 33.058398
233.246200 34.625955
235.722100 36.730320
238.198000 38.718424
240.673900 40.755651
243.149800 42.983129
245.625700 45.358375
248.101600 47.785746
250.577500 50.785648
253.053400 54.051199
255.529300 57.528184
258.005200 61.323240
260.481100 65.806111
262.957000 70.477213
265.432900 75.386554
267.908800 80.762899
270.384700 86.638125
272.860600 93.701800
275.336500 101.391202
277.812400 110.010441
280.288300 119.439817
282.764200 130.783658
285.240100 143.097243
287.716000 156.804044
290.191900 172.627721
292.667800 189.577838
295.143700 209.032863
297.619600 231.534977
300.095500 256.098124
302.571400 284.567547
305.047300 317.167723
307.523200 361.309450
309.999100 403.929606
