# Supplementary material for: Efficient conversion of chemical energy into mechanical work by Hsp70 chaperones
Source: eLife. 2019 Dec 17;8:e48491. doi: 10.7554/eLife.48491 (PMC7000219; doi:10.7554/eLife.48491)
Supplement: Figure 2—figure supplement 1—source data 1. [file elife-48491-fig2-figsupp1-data1.zip › Fig2Supp1/single_realizations_1100000/work96]

#Rg Work
62.409100 0.000000
64.885000 0.059100
67.360900 0.134420
69.836800 0.144897
72.312700 0.144952
74.788600 0.330988
77.264500 0.373523
79.740400 0.385574
82.216300 0.538255
84.692200 0.547079
87.168100 0.723286
89.644000 0.823301
92.119900 1.081435
94.595800 1.278897
97.071700 1.509975
99.547600 1.679495
102.023500 1.874403
104.499400 2.104990
106.975300 2.270542
109.451200 2.546512
111.927100 2.801700
114.403000 2.953249
116.878900 3.147875
119.354800 3.335301
121.830700 3.501030
124.306600 3.709463
126.782500 4.027574
129.258400 4.145382
131.734300 4.546451
134.210200 4.867784
136.686100 5.175983
139.162000 5.501759
141.637900 5.845430
144.113800 6.237243
146.589700 6.479407
149.065600 6.828133
151.541500 7.211046
154.017400 7.683985
156.493300 8.148789
158.969200 8.588639
161.445100 9.055591
163.921000 9.579711
166.396900 10.029556
168.872800 10.497330
171.348700 11.083661
173.824600 11.619678
176.300500 12.095157
178.776400 12.589949
181.252300 13.077547
183.728200 13.809730
186.204100 14.472619
188.680000 15.087694
191.155900 15.652471
193.631800 16.401409
196.107700 17.078158
198.583600 17.882657
201.059500 18.614110
203.535400 19.415970
206.011300 20.375623
208.487200 21.313103
210.963100 22.260335
213.439000 23.375210
215.914900 24.450726
218.390800 25.736789
220.866700 27.155046
223.342600 28.290389
225.818500 29.848093
228.294400 31.454095
230.770300 33.151211
233.246200 34.847858
235.722100 36.677166
238.198000 38.766200
240.673900 40.875204
243.149800 43.277801
245.625700 45.914480
248.101600 48.621950
250.577500 51.319318
253.053400 54.432299
255.529300 58.005427
258.005200 61.676246
260.481100 66.270096
262.957000 70.713384
265.432900 75.771181
267.908800 81.532558
270.384700 87.985007
272.860600 94.600131
275.336500 102.135935
277.812400 110.772966
280.288300 122.635050
282.764200 137.779150
285.240100 149.928573
287.716000 163.640854
290.191900 179.178138
292.667800 197.072751
295.143700 217.320707
297.619600 238.928930
300.095500 263.708258
302.571400 291.725546
305.047300 324.175728
307.523200 359.687800
309.999100 400.262104
