# Supplementary material for: Efficient conversion of chemical energy into mechanical work by Hsp70 chaperones
Source: eLife. 2019 Dec 17;8:e48491. doi: 10.7554/eLife.48491 (PMC7000219; doi:10.7554/eLife.48491)
Supplement: Figure 4—source data 1. [file elife-48491-fig4-data1.zip]

Archive with 11 entries (10 files):
- Fig4/
- Fig4/Figure_4_readme.pdf
- Fig4/Mean_N_equilibirum_bottom.dat
- Fig4/Mean_N_nonequilibrium_bottom.dat
- Fig4/p_n_0.dat
- Fig4/p_n_1.dat
- Fig4/p_n_2.dat
- Fig4/p_n_3.dat
- Fig4/p_n_4.dat
- Fig4/p_n_5.dat
- Fig4/p_n_6.dat
