# Supplementary material for: Efficient conversion of chemical energy into mechanical work by Hsp70 chaperones
Source: eLife. 2019 Dec 17;8:e48491. doi: 10.7554/eLife.48491 (PMC7000219; doi:10.7554/eLife.48491)
Supplement: Figure 4—source data 1. [file elife-48491-fig4-data1.zip › Fig4/Mean_N_equilibirum_bottom.dat]

#[ATP]/[ADP]	mean N(equi)
0.00001	0.10652682559238784
0.000012589254117941661	0.10652662372187045
0.00001584893192461114	0.10652636958385737
0.000019952623149688786	0.10652604964608273
0.000025118864315095822	0.10652564687308656
0.000031622776601683795	0.10652513981953228
0.000039810717055349695	0.1065245014889813
0.00005011872336272725	0.10652369789753315
0.00006309573444801929	0.10652268626611384
0.00007943282347242822	0.10652141274559448
0.0001	0.10651980955428875
0.00012589254117941674	0.10651779137652029
0.00015848931924611142	0.10651525083221083
0.00019952623149688788	0.10651205277904711
0.0002511886431509582	0.10650802714820415
0.00031622776601683794	0.10650295993912323
0.00039810717055349735	0.10649658190487644
0.0005011872336272725	0.10648855434313276
0.000630957344480193	0.10647845126385183
0.0007943282347242822	0.10646573702801786
0.001	0.10644973833610161
0.0012589254117941675	0.10642960918430565
0.001584893192461114	0.10640428709567351
0.0019952623149688807	0.10637243856841115
0.002511886431509582	0.10633239126653393
0.0031622776601683794	0.10628205001795117
0.003981071705534973	0.10621879320720455
0.005011872336272725	0.10613934570449418
0.006309573444801936	0.10603962415028852
0.00794328234724282	0.10591455037048506
0.01	0.10575782918153137
0.012589254117941675	0.10556168824850518
0.01584893192461114	0.10531658056501092
0.01995262314968881	0.10501085536341094
0.025118864315095822	0.10463041195346147
0.03162277660168379	0.10415836449814296
0.039810717055349734	0.103574765508841
0.05011872336272725	0.10285646290256262
0.06309573444801936	0.10197719942313432
0.07943282347242822	0.100908100570394
0.1	0.09961872880159849
0.12589254117941687	0.09807889031087928
0.15848931924611143	0.09626133941597818
0.1995262314968879	0.09414540219136523
0.25118864315095824	0.09172131095414056
0.31622776601683794	0.08899471293956888
0.39810717055349776	0.08599046172710112
0.5011872336272725	0.08275456717459188
0.6309573444801942	0.0793532574409651
0.7943282347242822	0.07586862121242229
1.	0.0723911852395261
1.2589254117941688	0.06901073786633659
1.584893192461114	0.06580730860769775
1.9952623149688828	0.06284415942823948
2.5118864315095824	0.06016396283560828
3.1622776601683795	0.05778836921062101
3.9810717055349776	0.05572032188395334
5.011872336272725	0.05394803351063703
6.309573444801943	0.05244951943199787
7.943282347242821	0.05119684818252092
10.	0.05015962823202874
12.589254117941687	0.049307566004664787
15.848931924611142	0.048612143001461945
19.95262314968883	0.04804756831460102
25.11886431509582	0.04759119414327471
31.622776601683793	0.047223568162416296
39.81071705534978	0.04692826312202988
50.11872336272725	0.0466915867888341
63.09573444801943	0.04650224232441676
79.43282347242821	0.046350983299154214
100.	0.04623028883799403
125.89254117941688	0.04613407173984564
158.48931924611142	0.04605742435228639
199.5262314968883	0.045996402178827306
251.18864315095823	0.045947842575943684
316.22776601683796	0.0459092146721097
398.1071705534977	0.0458784962622815
501.18723362727246	0.045854073533551004
630.9573444801943	0.045834659828031574
794.3282347242822	0.04581923010468333
1000.	0.04580696823951117
