# Supplementary material for: Efficient conversion of chemical energy into mechanical work by Hsp70 chaperones
Source: eLife. 2019 Dec 17;8:e48491. doi: 10.7554/eLife.48491 (PMC7000219; doi:10.7554/eLife.48491)
Supplement: Figure 4—source data 1. [file elife-48491-fig4-data1.zip › Fig4/Mean_N_nonequilibrium_bottom.dat]

#[ATP]/[ADP]	mean N(non equi)
0.00001	0.1065822895818078
0.000012589254117941661	0.10659690110869803
0.00001584893192461114	0.10661529544827543
0.000019952623149688786	0.10663845178446274
0.000025118864315095822	0.10666760267170883
0.000031622776601683795	0.10670429954244927
0.000039810717055349695	0.10675049511993681
0.00005011872336272725	0.10680864708036128
0.00006309573444801929	0.10688184841439848
0.00007943282347242822	0.10697399131879413
0.0001	0.10708997316927846
0.00012589254117941674	0.10723595526452813
0.00015848931924611142	0.10741968767895063
0.00019952623149688788	0.10765091682686549
0.0002511886431509582	0.10794189634246273
0.00031622776601683794	0.10830802674746878
0.00039810717055349735	0.10876865524129684
0.0005011872336272725	0.10934807391528903
0.000630957344480193	0.11007676282320547
0.0007943282347242822	0.11099293358984316
0.001	0.1121444393805314
0.0012589254117941675	0.11359112755095475
0.001584893192461114	0.11540772113982237
0.0019952623149688807	0.1176873228539955
0.002511886431509582	0.12054563770652538
0.0031622776601683794	0.12412600432618728
0.003981071705534973	0.128605305669236
0.005011872336272725	0.13420079332994586
0.006309573444801936	0.1411778056614434
0.00794328234724282	0.14985830052429366
0.01	0.16063010120554955
0.012589254117941675	0.17395687933247866
0.01584893192461114	0.190389423497691
0.01995262314968881	0.2105802009476787
0.025118864315095822	0.2353066885228889
0.03162277660168379	0.26551651226611184
0.039810717055349734	0.3024229589607438
0.05011872336272725	0.34770959895096437
0.06309573444801936	0.4039574380560228
0.07943282347242822	0.4754949184033164
0.1	0.5699671424098047
0.12589254117941687	0.7008719782019831
0.15848931924611143	0.8905942050259152
0.1995262314968879	1.1710193228509342
0.25118864315095824	1.5745144360173564
0.31622776601683794	2.1088194885444556
0.39810717055349776	2.729716455893389
0.5011872336272725	3.3496243681890836
0.6309573444801942	3.887753432515192
0.7943282347242822	4.30853374287587
1.	4.61731244899798
1.2589254117941688	4.837179389411503
1.584893192461114	4.99236950367318
1.9952623149688828	5.102123629404549
2.5118864315095824	5.180160402844316
3.1622776601683795	5.235889116444694
3.9810717055349776	5.2757347951691145
5.011872336272725	5.304143831444794
6.309573444801943	5.324259125805229
7.943282347242821	5.338350780516368
10.	5.348086120957448
12.589254117941687	5.354700382279819
15.848931924611142	5.359108463733744
19.95262314968883	5.361982532714373
25.11886431509582	5.363809565158191
31.622776601683793	5.364936159804182
39.81071705534978	5.365604173592479
50.11872336272725	5.365978930599969
63.09573444801943	5.366171104903569
79.43282347242821	5.36625323783842
100.	5.3662718486857885
125.89254117941688	5.366256070668264
158.48931924611142	5.366223654268061
199.5262314968883	5.3661850459109806
251.18864315095823	5.366146102384635
316.22776601683796	5.366109863287186
398.1071705534977	5.366077687514804
501.18723362727246	5.366049968662079
630.9573444801943	5.366026576416267
794.3282347242822	5.366007122523623
1000.	5.365991116237158
