# Supplementary material for: Efficient conversion of chemical energy into mechanical work by Hsp70 chaperones
Source: eLife. 2019 Dec 17;8:e48491. doi: 10.7554/eLife.48491 (PMC7000219; doi:10.7554/eLife.48491)
Supplement: Figure 4—source data 1. [file elife-48491-fig4-data1.zip › Fig4/p_n_0.dat]

#[ATP]/[ADP]	prob. 0 chaperones
1.000000000000000082e-05 8.752632070241335160e-01
1.258925411794166114e-05 8.752533604982937199e-01
1.584893192461114123e-05 8.752409647984847885e-01
1.995262314968878622e-05 8.752253600786756849e-01
2.511886431509582188e-05 8.752057157588144509e-01
3.162277660168379530e-05 8.751809863857772376e-01
3.981071705534969458e-05 8.751498561055750525e-01
5.011872336272725140e-05 8.751106688212410001e-01
6.309573444801929300e-05 8.750613403670809420e-01
7.943282347242822084e-05 8.749992481013555423e-01
1.000000000000000048e-04 8.749210921631374038e-01
1.258925411794167436e-04 8.748227212029928701e-01
1.584893192461114190e-04 8.746989136210002735e-01
1.995262314968878758e-04 8.745431031584521842e-01
2.511886431509582256e-04 8.743470350147558579e-01
3.162277660168379394e-04 8.741003354161153149e-01
3.981071705534973523e-04 8.737899736707036569e-01
5.011872336272725275e-04 8.733995911481442498e-01
6.309573444801929842e-04 8.729086663075295016e-01
7.943282347242821813e-04 8.722914789465536778e-01
1.000000000000000021e-03 8.715158304956092117e-01
1.258925411794167490e-03 8.705414709527551365e-01
1.584893192461114082e-03 8.693181779137899579e-01
1.995262314968880655e-03 8.677834307690946991e-01
2.511886431509582039e-03 8.658596262549147493e-01
3.162277660168379394e-03 8.634507944580872563e-01
3.981071705534973415e-03 8.604388035275302160e-01
5.011872336272724625e-03 8.566790959573220565e-01
6.309573444801936347e-03 8.519960917311881765e-01
7.943282347242820729e-03 8.461785389262151957e-01
1.000000000000000021e-02 8.389753060145827002e-01
1.258925411794167490e-02 8.300924017953692502e-01
1.584893192461114125e-02 8.191923699661983749e-01
1.995262314968880915e-02 8.058975863759048064e-01
2.511886431509582213e-02 7.897992641264984792e-01
3.162277660168379134e-02 7.704739067323999047e-01
3.981071705534973415e-02 7.475081651285975237e-01
5.011872336272724798e-02 7.205310756247590431e-01
6.309573444801935826e-02 6.892491151561029872e-01
7.943282347242822117e-02 6.534746597588511063e-01
1.000000000000000056e-01 6.131341433335637525e-01
1.258925411794168669e-01 5.682435732937041184e-01
1.584893192461114264e-01 5.188561045496977719e-01
1.995262314968878903e-01 4.650326673797942623e-01
2.511886431509582351e-01 4.069623224810497431e-01
3.162277660168379412e-01 3.453953853764291093e-01
3.981071705534977578e-01 2.823503931847037296e-01
5.011872336272724660e-01 2.214916223437803644e-01
6.309573444801942488e-01 1.672775333894615801e-01
7.943282347242821562e-01 1.230477809682927748e-01
1.000000000000000000e+00 8.969081844520639113e-02
1.258925411794168836e+00 6.594962012896510295e-02
1.584893192461114042e+00 4.963014949894723610e-02
1.995262314968882844e+00 3.858693503729229007e-02
2.511886431509582351e+00 3.113761427271921622e-02
3.162277660168379523e+00 2.609775640782864559e-02
3.981071705534977578e+00 2.267496391656815408e-02
5.011872336272724660e+00 2.034849709952191513e-02
6.309573444801943154e+00 1.877514859839686870e-02
7.943282347242821118e+00 1.772506794844079178e-02
1.000000000000000000e+01 1.704073716401099253e-02
1.258925411794168703e+01 1.661159687190794446e-02
1.584893192461114175e+01 1.635857208610590197e-02
1.995262314968882933e+01 1.622457805661399813e-02
2.511886431509581996e+01 1.616849486299369934e-02
3.162277660168379256e+01 1.616109518390420122e-02
3.981071705534977667e+01 1.618207957418725529e-02
5.011872336272725192e+01 1.621779110466297150e-02
6.309573444801942799e+01 1.625941129181520534e-02
7.943282347242821118e+01 1.630154470585561122e-02
1.000000000000000000e+02 1.634113554665413831e-02
1.258925411794168809e+02 1.637666553012928974e-02
1.584893192461114211e+02 1.640758128510031236e-02
1.995262314968883004e+02 1.643390052655590086e-02
2.511886431509582280e+02 1.645595130024712568e-02
3.162277660168379612e+02 1.647420622260716352e-02
3.981071705534977241e+02 1.648918199086556527e-02
5.011872336272724624e+02 1.650138215205477349e-02
6.309573444801942514e+02 1.651126752663686220e-02
7.943282347242821970e+02 1.651924362675332228e-02
1.000000000000000000e+03 1.652565802416377030e-02
