# Supplementary material for: Efficient conversion of chemical energy into mechanical work by Hsp70 chaperones
Source: eLife. 2019 Dec 17;8:e48491. doi: 10.7554/eLife.48491 (PMC7000219; doi:10.7554/eLife.48491)
Supplement: Figure 4—source data 1. [file elife-48491-fig4-data1.zip › Fig4/p_n_1.dat]

#[ATP]/[ADP]	prob. 1 chaperones
1.000000000000000082e-05 1.214907004301344906e-01
1.258925411794166114e-05 1.214999793598860456e-01
1.584893192461114123e-05 1.215116604409730849e-01
1.995262314968878622e-05 1.215263654178589531e-01
2.511886431509582188e-05 1.215448768838656712e-01
3.162277660168379530e-05 1.215681798492009580e-01
3.981071705534969458e-05 1.215975140252779224e-01
5.011872336272725140e-05 1.216344395728790051e-01
6.309573444801929300e-05 1.216809197570296042e-01
7.943282347242822084e-05 1.217394248178213789e-01
1.000000000000000048e-04 1.218130624422139735e-01
1.258925411794167436e-04 1.219057415531954042e-01
1.584893192461114190e-04 1.220223777718454777e-01
1.995262314968878758e-04 1.221691509138173592e-01
2.511886431509582256e-04 1.223538273156760114e-01
3.162277660168379394e-04 1.225861627071078430e-01
3.981071705534973523e-04 1.228784047958835363e-01
5.011872336272725275e-04 1.232459187226000175e-01
6.309573444801929842e-04 1.237079630113056689e-01
7.943282347242821813e-04 1.242886484043426720e-01
1.000000000000000021e-03 1.250181166243895803e-01
1.258925411794167490e-03 1.259339798970707525e-01
1.584893192461114082e-03 1.270830636698284666e-01
1.995262314968880655e-03 1.285234921692490762e-01
2.511886431509582039e-03 1.303271457125975141e-01
3.162277660168379394e-03 1.325824945540238220e-01
3.981071705534973415e-03 1.353977683270464194e-01
5.011872336272724625e-03 1.389043411314100085e-01
6.309573444801936347e-03 1.432600840947979015e-01
7.943282347242820729e-03 1.486522397765775161e-01
1.000000000000000021e-02 1.552990837616889108e-01
1.258925411794167490e-02 1.634492390533751338e-01
1.584893192461114125e-02 1.733769937282761964e-01
1.995262314968880915e-02 1.853713708802150195e-01
2.511886431509582213e-02 1.997161013121858675e-01
3.162277660168379134e-02 2.166572259157223956e-01
3.981071705534973415e-02 2.363550525534131030e-01
5.011872336272724798e-02 2.588178390713238297e-01
6.309573444801935826e-02 2.838158478483056024e-01
7.943282347242822117e-02 3.107757335128503162e-01
1.000000000000000056e-01 3.386555054468131098e-01
1.258925411794168669e-01 3.657998579267995876e-01
1.584893192461114264e-01 3.897826399527479779e-01
1.995262314968878903e-01 4.072861031443503199e-01
2.511886431509582351e-01 4.141970731557807484e-01
3.162277660168379412e-01 4.063176239453666350e-01
3.981071705534977578e-01 3.810942652866100566e-01
5.011872336272724660e-01 3.398941172964605739e-01
6.309573444801942488e-01 2.888049474306355613e-01
7.943282347242821562e-01 2.362754719012703508e-01
1.000000000000000000e+00 1.892387103673734694e-01
1.258925411794168836e+00 1.510282079203312811e-01
1.584893192461114042e+00 1.218827793737804477e-01
1.995262314968882844e+00 1.004628608256306066e-01
2.511886431509582351e+00 8.503655772943119473e-02
3.162277660168379523e+00 7.404904317036908878e-02
3.981071705534977578e+00 6.628364828483573890e-02
5.011872336272724660e+00 6.084328347208177445e-02
6.309573444801943154e+00 5.708042617130935914e-02
7.943282347242821118e+00 5.452790136575184909e-02
1.000000000000000000e+01 5.284537036871832238e-02
1.258925411794168703e+01 5.178202578169831261e-02
1.584893192461114175e+01 5.115175761860102366e-02
1.995262314968882933e+01 5.081667906491678377e-02
2.511886431509581996e+01 5.067576950907128064e-02
3.162277660168379256e+01 5.065649607881206329e-02
3.981071705534977667e+01 5.070821272060398871e-02
5.011872336272725192e+01 5.079677044999728053e-02
6.309573444801942799e+01 5.090011214735647160e-02
7.943282347242821118e+01 5.100475387673836930e-02
1.000000000000000000e+02 5.110307062621897989e-02
1.258925411794168809e+02 5.119128246349874400e-02
1.584893192461114211e+02 5.126801781294336446e-02
1.995262314968883004e+02 5.133332717024986780e-02
2.511886431509582280e+02 5.138803163516085515e-02
3.162277660168379612e+02 5.143330982932635409e-02
3.981071705534977241e+02 5.147044812078330894e-02
5.011872336272724624e+02 5.150069876880632169e-02
6.309573444801942514e+02 5.152520687256724463e-02
7.943282347242821970e+02 5.154497949295001880e-02
1.000000000000000000e+03 5.156087940100523292e-02
