# Supplementary material for: Efficient conversion of chemical energy into mechanical work by Hsp70 chaperones
Source: eLife. 2019 Dec 17;8:e48491. doi: 10.7554/eLife.48491 (PMC7000219; doi:10.7554/eLife.48491)
Supplement: Figure 4—source data 1. [file elife-48491-fig4-data1.zip › Fig4/p_n_2.dat]

#[ATP]/[ADP]	prob. 2 chaperones
1.000000000000000082e-05 3.048383512576061886e-03
1.258925411794166114e-05 3.048883474122385511e-03
1.584893192461114123e-05 3.049512933747895293e-03
1.995262314968878622e-05 3.050305448300929482e-03
2.511886431509582188e-05 3.051303278850446641e-03
3.162277660168379530e-05 3.052559653487494414e-03
3.981071705534969458e-05 3.054141621316065671e-03
5.011872336272725140e-05 3.056133653798667488e-03
6.309573444801929300e-05 3.058642191861121479e-03
7.943282347242822084e-05 3.061801391370216462e-03
1.000000000000000048e-04 3.065780389514712739e-03
1.258925411794167436e-04 3.070792505302932449e-03
1.584893192461114190e-04 3.077106905499431104e-03
1.995262314968878758e-04 3.085063422764926233e-03
2.511886431509582256e-04 3.095091418396762016e-03
3.162277660168379394e-04 3.107733857078650783e-03
3.981071705534973523e-04 3.123678132194682242e-03
5.011872336272725275e-04 3.143795686423725595e-03
6.309573444801929842e-04 3.169193169930814916e-03
7.943282347242821813e-04 3.201278849574399656e-03
1.000000000000000021e-03 3.241849347314662913e-03
1.258925411794167490e-03 3.293203718871809491e-03
1.584893192461114082e-03 3.358294637635251840e-03
1.995262314968880655e-03 3.440930384245788429e-03
2.511886431509582039e-03 3.546046963642372242e-03
3.162277660168379394e-03 3.680077659574102281e-03
3.981071705534973415e-03 3.851458561842671224e-03
5.011872336272724625e-03 4.071324069922774465e-03
6.309573444801936347e-03 4.354467021853427808e-03
7.943282347242820729e-03 4.720664248620849018e-03
1.000000000000000021e-02 5.196498587986988875e-03
1.258925411794167490e-02 5.817837308639703386e-03
1.584893192461114125e-02 6.633141207595632041e-03
1.995262314968880915e-02 7.707750945209778694e-03
2.511886431509582213e-02 9.129177247345377291e-03
3.162277660168379134e-02 1.101312645403009459e-02
3.981071705534973415e-02 1.350939951370923493e-02
5.011872336272724798e-02 1.680575014342830173e-02
6.309573444801935826e-02 2.112609711764076165e-02
7.943282347242822117e-02 2.671699775272776134e-02
1.000000000000000056e-01 3.381294391649364989e-02
1.258925411794168669e-01 4.256716600949332630e-02
1.584893192461114264e-01 5.293223836414518574e-02
1.995262314968878903e-01 6.448191498850086578e-02
2.511886431509582351e-01 7.620475185033845356e-02
3.162277660168379412e-01 8.640462591915518131e-02
3.981071705534977578e-01 9.298194684114072239e-02
5.011872336272724660e-01 9.428708233039170827e-02
6.309573444801942488e-01 9.013507956190924819e-02
7.943282347242821562e-01 8.201356629510379859e-02
1.000000000000000000e+00 7.217622727484174217e-02
1.258925411794168836e+00 6.252101857755704151e-02
1.584893192461114042e+00 5.410797987302744944e-02
1.995262314968882844e+00 4.728169131386158325e-02
2.511886431509582351e+00 4.198055867544520786e-02
3.162277660168379523e+00 3.798026004475053147e-02
3.981071705534977578e+00 3.502582783541140221e-02
5.011872336272724660e+00 3.288631047790108869e-02
6.309573444801943154e+00 3.136990733629436284e-02
7.943282347242821118e+00 3.032297881439614123e-02
1.000000000000000000e+01 2.962427420702797368e-02
1.258925411794168703e+01 2.917889860953118072e-02
1.584893192461114175e+01 2.891331813746595564e-02
1.995262314968882933e+01 2.877142376085119538e-02
2.511886431509581996e+01 2.871133035226089078e-02
3.162277660168379256e+01 2.870263109761421461e-02
3.981071705534977667e+01 2.872397099216094166e-02
5.011872336272725192e+01 2.876091549404926825e-02
6.309573444801942799e+01 2.880413689945768296e-02
7.943282347242821118e+01 2.884793680329558740e-02
1.000000000000000000e+02 2.888909686974921315e-02
1.258925411794168809e+02 2.892602419942403788e-02
1.584893192461114211e+02 2.895814200481950512e-02
1.995262314968883004e+02 2.898547214129695848e-02
2.511886431509582280e+02 2.900836003886745479e-02
3.162277660168379612e+02 2.902730073996178176e-02
3.981071705534977241e+02 2.904283398510276379e-02
5.011872336272724624e+02 2.905548479034536849e-02
6.309573444801942514e+02 2.906573294579241004e-02
7.943282347242821970e+02 2.907400019455210621e-02
1.000000000000000000e+03 2.908064770921009803e-02
