# Supplementary material for: Efficient conversion of chemical energy into mechanical work by Hsp70 chaperones
Source: eLife. 2019 Dec 17;8:e48491. doi: 10.7554/eLife.48491 (PMC7000219; doi:10.7554/eLife.48491)
Supplement: Figure 4—source data 1. [file elife-48491-fig4-data1.zip › Fig4/p_n_3.dat]

#[ATP]/[ADP]	prob. 3 chaperones
1.000000000000000082e-05 1.722053239735315503e-04
1.258925411794166114e-05 1.722486593616231164e-04
1.584893192461114123e-05 1.723032248316073317e-04
1.995262314968878622e-05 1.723719336642562264e-04
2.511886431509582188e-05 1.724584566962161173e-04
3.162277660168379530e-05 1.725674203639508588e-04
3.981071705534969458e-05 1.727046571312194803e-04
5.011872336272725140e-05 1.728775225172277195e-04
6.309573444801929300e-05 1.730952969964223373e-04
7.943282347242822084e-05 1.733696963791083899e-04
1.000000000000000048e-04 1.737155213452361464e-04
1.258925411794167436e-04 1.741514862987355401e-04
1.584893192461114190e-04 1.747012804663586403e-04
1.995262314968878758e-04 1.753949317949892524e-04
2.511886431509582256e-04 1.762705685342061683e-04
3.162277660168379394e-04 1.773767077522039881e-04
3.981071705534973523e-04 1.787752490603902538e-04
5.011872336272725275e-04 1.805454228893574298e-04
6.309573444801929842e-04 1.827890470621890400e-04
7.943282347242821813e-04 1.856376009856459855e-04
1.000000000000000021e-03 1.892618615833187442e-04
1.258925411794167490e-03 1.938852038966564807e-04
1.584893192461114082e-03 1.998022239217901361e-04
1.995262314968880655e-03 2.074052077628519772e-04
2.511886431509582039e-03 2.172223382261696616e-04
3.162277660168379394e-03 2.299737055514891289e-04
3.981071705534973415e-03 2.466546770753435050e-04
5.011872336272724625e-03 2.686618053327541051e-04
6.309573444801936347e-03 2.979855549305629415e-04
7.943282347242820729e-03 3.375088541480146683e-04
1.000000000000000021e-02 3.914741913945820944e-04
1.258925411794167490e-02 4.662197247902801238e-04
1.584893192461114125e-02 5.713436688158850339e-04
1.995262314968880915e-02 7.215444435575025378e-04
2.511886431509582213e-02 9.395082559521764770e-04
3.162277660168379134e-02 1.260371213886625139e-03
3.981071705534973415e-02 1.738431576761341728e-03
5.011872336272724798e-02 2.456812426138512556e-03
6.309573444801935826e-02 3.540399768586951091e-03
7.943282347242822117e-02 5.171048482767064310e-03
1.000000000000000056e-01 7.600781185819660904e-03
1.258925411794168669e-01 1.115209200784400730e-02
1.584893192461114264e-01 1.618335005830552273e-02
1.995262314968878903e-01 2.298405559237586687e-02
2.511886431509582351e-01 3.156512275932784467e-02
3.162277660168379412e-01 4.136744807168370175e-02
3.981071705534977578e-01 5.107580952338836716e-02
5.011872336272724660e-01 5.888587702628075154e-02
6.309573444801942488e-01 6.333349664192711170e-02
7.943282347242821562e-01 6.409190160195275821e-02
1.000000000000000000e+00 6.197674690555580318e-02
1.258925411794168836e+00 5.826992008634830633e-02
1.584893192461114042e+00 5.407925404358358834e-02
1.995262314968882844e+00 5.009920881884001587e-02
2.511886431509582351e+00 4.665961575312707610e-02
3.162277660168379523e+00 4.385779757638755966e-02
3.981071705534977578e+00 4.166974233888916246e-02
5.011872336272724660e+00 4.001916879785894637e-02
6.309573444801943154e+00 3.881411307049100617e-02
7.943282347242821118e+00 3.796429538461313508e-02
1.000000000000000000e+01 3.738857334542994987e-02
1.258925411794168703e+01 3.701767645343433805e-02
1.584893192461114175e+01 3.679473764241595474e-02
1.995262314968882933e+01 3.667472189057494059e-02
2.511886431509581996e+01 3.662323318558087515e-02
3.162277660168379256e+01 3.661496928850306587e-02
3.981071705534977667e+01 3.663203600588137848e-02
5.011872336272725192e+01 3.666230047043747553e-02
6.309573444801942799e+01 3.669791542739588019e-02
7.943282347242821118e+01 3.673408797113154184e-02
1.000000000000000000e+02 3.676811250977732315e-02
1.258925411794168809e+02 3.679864967701661216e-02
1.584893192461114211e+02 3.682521256479903693e-02
1.995262314968883004e+02 3.684781548345966024e-02
2.511886431509582280e+02 3.686674315385073120e-02
3.162277660168379612e+02 3.688240513894146949e-02
3.981071705534977241e+02 3.689524828400631701e-02
5.011872336272724624e+02 3.690570724631449251e-02
6.309573444801942514e+02 3.691417916525575882e-02
7.943282347242821970e+02 3.692101304940201278e-02
1.000000000000000000e+03 3.692650771311814517e-02
