# Supplementary material for: Efficient conversion of chemical energy into mechanical work by Hsp70 chaperones
Source: eLife. 2019 Dec 17;8:e48491. doi: 10.7554/eLife.48491 (PMC7000219; doi:10.7554/eLife.48491)
Supplement: Figure 4—source data 1. [file elife-48491-fig4-data1.zip › Fig4/p_n_4.dat]

#[ATP]/[ADP]	prob. 4 chaperones
1.000000000000000082e-05 2.263907433976313348e-05
1.258925411794166114e-05 2.264675573205432836e-05
1.584893192461114123e-05 2.265642867453028844e-05
1.995262314968878622e-05 2.266861037602544619e-05
2.511886431509582188e-05 2.268395286926387620e-05
3.162277660168379530e-05 2.270327845032001448e-05
3.981071705534969458e-05 2.272762460445148781e-05
5.011872336272725140e-05 2.275830105890526105e-05
6.309573444801929300e-05 2.279696239068852064e-05
7.943282347242822084e-05 2.284570067996289191e-05
1.000000000000000048e-04 2.290716412681114027e-05
1.258925411794167436e-04 2.298470954081278467e-05
1.584893192461114190e-04 2.308259930874797023e-05
1.995262314968878758e-04 2.320625736011596682e-05
2.511886431509582256e-04 2.336260416271391093e-05
3.162277660168379394e-04 2.356049885409947244e-05
3.981071705534973523e-04 2.381132855311923673e-05
5.011872336272725275e-04 2.412980283399618125e-05
6.309573444801929842e-04 2.453503870711605924e-05
7.943282347242821813e-04 2.505206389439417348e-05
1.000000000000000021e-03 2.571393297281252414e-05
1.258925411794167490e-03 2.656475773226903180e-05
1.584893192461114082e-03 2.766412645020723676e-05
1.995262314968880655e-03 2.909367271294925026e-05
2.511886431509582039e-03 3.096703369479252444e-05
3.162277660168379394e-03 3.344525440420498703e-05
3.981071705534973415e-03 3.676110875023339659e-05
5.011872336272724625e-03 4.125829777702031022e-05
6.309573444801936347e-03 4.745593550968532832e-05
7.943282347242820729e-03 5.615679963392836312e-05
1.000000000000000021e-02 6.863262016751895843e-05
1.258925411794167490e-02 8.694704694198398403e-05
1.584893192461114125e-02 1.145277469179988825e-04
1.995262314968880915e-02 1.571931516325885899e-04
2.511886431509582213e-02 2.250114839041402327e-04
3.162277660168379134e-02 3.356768928992264834e-04
3.981071705534973415e-02 5.206121264651935102e-04
5.011872336272724798e-02 8.358362816335343764e-04
6.309573444801935826e-02 1.380767183700086801e-03
7.943282347242822117e-02 2.329188765426532318e-03
1.000000000000000056e-01 3.976203445300905727e-03
1.258925411794168669e-01 6.799438840959896001e-03
1.584893192461114264e-01 1.151467589832378367e-02
1.995262314968878903e-01 1.906560194278103526e-02
2.511886431509582351e-01 3.042762347308225826e-02
3.162277660168379412e-01 4.609094237568209934e-02
3.981071705534977578e-01 6.529305713926313037e-02
5.011872336272724660e-01 8.558649076951993506e-02
6.309573444801942488e-01 1.035638547749790639e-01
7.943282347242821562e-01 1.165616639697127366e-01
1.000000000000000000e+00 1.238507091611561889e-01
1.258925411794168836e+00 1.263856951288748476e-01
1.584893192461114042e+00 1.257868340197388080e-01
1.995262314968882844e+00 1.235389349307447066e-01
2.511886431509582351e+00 1.206894264643377512e-01
3.162277660168379523e+00 1.178611908589457108e-01
3.981071705534977578e+00 1.153687913348247496e-01
5.011872336272724660e+00 1.133329247890834807e-01
6.309573444801943154e+00 1.117638152685177383e-01
7.943282347242821118e+00 1.106149803197462311e-01
1.000000000000000000e+01 1.098158911218822253e-01
1.258925411794168703e+01 1.092910345003849232e-01
1.584893192461114175e+01 1.089704157122795281e-01
1.995262314968882933e+01 1.087946216338185196e-01
2.511886431509581996e+01 1.087164266925769313e-01
3.162277660168379256e+01 1.087003044470991608e-01
3.981071705534977667e+01 1.087208293399450215e-01
5.011872336272725192e+01 1.087606614231691887e-01
6.309573444801942799e+01 1.088085557690576660e-01
7.943282347242821118e+01 1.088576329875238086e-01
1.000000000000000000e+02 1.089039991265878804e-01
1.258925411794168809e+02 1.089457119343365393e-01
1.584893192461114211e+02 1.089820448989818613e-01
1.995262314968883004e+02 1.090129856107795309e-01
2.511886431509582280e+02 1.090389073234924455e-01
3.162277660168379612e+02 1.090603625225147755e-01
3.981071705534977241e+02 1.090779590897301282e-01
5.011872336272724624e+02 1.090922904372652325e-01
6.309573444801942514e+02 1.091038997015357642e-01
7.943282347242821970e+02 1.091132646320700922e-01
1.000000000000000000e+03 1.091207944743392971e-01
