# Supplementary material for: Efficient conversion of chemical energy into mechanical work by Hsp70 chaperones
Source: eLife. 2019 Dec 17;8:e48491. doi: 10.7554/eLife.48491 (PMC7000219; doi:10.7554/eLife.48491)
Supplement: Figure 4—source data 1. [file elife-48491-fig4-data1.zip › Fig4/p_n_5.dat]

#[ATP]/[ADP]	prob. 5 chaperones
1.000000000000000082e-05 2.597380555181848852e-06
1.258925411794166114e-05 2.598489517642454762e-06
1.584893192461114123e-05 2.599886138983787888e-06
1.995262314968878622e-05 2.601645206573327889e-06
2.511886431509582188e-05 2.603861049648143488e-06
3.162277660168379530e-05 2.606652705616560183e-06
3.981071705534969458e-05 2.610170482340808663e-06
5.011872336272725140e-05 2.614604319131062702e-06
6.309573444801929300e-05 2.620194467084134370e-06
7.943282347242822084e-05 2.627245182275713264e-06
1.000000000000000048e-04 2.636142354615267536e-06
1.258925411794167436e-04 2.647376335906355825e-06
1.584893192461114190e-04 2.661571670209172244e-06
1.995262314968878758e-04 2.679526131343422686e-06
2.511886431509582256e-04 2.702262435734378568e-06
3.162277660168379394e-04 2.731097479995529104e-06
3.981071705534973523e-04 2.767736182553685903e-06
5.011872336272725275e-04 2.814400450766026786e-06
6.309573444801929842e-04 2.874009201040649275e-06
7.943282347242821813e-04 2.950433985679705916e-06
1.000000000000000021e-03 3.048868795886022013e-06
1.258925411794167490e-03 3.176375805592704100e-06
1.584893192461114082e-03 3.342707933595790765e-06
1.995262314968880655e-03 3.561576433297984792e-06
2.511886431509582039e-03 3.852650003735710354e-06
3.162277660168379394e-03 4.244784556021906694e-06
3.981071705534973415e-03 4.781373566904732525e-06
5.011872336272724625e-03 5.529444600684201826e-06
6.309573444801936347e-03 6.595545101340671376e-06
7.943282347242820729e-03 8.154256272582370506e-06
1.000000000000000021e-02 1.050081120956034513e-05
1.258925411794167490e-02 1.415089331651529017e-05
1.584893192461114125e-02 2.003497674912937737e-05
1.995262314968880915e-02 2.988608202756940706e-05
2.511886431509582213e-02 4.702985011508802504e-05
3.162277660168379134e-02 7.802059276962695097e-05
3.981071705534973415e-02 1.360616664085298510e-04
5.011872336272724798e-02 2.481619915150239998e-04
6.309573444801935826e-02 4.699519302797558712e-04
7.943282347242822117e-02 9.155785122752500057e-04
1.000000000000000056e-01 1.815280709126464425e-03
1.258925411794168669e-01 3.617883914301198676e-03
1.584893192461114264e-01 7.149897840354657932e-03
1.995262314968878903e-01 1.380191051900900821e-02
2.511886431509582351e-01 2.559725601704063852e-02
3.162277660168379412e-01 4.481643152176745248e-02
3.981071705534977578e-01 7.284228761165212340e-02
5.011872336272724660e-01 1.085585714660503853e-01
6.309573444801942488e-01 1.477909279420658861e-01
7.943282347242821562e-01 1.850006046401070359e-01
1.000000000000000000e+00 2.159897025998532005e-01
1.258925411794168836e+00 2.392303349558619063e-01
1.584893192461114042e+00 2.553315656127903566e-01
1.995262314968882844e+00 2.658530616775364175e-01
2.511886431509582351e+00 2.724345080668014174e-01
3.162277660168379523e+00 2.764137601944817724e-01
3.981071705534977578e+00 2.787537370900526890e-01
5.011872336272724660e+00 2.800973225761403951e-01
6.309573444801943154e+00 2.808520504491355263e-01
7.943282347242821118e+00 2.812660906867178179e-01
1.000000000000000000e+01 2.814856854118851781e-01
1.258925411794168703e+01 2.815948749712595123e-01
1.584893192461114175e+01 2.816412951156994082e-01
1.995262314968882933e+01 2.816520074740538893e-01
2.511886431509581996e+01 2.816426907242787769e-01
3.162277660168379256e+01 2.816227108944751589e-01
3.981071705534977667e+01 2.815978170254437862e-01
5.011872336272725192e+01 2.815715656504513276e-01
6.309573444801942799e+01 2.815461054676098307e-01
7.943282347242821118e+01 2.815226485924102184e-01
1.000000000000000000e+02 2.815017817761301666e-01
1.258925411794168809e+02 2.814836849885142267e-01
1.584893192461114211e+02 2.814682874696736725e-01
1.995262314968883004e+02 2.814553772363131978e-01
2.511886431509582280e+02 2.814446751023988447e-01
3.162277660168379612e+02 2.814358821997937632e-01
3.981071705534977241e+02 2.814287084687940310e-01
5.011872336272724624e+02 2.814228880932899690e-01
6.309573444801942514e+02 2.814181864123394550e-01
7.943282347242821970e+02 2.814144015722017667e-01
1.000000000000000000e+03 2.814113631595225873e-01
