# Supplementary material for: Efficient conversion of chemical energy into mechanical work by Hsp70 chaperones
Source: eLife. 2019 Dec 17;8:e48491. doi: 10.7554/eLife.48491 (PMC7000219; doi:10.7554/eLife.48491)
Supplement: Figure 4—source data 1. [file elife-48491-fig4-data1.zip › Fig4/p_n_6.dat]

#[ATP]/[ADP]	prob. 6 chaperones
1.000000000000000082e-05 1.917126198743726150e-07
1.258925411794166114e-05 1.918112786170451837e-07
1.584893192461114123e-05 1.919355413051371423e-07
1.995262314968878622e-05 1.920920717537782361e-07
2.511886431509582188e-05 1.922892793830082232e-07
3.162277660168379530e-05 1.925377829749260582e-07
3.981071705534969458e-05 1.928510014562389060e-07
5.011872336272725140e-05 1.932459087518919758e-07
6.309573444801929300e-05 1.937440016415554015e-07
7.943282347242822084e-05 1.943725462959654982e-07
1.000000000000000048e-04 1.951661919126328102e-07
1.258925411794167436e-04 1.961690744038435692e-07
1.584893192461114190e-04 1.974375783598008574e-07
1.995262314968878758e-04 1.990439982938303145e-07
2.511886431509582256e-04 2.010814440246848380e-07
3.162277660168379394e-04 2.036704951295591873e-07
3.981071705534973523e-04 2.069683573890821777e-07
5.011872336272725275e-04 2.111816641553160807e-07
6.309573444801929842e-04 2.165846924263228505e-07
7.943282347242821813e-04 2.235457878505613196e-07
1.000000000000000021e-03 2.325665022785108526e-07
1.258925411794167490e-03 2.443408593548158766e-07
1.584893192461114082e-03 2.598472357118884860e-07
1.995262314968880655e-03 2.804943946303096648e-07
2.511886431509582039e-03 3.083597644817995739e-07
3.162277660168379394e-03 3.465891788237379179e-07
3.981071705534973415e-03 4.000874687900157762e-07
5.011872336272724625e-03 4.767491355876563343e-07
6.309573444801936347e-03 5.897243326087633274e-07
7.943282347242820729e-03 7.617361404262740596e-07
1.000000000000000021e-02 1.033601949347328950e-06
1.258925411794167490e-02 1.481668593012321190e-06
1.584893192461114125e-02 2.254785152300727109e-06
1.995262314968880915e-02 3.655464281525487709e-06
2.511886431509582213e-02 6.323837525784545614e-06
3.162277660168379134e-02 1.166635647151444459e-05
3.981071705534973415e-02 2.287681127074778407e-05
5.011872336272724798e-02 4.740100070598000882e-05
6.309573444801935826e-02 1.029021897482447706e-04
7.943282347242822117e-02 2.315392885318366949e-04
1.000000000000000056e-01 5.331595410614539503e-04
1.258925411794168669e-01 1.238438319651678516e-03
1.584893192461114264e-01 2.856183805759511616e-03
1.995262314968878903e-01 6.427855294616716120e-03
2.511886431509582351e-01 1.385341960473856875e-02
3.162277660168379412e-01 2.803478025757780157e-02
3.981071705534977578e-01 5.228033322060821053e-02
5.011872336272724660e-01 8.858520970706584841e-02
6.309573444801942488e-01 1.356830328953725073e-01
7.943282347242821562e-01 1.888986068242495542e-01
1.000000000000000000e+00 2.423292248396059223e-01
1.258925411794168836e+00 2.913216580622299268e-01
1.584893192461114042e+00 3.334356472209835665e-01
1.995262314968882844e+00 3.680591996425260359e-01
2.511886431509582351e+00 3.956336366809630190e-01
3.162277660168379523e+00 4.170486222442562618e-01
3.981071705534977578e+00 4.333025570333471910e-01
5.011872336272724660e+00 4.453485226507724049e-01
6.309573444801943154e+00 4.540379737398472781e-01
7.943282347242821118e+00 4.601071745495076692e-01
1.000000000000000000e+01 4.641791578581427880e-01
1.258925411794168703e+01 4.667702345599890612e-01
1.584893192461114175e+01 4.682979488789350553e-01
1.995262314968882933e+01 4.690903228589312635e-01
2.511886431509581996e+01 4.693966630552968700e-01
3.162277660168379256e+01 4.693996773370857079e-01
3.981071705534977667e+01 4.692280963174874642e-01
5.011872336272725192e+01 4.689687985137093729e-01
6.309573444801942799e+01 4.686776033968758637e-01
7.943282347242821118e+01 4.683882486336544693e-01
1.000000000000000000e+02 4.681194282829491127e-01
1.258925411794168809e+02 4.678800335003998612e-01
1.584893192461114211e+02 4.676728805651578225e-01
1.995262314968883004e+02 4.674972541087114575e-01
2.511886431509582280e+02 4.673505730925248680e-01
3.162277660168379612e+02 4.672294365097792723e-01
3.981071705534977241e+02 4.671302476028348916e-01
5.011872336272724624e+02 4.670495619631067630e-01
6.309573444801942514e+02 4.669842612481687194e-01
7.943282347242821970e+02 4.669316211699994779e-01
1.000000000000000000e+03 4.668893186072776147e-01
