# Supplementary material for: Efficient conversion of chemical energy into mechanical work by Hsp70 chaperones
Source: eLife. 2019 Dec 17;8:e48491. doi: 10.7554/eLife.48491 (PMC7000219; doi:10.7554/eLife.48491)
Supplement: Figure 5—source data 1. [file elife-48491-fig5-data1.zip]

Archive with 67 entries (64 files):
- Fig5/
- Fig5/Fig_5_FRET/
- Fig5/Fig_5_FRET/Average_FRET_Efficiency.dat
- Fig5/Fig_5_FRET/FRET_EQ_1.dat
- Fig5/Fig_5_FRET/FRET_EQ_10.dat
- Fig5/Fig_5_FRET/FRET_EQ_11.dat
- Fig5/Fig_5_FRET/FRET_EQ_12.dat
- Fig5/Fig_5_FRET/FRET_EQ_13.dat
- Fig5/Fig_5_FRET/FRET_EQ_14.dat
- Fig5/Fig_5_FRET/FRET_EQ_15.dat
- Fig5/Fig_5_FRET/FRET_EQ_16.dat
- Fig5/Fig_5_FRET/FRET_EQ_17.dat
- Fig5/Fig_5_FRET/FRET_EQ_18.dat
- Fig5/Fig_5_FRET/FRET_EQ_19.dat
- Fig5/Fig_5_FRET/FRET_EQ_2.dat
- Fig5/Fig_5_FRET/FRET_EQ_20.dat
- Fig5/Fig_5_FRET/FRET_EQ_21.dat
- Fig5/Fig_5_FRET/FRET_EQ_22.dat
- Fig5/Fig_5_FRET/FRET_EQ_23.dat
- Fig5/Fig_5_FRET/FRET_EQ_24.dat
- Fig5/Fig_5_FRET/FRET_EQ_25.dat
- Fig5/Fig_5_FRET/FRET_EQ_26.dat
- Fig5/Fig_5_FRET/FRET_EQ_27.dat
- Fig5/Fig_5_FRET/FRET_EQ_28.dat
- Fig5/Fig_5_FRET/FRET_EQ_29.dat
- Fig5/Fig_5_FRET/FRET_EQ_3.dat
- Fig5/Fig_5_FRET/FRET_EQ_30.dat
- Fig5/Fig_5_FRET/FRET_EQ_4.dat
- Fig5/Fig_5_FRET/FRET_EQ_5.dat
- Fig5/Fig_5_FRET/FRET_EQ_6.dat
- Fig5/Fig_5_FRET/FRET_EQ_7.dat
- Fig5/Fig_5_FRET/FRET_EQ_8.dat
- Fig5/Fig_5_FRET/FRET_EQ_9.dat
- Fig5/Fig_5_FRET/FRET_NE_1.dat
- Fig5/Fig_5_FRET/FRET_NE_10.dat
- Fig5/Fig_5_FRET/FRET_NE_11.dat
- Fig5/Fig_5_FRET/FRET_NE_12.dat
- Fig5/Fig_5_FRET/FRET_NE_13.dat
- Fig5/Fig_5_FRET/FRET_NE_14.dat
- Fig5/Fig_5_FRET/FRET_NE_15.dat
- Fig5/Fig_5_FRET/FRET_NE_16.dat
- Fig5/Fig_5_FRET/FRET_NE_17.dat
- Fig5/Fig_5_FRET/FRET_NE_18.dat
- Fig5/Fig_5_FRET/FRET_NE_19.dat
- Fig5/Fig_5_FRET/FRET_NE_2.dat
- Fig5/Fig_5_FRET/FRET_NE_20.dat
- Fig5/Fig_5_FRET/FRET_NE_21.dat
- Fig5/Fig_5_FRET/FRET_NE_22.dat
- Fig5/Fig_5_FRET/FRET_NE_23.dat
- Fig5/Fig_5_FRET/FRET_NE_24.dat
- Fig5/Fig_5_FRET/FRET_NE_25.dat
- Fig5/Fig_5_FRET/FRET_NE_26.dat
- Fig5/Fig_5_FRET/FRET_NE_27.dat
- Fig5/Fig_5_FRET/FRET_NE_28.dat
- Fig5/Fig_5_FRET/FRET_NE_29.dat
- Fig5/Fig_5_FRET/FRET_NE_3.dat
- Fig5/Fig_5_FRET/FRET_NE_30.dat
- Fig5/Fig_5_FRET/FRET_NE_4.dat
- Fig5/Fig_5_FRET/FRET_NE_5.dat
- Fig5/Fig_5_FRET/FRET_NE_6.dat
- Fig5/Fig_5_FRET/FRET_NE_7.dat
- Fig5/Fig_5_FRET/FRET_NE_8.dat
- Fig5/Fig_5_FRET/FRET_NE_9.dat
- Fig5/Fig_5_Rg_histogram/
- Fig5/Fig_5_Rg_histogram/Rg_histogram_equilibrium.dat
- Fig5/Fig_5_Rg_histogram/Rg_histogram_non_equilibrium.dat
- Fig5/Figure_5_readme.pdf
