# Supplementary material for: Efficient conversion of chemical energy into mechanical work by Hsp70 chaperones
Source: eLife. 2019 Dec 17;8:e48491. doi: 10.7554/eLife.48491 (PMC7000219; doi:10.7554/eLife.48491)
Supplement: Figure 5—source data 1. [file elife-48491-fig5-data1.zip › Fig5/Fig_5_FRET/Average_FRET_Efficiency.dat]

#Sequence separation	FRET efficiency	St.dev. 
3.900000000000000000e+01 0.38 0.02
4.900000000000000000e+01 0.46 0.02
5.800000000000000000e+01 0.26 0.017
1.170000000000000000e+02 0.095 0.008
1.590000000000000000e+02 0.086 0.005
