# Supplementary material for: Efficient conversion of chemical energy into mechanical work by Hsp70 chaperones
Source: eLife. 2019 Dec 17;8:e48491. doi: 10.7554/eLife.48491 (PMC7000219; doi:10.7554/eLife.48491)
Supplement: Figure 5—source data 1. [file elife-48491-fig5-data1.zip › Fig5/Fig_5_FRET/FRET_EQ_11.dat]

#Sequence separation	FRET efficiency
3.900000000000000000e+01 3.505441957045520307e-01
4.900000000000000000e+01 5.254417477931756508e-01
5.800000000000000000e+01 2.767970020245524854e-01
1.170000000000000000e+02 1.670778361767558118e-01
1.590000000000000000e+02 1.752817984641122928e-01
