# Supplementary material for: Efficient conversion of chemical energy into mechanical work by Hsp70 chaperones
Source: eLife. 2019 Dec 17;8:e48491. doi: 10.7554/eLife.48491 (PMC7000219; doi:10.7554/eLife.48491)
Supplement: Figure 5—source data 1. [file elife-48491-fig5-data1.zip › Fig5/Fig_5_FRET/FRET_EQ_19.dat]

#Sequence separation	FRET efficiency
3.900000000000000000e+01 3.271116342448039949e-01
4.900000000000000000e+01 4.317229160929769716e-01
5.800000000000000000e+01 3.494566671459216622e-01
1.170000000000000000e+02 1.861236266131171546e-01
1.590000000000000000e+02 1.960401518670278342e-01
