# Supplementary material for: Efficient conversion of chemical energy into mechanical work by Hsp70 chaperones
Source: eLife. 2019 Dec 17;8:e48491. doi: 10.7554/eLife.48491 (PMC7000219; doi:10.7554/eLife.48491)
Supplement: Figure 5—source data 1. [file elife-48491-fig5-data1.zip › Fig5/Fig_5_FRET/FRET_EQ_9.dat]

#Sequence separation	FRET efficiency
3.900000000000000000e+01 3.186054136581600860e-01
4.900000000000000000e+01 3.969717934815845672e-01
5.800000000000000000e+01 3.348482565146951861e-01
1.170000000000000000e+02 1.511373238456573120e-01
1.590000000000000000e+02 1.548857670157942623e-01
