# Supplementary material for: Efficient conversion of chemical energy into mechanical work by Hsp70 chaperones
Source: eLife. 2019 Dec 17;8:e48491. doi: 10.7554/eLife.48491 (PMC7000219; doi:10.7554/eLife.48491)
Supplement: Figure 5—source data 1. [file elife-48491-fig5-data1.zip › Fig5/Fig_5_FRET/FRET_NE_1.dat]

#Sequence separation	FRET efficiency
3.900000000000000000e+01 8.713086218222978463e-01
4.900000000000000000e+01 8.408777686884589819e-01
5.800000000000000000e+01 8.559916027313915210e-01
1.170000000000000000e+02 8.508801908301329986e-01
1.590000000000000000e+02 8.685124047901253697e-01
