# Supplementary material for: Efficient conversion of chemical energy into mechanical work by Hsp70 chaperones
Source: eLife. 2019 Dec 17;8:e48491. doi: 10.7554/eLife.48491 (PMC7000219; doi:10.7554/eLife.48491)
Supplement: Figure 5—source data 1. [file elife-48491-fig5-data1.zip › Fig5/Fig_5_FRET/FRET_NE_19.dat]

#Sequence separation	FRET efficiency
3.900000000000000000e+01 8.440116297805976275e-01
4.900000000000000000e+01 8.398981746659049952e-01
5.800000000000000000e+01 8.661704300693626735e-01
1.170000000000000000e+02 8.333177936680437048e-01
1.590000000000000000e+02 8.630797544788472164e-01
