# Supplementary material for: Efficient conversion of chemical energy into mechanical work by Hsp70 chaperones
Source: eLife. 2019 Dec 17;8:e48491. doi: 10.7554/eLife.48491 (PMC7000219; doi:10.7554/eLife.48491)
Supplement: Figure 5—source data 1. [file elife-48491-fig5-data1.zip › Fig5/Fig_5_Rg_histogram/Rg_histogram_equilibrium.dat]

#Rg	counts
2.000000000000000000e+01 0.000000000000000000e+00
2.111111111111111072e+01 0.000000000000000000e+00
2.222222222222222143e+01 0.000000000000000000e+00
2.333333333333333215e+01 6.400000000000000000e+01
2.444444444444444287e+01 2.900000000000000000e+01
2.555555555555555713e+01 3.000000000000000000e+00
2.666666666666666785e+01 3.000000000000000000e+00
2.777777777777777857e+01 1.000000000000000000e+00
2.888888888888888928e+01 0.000000000000000000e+00
