# Supplementary material for: Efficient conversion of chemical energy into mechanical work by Hsp70 chaperones
Source: eLife. 2019 Dec 17;8:e48491. doi: 10.7554/eLife.48491 (PMC7000219; doi:10.7554/eLife.48491)
Supplement: Figure 5—source data 1. [file elife-48491-fig5-data1.zip › Fig5/Fig_5_Rg_histogram/Rg_histogram_non_equilibrium.dat]

#Rg	counts
7.000000000000000000e+01 0.000000000000000000e+00
7.103448275862068328e+01 0.000000000000000000e+00
7.206896551724138078e+01 0.000000000000000000e+00
7.310344827586206407e+01 0.000000000000000000e+00
7.413793103448276156e+01 2.000000000000000000e+00
7.517241379310344485e+01 2.000000000000000000e+00
7.620689655172414234e+01 3.000000000000000000e+00
7.724137931034482563e+01 2.000000000000000000e+00
7.827586206896552312e+01 3.000000000000000000e+00
7.931034482758620641e+01 5.000000000000000000e+00
8.034482758620688969e+01 1.000000000000000000e+01
8.137931034482758719e+01 5.000000000000000000e+00
8.241379310344828468e+01 4.000000000000000000e+00
8.344827586206896797e+01 1.000000000000000000e+01
8.448275862068965125e+01 8.000000000000000000e+00
8.551724137931034875e+01 1.200000000000000000e+01
8.655172413793103203e+01 1.100000000000000000e+01
8.758620689655172953e+01 1.000000000000000000e+01
8.862068965517241281e+01 7.000000000000000000e+00
8.965517241379311031e+01 2.000000000000000000e+00
9.068965517241379359e+01 4.000000000000000000e+00
9.172413793103447688e+01 0.000000000000000000e+00
9.275862068965517437e+01 0.000000000000000000e+00
9.379310344827587187e+01 0.000000000000000000e+00
9.482758620689655515e+01 0.000000000000000000e+00
9.586206896551723844e+01 0.000000000000000000e+00
9.689655172413793593e+01 0.000000000000000000e+00
9.793103448275861922e+01 0.000000000000000000e+00
9.896551724137931672e+01 0.000000000000000000e+00
