# Supplementary material for: Efficient conversion of chemical energy into mechanical work by Hsp70 chaperones
Source: eLife. 2019 Dec 17;8:e48491. doi: 10.7554/eLife.48491 (PMC7000219; doi:10.7554/eLife.48491)
Supplement: Figure 6—source data 1. [file elife-48491-fig6-data1.zip]

Archive with 36 entries (33 files):
- Fig6/
- Fig6/Figure_6_readme.pdf
- Fig6/Fig_6_bottom_panel/
- Fig6/Fig_6_bottom_panel/Eff_singleBS.dat
- Fig6/Fig_6_bottom_panel/Kd_ren.dat
- Fig6/Fig_6_top_panel/
- Fig6/Fig_6_top_panel/Effectiveness1.dat
- Fig6/Fig_6_top_panel/Effectiveness10.dat
- Fig6/Fig_6_top_panel/Effectiveness11.dat
- Fig6/Fig_6_top_panel/Effectiveness12.dat
- Fig6/Fig_6_top_panel/Effectiveness13.dat
- Fig6/Fig_6_top_panel/Effectiveness14.dat
- Fig6/Fig_6_top_panel/Effectiveness15.dat
- Fig6/Fig_6_top_panel/Effectiveness16.dat
- Fig6/Fig_6_top_panel/Effectiveness17.dat
- Fig6/Fig_6_top_panel/Effectiveness18.dat
- Fig6/Fig_6_top_panel/Effectiveness19.dat
- Fig6/Fig_6_top_panel/Effectiveness2.dat
- Fig6/Fig_6_top_panel/Effectiveness20.dat
- Fig6/Fig_6_top_panel/Effectiveness21.dat
- Fig6/Fig_6_top_panel/Effectiveness22.dat
- Fig6/Fig_6_top_panel/Effectiveness23.dat
- Fig6/Fig_6_top_panel/Effectiveness24.dat
- Fig6/Fig_6_top_panel/Effectiveness25.dat
- Fig6/Fig_6_top_panel/Effectiveness26.dat
- Fig6/Fig_6_top_panel/Effectiveness27.dat
- Fig6/Fig_6_top_panel/Effectiveness28.dat
- Fig6/Fig_6_top_panel/Effectiveness29.dat
- Fig6/Fig_6_top_panel/Effectiveness3.dat
- Fig6/Fig_6_top_panel/Effectiveness30.dat
- Fig6/Fig_6_top_panel/Effectiveness4.dat
- Fig6/Fig_6_top_panel/Effectiveness5.dat
- Fig6/Fig_6_top_panel/Effectiveness6.dat
- Fig6/Fig_6_top_panel/Effectiveness7.dat
- Fig6/Fig_6_top_panel/Effectiveness8.dat
- Fig6/Fig_6_top_panel/Effectiveness9.dat
