# Supplementary material for: Efficient conversion of chemical energy into mechanical work by Hsp70 chaperones
Source: eLife. 2019 Dec 17;8:e48491. doi: 10.7554/eLife.48491 (PMC7000219; doi:10.7554/eLife.48491)
Supplement: Figure 6—source data 1. [file elife-48491-fig6-data1.zip › Fig6/Fig_6_bottom_panel/Eff_singleBS.dat]

1.000000000000000021e-08 0.000000000000000000e+00
1.584893192461114279e-08 -9.594578125151786146e-08
2.511886431509582074e-08 -2.937010399630706904e-07
3.981071705534968960e-08 -7.098921221336845440e-07
6.309573444801929638e-08 -1.633234595172591341e-06
9.999999999999999547e-08 -3.908657904018853394e-06
1.584893192461114080e-07 -1.096505921087466010e-05
2.511886431509582273e-07 -5.943157539425164142e-05
3.981071705534969225e-07 7.153281860248108094e-05
6.309573444801929638e-07 4.164836239409528762e-05
9.999999999999999547e-07 4.058430080062167125e-05
1.584893192461114080e-06 4.648694849169691522e-05
2.511886431509582273e-06 5.769586662815030071e-05
3.981071705534969119e-06 7.513893390131328180e-05
6.309573444801943191e-06 1.010548216976240850e-04
1.000000000000000082e-05 1.390778342494299914e-04
1.584893192461114123e-05 1.947520823966093057e-04
2.511886431509582188e-05 2.764138893001829027e-04
3.981071705534969458e-05 3.965572263812939917e-04
6.309573444801942852e-05 5.738995512028277407e-04
1.000000000000000048e-04 8.364792356253658969e-04
1.584893192461114190e-04 1.226260394826452415e-03
2.511886431509582256e-04 1.805892462753388040e-03
3.981071705534977318e-04 2.668426610477634374e-03
6.309573444801942852e-04 3.950791568082428692e-03
1.000000000000000021e-03 5.851337582618006648e-03
1.584893192461114082e-03 8.650061795013038596e-03
2.511886431509582039e-03 1.272606500895929332e-02
3.981071705534977752e-03 1.855926374022535269e-02
6.309573444801942418e-03 2.669377336076123736e-02
1.000000000000000021e-02 3.763751871402978844e-02
1.584893192461114125e-02 5.169454414469899783e-02
2.511886431509582213e-02 6.878183796012495022e-02
3.981071705534977578e-02 8.833215725083842784e-02
6.309573444801942765e-02 1.093545587915699391e-01
1.000000000000000056e-01 1.306170518902371458e-01
1.584893192461114264e-01 1.508457829320293264e-01
2.511886431509582351e-01 1.688737745694540715e-01
3.981071705534977578e-01 1.837525462837709400e-01
6.309573444801942488e-01 1.948661514261726402e-01
1.000000000000000000e+00 2.020395553380850695e-01
1.584893192461117373e+00 2.055711173513213308e-01
2.511886431509582351e+00 2.061274076063669136e-01
3.981071705534969141e+00 2.045305429854625823e-01
6.309573444801943154e+00 2.015472930179464939e-01
1.000000000000000000e+01 1.977703137065536798e-01
1.584893192461117373e+01 1.936006021440048186e-01
2.511886431509581996e+01 1.892858864496466398e-01
3.981071705534985483e+01 1.849702068145126499e-01
6.309573444801942799e+01 1.807335643757134458e-01
1.000000000000000000e+02 1.766181628298240658e-01
1.584893192461117337e+02 1.726443387510716299e-01
2.511886431509582280e+02 1.688199025975919421e-01
3.981071705534985767e+02 1.651455686712287596e-01
6.309573444801942514e+02 1.616181176777779505e-01
1.000000000000000000e+03 1.582322453016161701e-01
