# Supplementary material for: Efficient conversion of chemical energy into mechanical work by Hsp70 chaperones
Source: eLife. 2019 Dec 17;8:e48491. doi: 10.7554/eLife.48491 (PMC7000219; doi:10.7554/eLife.48491)
Supplement: Figure 6—source data 1. [file elife-48491-fig6-data1.zip › Fig6/Fig_6_bottom_panel/Kd_ren.dat]

1.000000000000000021e-08 1.000000000000000000e+00
1.584893192461114279e-08 9.999997159848190709e-01
2.511886431509582074e-08 9.999992658514321731e-01
3.981071705534968960e-08 9.999985524389460867e-01
6.309573444801929638e-08 9.999974217584993719e-01
9.999999999999999547e-08 9.999956297561459762e-01
1.584893192461114080e-07 9.999927896373551617e-01
2.511886431509582273e-07 9.999882883864259497e-01
3.981071705534969225e-07 9.999811544698951060e-01
6.309573444801929638e-07 9.999698481887203672e-01
9.999999999999999547e-07 9.999519294796137547e-01
1.584893192461114080e-06 9.999235315932536450e-01
2.511886431509582273e-06 9.998785273765563586e-01
3.981071705534969119e-06 9.998072090392114974e-01
6.309573444801943191e-06 9.996941985366214478e-01
1.000000000000000082e-05 9.995151428070587762e-01
1.584893192461114123e-05 9.992314937767681204e-01
2.511886431509582188e-05 9.987822795890390903e-01
3.981071705534969458e-05 9.980711739198845356e-01
6.309573444801942852e-05 9.969462795663848187e-01
1.000000000000000048e-04 9.951687780175110243e-01
1.584893192461114190e-04 9.923649521095402326e-01
2.511886431509582256e-04 9.879543456977540883e-01
3.981071705534977318e-04 9.810460786508993225e-01
6.309573444801942852e-04 9.702986527338206546e-01
1.000000000000000021e-03 9.537530908413613950e-01
1.584893192461114082e-03 9.286884866379973014e-01
2.511886431509582039e-03 8.916304094723057627e-01
3.981071705534977752e-03 8.387633498637083740e-01
6.309573444801942418e-03 7.670645713543950972e-01
1.000000000000000021e-02 6.762208185266024296e-01
1.584893192461114125e-02 5.705455868453591650e-01
2.511886431509582213e-02 4.591740652009195234e-01
3.981071705534977578e-02 3.533722917905663397e-01
6.309573444801942765e-02 2.623277587222904716e-01
1.000000000000000056e-01 1.904246117129700377e-01
1.584893192461114264e-01 1.374055450413592394e-01
2.511886431509582351e-01 1.002790101112216309e-01
3.981071705534977578e-01 7.524198860757820573e-02
6.309573444801942488e-01 5.882119132554015223e-02
1.000000000000000000e+00 4.828697950790540594e-02
1.584893192461117373e+00 4.165908702305679695e-02
2.511886431509582351e+00 3.756203400951848431e-02
3.981071705534969141e+00 3.506585084877217318e-02
6.309573444801943154e+00 3.355822701044599427e-02
1.000000000000000000e+01 3.264911002157995512e-02
1.584893192461117373e+01 3.209845872649583209e-02
2.511886431509581996e+01 3.176234210763239502e-02
3.981071705534985483e+01 3.155546374684704836e-02
6.309573444801942799e+01 3.142720356138586912e-02
1.000000000000000000e+02 3.134723729915511736e-02
1.584893192461117337e+02 3.129717944665973139e-02
2.511886431509582280e+02 3.126575725704955344e-02
3.981071705534985767e+02 3.124599678082992313e-02
6.309573444801942514e+02 3.123355513376135928e-02
1.000000000000000000e+03 3.122571554964519852e-02
