# Supplementary material for: Efficient conversion of chemical energy into mechanical work by Hsp70 chaperones
Source: eLife. 2019 Dec 17;8:e48491. doi: 10.7554/eLife.48491 (PMC7000219; doi:10.7554/eLife.48491)
Supplement: Figure 6—source data 1. [file elife-48491-fig6-data1.zip › Fig6/Fig_6_top_panel/Effectiveness1.dat]

1.000000000000000082e-05 0.000000000000000000e+00
1.258925411794166114e-05 2.527473670838602954e-05
1.584893192461114123e-05 5.379613845407967422e-05
1.995262314968878622e-05 8.653426735695170398e-05
2.511886431509582188e-05 1.246288043924542841e-04
3.162277660168379530e-05 1.694379463655155320e-04
3.981071705534969458e-05 2.225960972127694992e-04
5.011872336272725140e-05 2.860831364031495364e-04
6.309573444801929300e-05 3.623084910114155420e-04
7.943282347242822084e-05 4.542138635335246036e-04
1.000000000000000048e-04 5.653992939859358137e-04
1.258925411794167436e-04 7.002782960284513513e-04
1.584893192461114190e-04 8.642691513226742010e-04
1.995262314968878758e-04 1.064031140442766796e-03
2.511886431509582256e-04 1.307756617076920357e-03
3.162277660168379394e-04 1.605532503846756210e-03
3.981071705534973523e-04 1.969788139115201224e-03
5.011872336272725275e-04 2.415850603727175226e-03
6.309573444801929842e-04 2.962633905838869298e-03
7.943282347242821813e-04 3.633494933277379556e-03
1.000000000000000021e-03 4.457297135658335949e-03
1.258925411794167490e-03 5.469732675273435846e-03
1.584893192461114082e-03 6.714965346537069696e-03
1.995262314968880655e-03 8.247669631445745525e-03
2.511886431509582039e-03 1.013555487234659054e-02
3.162277660168379394e-03 1.246247549410718115e-02
3.981071705534973415e-03 1.533223419790909030e-02
5.011872336272724625e-03 1.887317759864848288e-02
6.309573444801936347e-03 2.324365110696588119e-02
7.943282347242820729e-03 2.863830544947201448e-02
1.000000000000000021e-02 3.529511175194065264e-02
1.258925411794167490e-02 4.350273148130232720e-02
1.584893192461114125e-02 5.360761546613308781e-02
1.995262314968880915e-02 6.601997105280843492e-02
2.511886431509582213e-02 8.121785889279620196e-02
3.162277660168379134e-02 9.975002978029544332e-02
3.981071705534973415e-02 1.222428473765202472e-01
5.011872336272724798e-02 1.494297834560438520e-01
6.309573444801935826e-02 1.822541635793574200e-01
7.943282347242822117e-02 2.221659090540713810e-01
1.000000000000000056e-01 2.718591576965645462e-01
1.258925411794168669e-01 3.368300382411339444e-01
1.584893192461114264e-01 4.278989797631388425e-01
1.995262314968878903e-01 5.630396598036264688e-01
2.511886431509582351e-01 7.622505282728357923e-01
3.162277660168379412e-01 1.028094734244698882e+00
3.981071705534977578e-01 1.325498411526284670e+00
5.011872336272724660e-01 1.596986793017200590e+00
6.309573444801942488e-01 1.804085551161736412e+00
7.943282347242821562e-01 1.942239746251394061e+00
1.000000000000000000e+00 2.025553806147415870e+00
1.258925411794168836e+00 2.070774576712412163e+00
1.584893192461114042e+00 2.090978863001236032e+00
1.995262314968882844e+00 2.095014318528496844e+00
2.511886431509582351e+00 2.088577736703223220e+00
3.162277660168379523e+00 2.075311700066198028e+00
3.981071705534977578e+00 2.057577695703277421e+00
5.011872336272724660e+00 2.036942675937007063e+00
6.309573444801943154e+00 2.014473184193908750e+00
7.943282347242821118e+00 1.990911377035322394e+00
1.000000000000000000e+01 1.966781147224122117e+00
1.258925411794168703e+01 1.942453684122081192e+00
1.584893192461114175e+01 1.918189810368561066e+00
1.995262314968882933e+01 1.894169023806011598e+00
2.511886431509581996e+01 1.870510667132062155e+00
3.162277660168379256e+01 1.847290026019368980e+00
3.981071705534977667e+01 1.824550763024652245e+00
5.011872336272725192e+01 1.802314451327925227e+00
6.309573444801942799e+01 1.780587727523632591e+00
7.943282347242821118e+01 1.759367505551466149e+00
1.000000000000000000e+02 1.738644659870275166e+00
1.258925411794168809e+02 1.718406545680853714e+00
1.584893192461114211e+02 1.698638668999495893e+00
1.995262314968883004e+02 1.679325757064344282e+00
2.511886431509582280e+02 1.660452419272328672e+00
3.162277660168379612e+02 1.642003536748588344e+00
3.981071705534977241e+02 1.623964477141369933e+00
5.011872336272724624e+02 1.606321200095155666e+00
6.309573444801942514e+02 1.589060296545675044e+00
7.943282347242821970e+02 1.572168989564842079e+00
1.000000000000000000e+03 1.555635114142265074e+00
