# Supplementary material for: Efficient conversion of chemical energy into mechanical work by Hsp70 chaperones
Source: eLife. 2019 Dec 17;8:e48491. doi: 10.7554/eLife.48491 (PMC7000219; doi:10.7554/eLife.48491)
Supplement: Figure 6—source data 1. [file elife-48491-fig6-data1.zip › Fig6/Fig_6_top_panel/Effectiveness10.dat]

1.000000000000000082e-05 0.000000000000000000e+00
1.258925411794166114e-05 2.847434466122492999e-05
1.584893192461114123e-05 6.060595565107878570e-05
1.995262314968878622e-05 9.748744221592891114e-05
2.511886431509582188e-05 1.404023553232481756e-04
3.162277660168379530e-05 1.908801929357907047e-04
3.981071705534969458e-05 2.507612682567442988e-04
5.011872336272725140e-05 3.222745522086886043e-04
6.309573444801929300e-05 4.081320876710843831e-04
7.943282347242822084e-05 5.116442580327230190e-04
1.000000000000000048e-04 6.368610920716520196e-04
1.258925411794167436e-04 7.887459344523223628e-04
1.584893192461114190e-04 9.733892512977500387e-04
1.995262314968878758e-04 1.198272133226324296e-03
2.511886431509582256e-04 1.472591277609912146e-03
3.162277660168379394e-04 1.807659965771736543e-03
3.981071705534973523e-04 2.217402900068345638e-03
5.011872336272725275e-04 2.718966838876847071e-03
6.309573444801929842e-04 3.333473867830780320e-03
7.943282347242821813e-04 4.086949942727680085e-03
1.000000000000000021e-03 5.011468017144473167e-03
1.258925411794167490e-03 6.146552419569580039e-03
1.584893192461114082e-03 7.540898597812832095e-03
1.995262314968880655e-03 9.254468657845300872e-03
2.511886431509582039e-03 1.136102589257521195e-02
3.162277660168379394e-03 1.395116646095882068e-02
3.981071705534973415e-03 1.713588648125661390e-02
5.011872336272724625e-03 2.105067721229091776e-02
6.309573444801936347e-03 2.586005462311421685e-02
7.943282347242820729e-03 3.176228436070735461e-02
1.000000000000000021e-02 3.899384295129640354e-02
1.258925411794167490e-02 4.783286031915763570e-02
1.584893192461114125e-02 5.860045929564859646e-02
1.995262314968880915e-02 7.165868141612159736e-02
2.511886431509582213e-02 8.740389315351421162e-02
3.162277660168379134e-02 1.062559046872523505e-01
3.981071705534973415e-02 1.286469351663614979e-01
5.011872336272724798e-02 1.550238785683324405e-01
6.309573444801935826e-02 1.858975518560313234e-01
7.943282347242822117e-02 2.220130647565113358e-01
1.000000000000000056e-01 2.647858913133753767e-01
1.258925411794168669e-01 3.172313172884660970e-01
1.584893192461114264e-01 3.855603730039195431e-01
1.995262314968878903e-01 4.809056945222055512e-01
2.511886431509582351e-01 6.184576935506959083e-01
3.162277660168379412e-01 8.089652433872287496e-01
3.981071705534977578e-01 1.043321472128087679e+00
5.011872336272724660e-01 1.287760371310311180e+00
6.309573444801942488e-01 1.503447306072952294e+00
7.943282347242821562e-01 1.669335683138272408e+00
1.000000000000000000e+00 1.784783075179166012e+00
1.258925411794168836e+00 1.859309361805099536e+00
1.584893192461114042e+00 1.903959787940347592e+00
1.995262314968882844e+00 1.927789380260537477e+00
2.511886431509582351e+00 1.937340402811835949e+00
3.162277660168379523e+00 1.937115909006337233e+00
3.981071705534977578e+00 1.930174715197601421e+00
5.011872336272724660e+00 1.918602046119633364e+00
6.309573444801943154e+00 1.903835228856610495e+00
7.943282347242821118e+00 1.886878581483161899e+00
1.000000000000000000e+01 1.868443419611386380e+00
1.258925411794168703e+01 1.849039647290897648e+00
1.584893192461114175e+01 1.829036416384052455e+00
1.995262314968882933e+01 1.808702953479769615e+00
2.511886431509581996e+01 1.788236522814860674e+00
3.162277660168379256e+01 1.767781913847751962e+00
3.981071705534977667e+01 1.747445246731544888e+00
5.011872336272725192e+01 1.727303899639802021e+00
6.309573444801942799e+01 1.707413742585436767e+00
7.943282347242821118e+01 1.687814469460526379e+00
1.000000000000000000e+02 1.668533566860736173e+00
1.258925411794168809e+02 1.649589292392458884e+00
1.584893192461114211e+02 1.630992924616514461e+00
1.995262314968883004e+02 1.612750471830919574e+00
2.511886431509582280e+02 1.594863975221900709e+00
3.162277660168379612e+02 1.577332505709827082e+00
3.981071705534977241e+02 1.560152928070742240e+00
5.011872336272724624e+02 1.543320487350483328e+00
6.309573444801942514e+02 1.526829259033848141e+00
7.943282347242821970e+02 1.510672494425298940e+00
1.000000000000000000e+03 1.494842885239415331e+00
