# Supplementary material for: Efficient conversion of chemical energy into mechanical work by Hsp70 chaperones
Source: eLife. 2019 Dec 17;8:e48491. doi: 10.7554/eLife.48491 (PMC7000219; doi:10.7554/eLife.48491)
Supplement: Figure 6—source data 1. [file elife-48491-fig6-data1.zip › Fig6/Fig_6_top_panel/Effectiveness11.dat]

1.000000000000000082e-05 0.000000000000000000e+00
1.258925411794166114e-05 2.643929187292820625e-05
1.584893192461114123e-05 5.627480188152295121e-05
1.995262314968878622e-05 9.052126329114190944e-05
2.511886431509582188e-05 1.303708286601531780e-04
3.162277660168379530e-05 1.772442115606370772e-04
3.981071705534969458e-05 2.328510232421893253e-04
5.011872336272725140e-05 2.992622127215870988e-04
6.309573444801929300e-05 3.789979814257668847e-04
7.943282347242822084e-05 4.751351956693146373e-04
1.000000000000000048e-04 5.914391809090050346e-04
1.258925411794167436e-04 7.325258857278076508e-04
1.584893192461114190e-04 9.040618000762193091e-04
1.995262314968878758e-04 1.113010768131879715e-03
2.511886431509582256e-04 1.367939035406459973e-03
3.162277660168379394e-04 1.679392618850121359e-03
3.981071705534973523e-04 2.060364516947300363e-03
5.011872336272725275e-04 2.526873537391509557e-03
6.309573444801929842e-04 3.098681782905170212e-03
7.943282347242821813e-04 3.800184271386563249e-03
1.000000000000000021e-03 4.661511899327521434e-03
1.258925411794167490e-03 5.719897978418748627e-03
1.584893192461114082e-03 7.021368569015211739e-03
1.995262314968880655e-03 8.622826874625049570e-03
2.511886431509582039e-03 1.059461000645551577e-02
3.162277660168379394e-03 1.302359854555632489e-02
3.981071705534973415e-03 1.601694865701035544e-02
5.011872336272724625e-03 1.970648208137749935e-02
6.309573444801936347e-03 2.425369534216250539e-02
7.943282347242820729e-03 2.985521623863639923e-02
1.000000000000000021e-02 3.674832433524007069e-02
1.258925411794167490e-02 4.521585730006483228e-02
1.584893192461114125e-02 5.558948002650306031e-02
1.995262314968880915e-02 6.825001666989799487e-02
2.511886431509582213e-02 8.362361666875639532e-02
3.162277660168379134e-02 1.021735088279558668e-01
3.981071705534973415e-02 1.243900361678311750e-01
5.011872336272724798e-02 1.507883781755307573e-01
6.309573444801935826e-02 1.819368242706018157e-01
7.943282347242822117e-02 2.185627593658195644e-01
1.000000000000000056e-01 2.618210541692522764e-01
1.258925411794168669e-01 3.138467868102892133e-01
1.584893192461114264e-01 3.786757695089971176e-01
1.995262314968878903e-01 4.632759782437356200e-01
2.511886431509582351e-01 5.774413139277652096e-01
3.162277660168379412e-01 7.300223005611543581e-01
3.981071705534977578e-01 9.204276664394356322e-01
5.011872336272724660e-01 1.131757882985171770e+00
6.309573444801942488e-01 1.336200576844406296e+00
7.943282347242821562e-01 1.510153695340870073e+00
1.000000000000000000e+00 1.643651702783583080e+00
1.258925411794168836e+00 1.738406038330929881e+00
1.584893192461114042e+00 1.801463012078678982e+00
1.995262314968882844e+00 1.840589916379316904e+00
2.511886431509582351e+00 1.862338094410041389e+00
3.162277660168379523e+00 1.871670750323329191e+00
3.981071705534977578e+00 1.872180230547919155e+00
5.011872336272724660e+00 1.866424528487969692e+00
6.309573444801943154e+00 1.856221920526226477e+00
7.943282347242821118e+00 1.842871660296486080e+00
1.000000000000000000e+01 1.827309664382632537e+00
1.258925411794168703e+01 1.810215965075442579e+00
1.584893192461114175e+01 1.792088601564156836e+00
1.995262314968882933e+01 1.773294716034336860e+00
2.511886431509581996e+01 1.754106248781285737e+00
3.162277660168379256e+01 1.734725180688938106e+00
3.981071705534977667e+01 1.715301612000747822e+00
5.011872336272725192e+01 1.695946870321435984e+00
6.309573444801942799e+01 1.676743122882073500e+00
7.943282347242821118e+01 1.657750497045561211e+00
1.000000000000000000e+02 1.639012401645317363e+00
1.258925411794168809e+02 1.620559533675685504e+00
1.584893192461114211e+02 1.602412914023979340e+00
1.995262314968883004e+02 1.584586199290060726e+00
2.511886431509582280e+02 1.567087449470094374e+00
3.162277660168379612e+02 1.549920483795007797e+00
3.981071705534977241e+02 1.533085923040746312e+00
5.011872336272724624e+02 1.516581992011483582e+00
6.309573444801942514e+02 1.500405137856023696e+00
7.943282347242821970e+02 1.484550506518516944e+00
1.000000000000000000e+03 1.469012309640713054e+00
