# Supplementary material for: Efficient conversion of chemical energy into mechanical work by Hsp70 chaperones
Source: eLife. 2019 Dec 17;8:e48491. doi: 10.7554/eLife.48491 (PMC7000219; doi:10.7554/eLife.48491)
Supplement: Figure 6—source data 1. [file elife-48491-fig6-data1.zip › Fig6/Fig_6_top_panel/Effectiveness12.dat]

1.000000000000000082e-05 0.000000000000000000e+00
1.258925411794166114e-05 2.568340317215776634e-05
1.584893192461114123e-05 5.466562496403872386e-05
1.995262314968878622e-05 8.793219596410878868e-05
2.511886431509582188e-05 1.266408816536745941e-04
3.162277660168379530e-05 1.721713009121024615e-04
3.981071705534969458e-05 2.261834434093765167e-04
5.011872336272725140e-05 2.906878933256974631e-04
6.309573444801929300e-05 3.681310068018546012e-04
7.943282347242822084e-05 4.614989089219332340e-04
1.000000000000000048e-04 5.744449897552451195e-04
1.258925411794167436e-04 7.114466163339170810e-04
1.584893192461114190e-04 8.779980811875518583e-04
1.995262314968878758e-04 1.080848432210050006e-03
2.511886431509582256e-04 1.328294841907019406e-03
3.162277660168379394e-04 1.630544657657583604e-03
3.981071705534973523e-04 2.000162323999958146e-03
5.011872336272725275e-04 2.452621086999416666e-03
6.309573444801929842e-04 3.006983883304385763e-03
7.943282347242821813e-04 3.686743162703403839e-03
1.000000000000000021e-03 4.520855606203180374e-03
1.258925411794167490e-03 5.545014642057595478e-03
1.584893192461114082e-03 6.803210889857139870e-03
1.995262314968880655e-03 8.349637177766849883e-03
2.511886431509582039e-03 1.025099861744192299e-02
3.162277660168379394e-03 1.258928585226573929e-02
3.981071705534973415e-03 1.546505513097735582e-02
5.011872336272724625e-03 1.900122324168281029e-02
6.309573444801936347e-03 2.334731598415003273e-02
7.943282347242820729e-03 2.868399084710669678e-02
1.000000000000000021e-02 3.522747555989192564e-02
1.258925411794167490e-02 4.323332681405400030e-02
1.584893192461114125e-02 5.299866132232960991e-02
1.995262314968880915e-02 6.486187929776378314e-02
2.511886431509582213e-02 7.919920646552983112e-02
3.162277660168379134e-02 9.641879145892592873e-02
3.981071705534973415e-02 1.169569158429748235e-01
5.011872336272724798e-02 1.412895211838921528e-01
6.309573444801935826e-02 1.699898493226494611e-01
7.943282347242822117e-02 2.038951640374515040e-01
1.000000000000000056e-01 2.444942172261955760e-01
1.258925411794168669e-01 2.946858578395567529e-01
1.584893192461114264e-01 3.599568046093670759e-01
1.995262314968878903e-01 4.494210940634139617e-01
2.511886431509582351e-01 5.746526397607681913e-01
3.162277660168379412e-01 7.431039223445534692e-01
3.981071705534977578e-01 9.473493950318598866e-01
5.011872336272724660e-01 1.161909968232966106e+00
6.309573444801942488e-01 1.356489231624251168e+00
7.943282347242821562e-01 1.512532294514843834e+00
1.000000000000000000e+00 1.626863465981362333e+00
1.258925411794168836e+00 1.705317936641661536e+00
1.584893192461114042e+00 1.756151568053091472e+00
1.995262314968882844e+00 1.786779237687113664e+00
2.511886431509582351e+00 1.802914959093125713e+00
3.162277660168379523e+00 1.808703767183064137e+00
3.981071705534977578e+00 1.807093243245589953e+00
5.011872336272724660e+00 1.800177547626971020e+00
6.309573444801943154e+00 1.789455701084438966e+00
7.943282347242821118e+00 1.776011909373024888e+00
1.000000000000000000e+01 1.760638582678173858e+00
1.258925411794168703e+01 1.743920193287570086e+00
1.584893192461114175e+01 1.726290998623568163e+00
1.995262314968882933e+01 1.708075347772512131e+00
2.511886431509581996e+01 1.689516269393434911e+00
3.162277660168379256e+01 1.670796057042390537e+00
3.981071705534977667e+01 1.652051297104397243e+00
5.011872336272725192e+01 1.633383971908062282e+00
6.309573444801942799e+01 1.614869746874022738e+00
7.943282347242821118e+01 1.596564208357788672e+00
1.000000000000000000e+02 1.578507591490267759e+00
1.258925411794168809e+02 1.560728383523492635e+00
1.584893192461114211e+02 1.543246082257774709e+00
1.995262314968883004e+02 1.526073314893280131e+00
2.511886431509582280e+02 1.509217469784288834e+00
3.162277660168379612e+02 1.492681955378151626e+00
3.981071705534977241e+02 1.476467172662557115e+00
5.011872336272724624e+02 1.460571266753172948e+00
6.309573444801942514e+02 1.444990707787709994e+00
7.943282347242821970e+02 1.429720739640866212e+00
1.000000000000000000e+03 1.414755726135945801e+00
