# Supplementary material for: Efficient conversion of chemical energy into mechanical work by Hsp70 chaperones
Source: eLife. 2019 Dec 17;8:e48491. doi: 10.7554/eLife.48491 (PMC7000219; doi:10.7554/eLife.48491)
Supplement: Figure 6—source data 1. [file elife-48491-fig6-data1.zip › Fig6/Fig_6_top_panel/Effectiveness13.dat]

1.000000000000000082e-05 0.000000000000000000e+00
1.258925411794166114e-05 2.567809068895119507e-05
1.584893192461114123e-05 5.465445861184136951e-05
1.995262314968878622e-05 8.791451986987301986e-05
2.511886431509582188e-05 1.266159420572400573e-04
3.162277660168379530e-05 1.721382811006079709e-04
3.981071705534969458e-05 2.261415306872753897e-04
5.011872336272725140e-05 2.906363996813747888e-04
6.309573444801929300e-05 3.680695771423752889e-04
7.943282347242822084e-05 4.614278704477232712e-04
1.000000000000000048e-04 5.743659261255698633e-04
1.258925411794167436e-04 7.113632976787846295e-04
1.584893192461114190e-04 8.779179547858549561e-04
1.995262314968878758e-04 1.080784993620492957e-03
2.511886431509582256e-04 1.328271385590386235e-03
3.162277660168379394e-04 1.630600185987480903e-03
3.981071705534973523e-04 2.000360830437748153e-03
5.011872336272725275e-04 2.453066112393707029e-03
6.309573444801929842e-04 3.007841313605801297e-03
7.943282347242821813e-04 3.688276912043361288e-03
1.000000000000000021e-03 4.523483457992302954e-03
1.258925411794167490e-03 5.549395647337813930e-03
1.584893192461114082e-03 6.810382198472298733e-03
1.995262314968880655e-03 8.361228329799762216e-03
2.511886431509582039e-03 1.026956718219147573e-02
3.162277660168379394e-03 1.261884293181341626e-02
3.981071705534973415e-03 1.551188711700002623e-02
5.011872336272724625e-03 1.907517357806464559e-02
6.309573444801936347e-03 2.346377570471562188e-02
7.943282347242820729e-03 2.886696890884348637e-02
1.000000000000000021e-02 3.551428885251874806e-02
1.258925411794167490e-02 4.368167151267534493e-02
1.584893192461114125e-02 5.369710322983378692e-02
1.995262314968880915e-02 6.594513494197670744e-02
2.511886431509582213e-02 8.087002815750155005e-02
3.162277660168379134e-02 9.897904653304759326e-02
3.981071705534973415e-02 1.208522911796424681e-01
5.011872336272724798e-02 1.471769998468202556e-01
6.309573444801935826e-02 1.788481425318145523e-01
7.943282347242822117e-02 2.172193492326237596e-01
1.000000000000000056e-01 2.646407458796802281e-01
1.258925411794168669e-01 3.254102522897976968e-01
1.584893192461114264e-01 4.069334328201724693e-01
1.995262314968878903e-01 5.197316476616204994e-01
2.511886431509582351e-01 6.731418919213502106e-01
3.162277660168379412e-01 8.650139903237964445e-01
3.981071705534977578e-01 1.073852846782949788e+00
5.011872336272724660e-01 1.267688582065165104e+00
6.309573444801942488e-01 1.423642395475885225e+00
7.943282347242821562e-01 1.536297746569837752e+00
1.000000000000000000e+00 1.611724784656306309e+00
1.258925411794168836e+00 1.659193120223925177e+00
1.584893192461114042e+00 1.686875648226656921e+00
1.995262314968882844e+00 1.700810359866669952e+00
2.511886431509582351e+00 1.705172343720732675e+00
3.162277660168379523e+00 1.702802155640807946e+00
3.981071705534977578e+00 1.695648181229277185e+00
5.011872336272724660e+00 1.685072023276665609e+00
6.309573444801943154e+00 1.672045575129770700e+00
7.943282347242821118e+00 1.657276078366999084e+00
1.000000000000000000e+01 1.641286224083714052e+00
1.258925411794168703e+01 1.624466675762582746e+00
1.584893192461114175e+01 1.607111549813755591e+00
1.995262314968882933e+01 1.589443126486244307e+00
2.511886431509581996e+01 1.571629541949201014e+00
3.162277660168379256e+01 1.553797748366008147e+00
3.981071705534977667e+01 1.536043178012270083e+00
5.011872336272725192e+01 1.518437045408061126e+00
6.309573444801942799e+01 1.501031917244346037e+00
7.943282347242821118e+01 1.483865989243188022e+00
1.000000000000000000e+02 1.466966385048217969e+00
1.258925411794168809e+02 1.450351708466502743e+00
1.584893192461114211e+02 1.434034021864373010e+00
1.995262314968883004e+02 1.418020381468383162e+00
2.511886431509582280e+02 1.402314029421111163e+00
3.162277660168379612e+02 1.386915319344822262e+00
3.981071705534977241e+02 1.371822434685479708e+00
5.011872336272724624e+02 1.357031945762714020e+00
6.309573444801942514e+02 1.342539241191549770e+00
7.943282347242821970e+02 1.328338861422307282e+00
1.000000000000000000e+03 1.314424756008695017e+00
