# Supplementary material for: Efficient conversion of chemical energy into mechanical work by Hsp70 chaperones
Source: eLife. 2019 Dec 17;8:e48491. doi: 10.7554/eLife.48491 (PMC7000219; doi:10.7554/eLife.48491)
Supplement: Figure 6—source data 1. [file elife-48491-fig6-data1.zip › Fig6/Fig_6_top_panel/Effectiveness14.dat]

1.000000000000000082e-05 0.000000000000000000e+00
1.258925411794166114e-05 5.619993636305791363e-05
1.584893192461114123e-05 1.196160776092489034e-04
1.995262314968878622e-05 1.924035447765847450e-04
2.511886431509582188e-05 2.770935228147243046e-04
3.162277660168379530e-05 3.767013885664034561e-04
3.981071705534969458e-05 4.948540683478736685e-04
5.011872336272725140e-05 6.359426373169112853e-04
6.309573444801929300e-05 8.053070637651623190e-04
7.943282347242822084e-05 1.009461245648549371e-03
1.000000000000000048e-04 1.256368097258273595e-03
1.258925411794167436e-04 1.555776453060961828e-03
1.584893192461114190e-04 1.919634005598781345e-03
1.995262314968878758e-04 2.362593428268853612e-03
2.511886431509582256e-04 2.902632283486175982e-03
3.162277660168379394e-04 3.561811283374082676e-03
3.981071705534973523e-04 4.367199888906269332e-03
5.011872336272725275e-04 5.352002921774866306e-03
6.309573444801929842e-04 6.556926430169751630e-03
7.943282347242821813e-04 8.031824752354265601e-03
1.000000000000000021e-03 9.837672242422093247e-03
1.258925411794167490e-03 1.204890021836117070e-02
1.584893192461114082e-03 1.475612868675824953e-02
1.995262314968880655e-03 1.806929746407544279e-02
2.511886431509582039e-03 2.212115357608597510e-02
3.162277660168379394e-03 2.707096843847295320e-02
3.981071705534973415e-03 3.310822210053944448e-02
5.011872336272724625e-03 4.045578249192730014e-02
6.309573444801936347e-03 4.937180705068643094e-02
7.943282347242820729e-03 6.014919923148433212e-02
1.000000000000000021e-02 7.311099989511299357e-02
1.258925411794167490e-02 8.859969958341390450e-02
1.584893192461114125e-02 1.069583680865967001e-01
1.995262314968880915e-02 1.285021305100796374e-01
2.511886431509582213e-02 1.534804603733568862e-01
3.162277660168379134e-02 1.820346686189951158e-01
3.981071705534973415e-02 2.141613808357168969e-01
5.011872336272724798e-02 2.497019526801895206e-01
6.309573444801935826e-02 2.883896737703440794e-01
7.943282347242822117e-02 3.300012157918982836e-01
1.000000000000000056e-01 3.746745380536464221e-01
1.258925411794168669e-01 4.234597737764339564e-01
1.584893192461114264e-01 4.791091229209277214e-01
1.995262314968878903e-01 5.468441755213226951e-01
2.511886431509582351e-01 6.341830785945659077e-01
3.162277660168379412e-01 7.481880125106739055e-01
3.981071705534977578e-01 8.895709737504582382e-01
5.011872336272724660e-01 1.047729835958914668e+00
6.309573444801942488e-01 1.203589912771296344e+00
7.943282347242821562e-01 1.339487750857576209e+00
1.000000000000000000e+00 1.446526072715384803e+00
1.258925411794168836e+00 1.524430112801283821e+00
1.584893192461114042e+00 1.577541725903016445e+00
1.995262314968882844e+00 1.611350032975560342e+00
2.511886431509582351e+00 1.630782189648060321e+00
3.162277660168379523e+00 1.639718764297989573e+00
3.981071705534977578e+00 1.641048462813220699e+00
5.011872336272724660e+00 1.636875526966144134e+00
6.309573444801943154e+00 1.628726064188595668e+00
7.943282347242821118e+00 1.617711169419843387e+00
1.000000000000000000e+01 1.604645568190022242e+00
1.258925411794168703e+01 1.590131274797904393e+00
1.584893192461114175e+01 1.574616180397594878e+00
1.995262314968882933e+01 1.558435294754641820e+00
2.511886431509581996e+01 1.541840090286999310e+00
3.162277660168379256e+01 1.525019648203059131e+00
3.981071705534977667e+01 1.508116092300580746e+00
5.011872336272725192e+01 1.491235986072931619e+00
6.309573444801942799e+01 1.474458835268562140e+00
7.943282347242821118e+01 1.457843485905120362e+00
1.000000000000000000e+02 1.441432972922211064e+00
1.258925411794168809e+02 1.425258215792299943e+00
1.584893192461114211e+02 1.409340848136516167e+00
1.995262314968883004e+02 1.393695391961791819e+00
2.511886431509582280e+02 1.378330932801715036e+00
3.162277660168379612e+02 1.363252412841315930e+00
3.981071705534977241e+02 1.348461630442460368e+00
5.011872336272724624e+02 1.333958013285700073e+00
6.309573444801942514e+02 1.319739216507398227e+00
7.943282347242821970e+02 1.305801585279099175e+00
1.000000000000000000e+03 1.292140512227436755e+00
