# Supplementary material for: Efficient conversion of chemical energy into mechanical work by Hsp70 chaperones
Source: eLife. 2019 Dec 17;8:e48491. doi: 10.7554/eLife.48491 (PMC7000219; doi:10.7554/eLife.48491)
Supplement: Figure 6—source data 1. [file elife-48491-fig6-data1.zip › Fig6/Fig_6_top_panel/Effectiveness15.dat]

1.000000000000000082e-05 0.000000000000000000e+00
1.258925411794166114e-05 4.880667557352541200e-05
1.584893192461114123e-05 1.038806663747828159e-04
1.995262314968878622e-05 1.670938488301415862e-04
2.511886431509582188e-05 2.406448474325523354e-04
3.162277660168379530e-05 3.271530235847038546e-04
3.981071705534969458e-05 4.297692108614973010e-04
5.011872336272725140e-05 5.523084429149770994e-04
6.309573444801929300e-05 6.994107079661800652e-04
7.943282347242822084e-05 8.767368649606390590e-04
1.000000000000000048e-04 1.091208287898225420e-03
1.258925411794167436e-04 1.351300599507406549e-03
1.584893192461114190e-04 1.667404060060773130e-03
1.995262314968878758e-04 2.052265843938440564e-03
2.511886431509582256e-04 2.521532614945671581e-03
3.162277660168379394e-04 3.094415537176931942e-03
3.981071705534973523e-04 3.794504126229177911e-03
5.011872336272725275e-04 4.650760075443435664e-03
6.309573444801929842e-04 5.698727160625964572e-03
7.943282347242821813e-04 6.981998060566089147e-03
1.000000000000000021e-03 8.553982532439578443e-03
1.258925411794167490e-03 1.048002224941321781e-02
1.584893192461114082e-03 1.283989301174639705e-02
1.995262314968880655e-03 1.573072048623840383e-02
2.511886431509582039e-03 1.927030398743389411e-02
3.162277660168379394e-03 2.360078327557879607e-02
3.981071705534973415e-03 2.889248044398359805e-02
5.011872336272724625e-03 3.534758243256674176e-02
6.309573444801936347e-03 4.320307670857198579e-02
7.943282347242820729e-03 5.273199525450569802e-02
1.000000000000000021e-02 6.424156385310826611e-02
1.258925411794167490e-02 7.806635048491870899e-02
1.584893192461114125e-02 9.455411242433306440e-02
1.995262314968880915e-02 1.140420644723914023e-01
2.511886431509582213e-02 1.368222385288592191e-01
3.162277660168379134e-02 1.630971855219282007e-01
3.981071705534973415e-02 1.929323212767731499e-01
5.011872336272724798e-02 2.262195982803885397e-01
6.309573444801935826e-02 2.626798135597732120e-01
7.943282347242822117e-02 3.019490679442565217e-01
1.000000000000000056e-01 3.438203248698741277e-01
1.258925411794168669e-01 3.887404599935628813e-01
1.584893192461114264e-01 4.386640770926749644e-01
1.995262314968878903e-01 4.982096461817762667e-01
2.511886431509582351e-01 5.754585093473192359e-01
3.162277660168379412e-01 6.805294838254549727e-01
3.981071705534977578e-01 8.196860018349081400e-01
5.011872336272724660e-01 9.869708419002816147e-01
6.309573444801942488e-01 1.162568721721622289e+00
7.943282347242821562e-01 1.323063359393261029e+00
1.000000000000000000e+00 1.453549794955262486e+00
1.258925411794168836e+00 1.550611355266648506e+00
1.584893192461114042e+00 1.618064612333040664e+00
1.995262314968882844e+00 1.662110187841881581e+00
2.511886431509582351e+00 1.688660105495631836e+00
3.162277660168379523e+00 1.702458614194467312e+00
3.981071705534977578e+00 1.707049241659054140e+00
5.011872336272724660e+00 1.705004902130236921e+00
6.309573444801943154e+00 1.698180271635210570e+00
7.943282347242821118e+00 1.687916046229255285e+00
1.000000000000000000e+01 1.675188228130749968e+00
1.258925411794168703e+01 1.660713143399293212e+00
1.584893192461114175e+01 1.645020557818055007e+00
1.995262314968882933e+01 1.628504744373849178e+00
2.511886431509581996e+01 1.611460497808686831e+00
3.162277660168379256e+01 1.594108848420979108e+00
3.981071705534977667e+01 1.576615658562661171e+00
5.011872336272725192e+01 1.559105236696957331e+00
6.309573444801942799e+01 1.541670413688445151e+00
7.943282347242821118e+01 1.524380071846715978e+00
1.000000000000000000e+02 1.507284816028183538e+00
1.258925411794168809e+02 1.490421273805402791e+00
1.584893192461114211e+02 1.473815373823406549e+00
1.995262314968883004e+02 1.457484855990839989e+00
2.511886431509582280e+02 1.441441200008528600e+00
3.162277660168379612e+02 1.425691110818708029e+00
3.981071705534977241e+02 1.410237664876585306e+00
5.011872336272724624e+02 1.395081195748934855e+00
6.309573444801942514e+02 1.380219978730122588e+00
7.943282347242821970e+02 1.365650760106383199e+00
1.000000000000000000e+03 1.351369166103878916e+00
