# Supplementary material for: Efficient conversion of chemical energy into mechanical work by Hsp70 chaperones
Source: eLife. 2019 Dec 17;8:e48491. doi: 10.7554/eLife.48491 (PMC7000219; doi:10.7554/eLife.48491)
Supplement: Figure 6—source data 1. [file elife-48491-fig6-data1.zip › Fig6/Fig_6_top_panel/Effectiveness16.dat]

1.000000000000000082e-05 0.000000000000000000e+00
1.258925411794166114e-05 1.012433139267201830e-05
1.584893192461114123e-05 2.154958437906739045e-05
1.995262314968878622e-05 3.466459200751911645e-05
2.511886431509582188e-05 4.992628019479787452e-05
3.162277660168379530e-05 6.787933558520066522e-05
3.981071705534969458e-05 8.917944017172194191e-05
5.011872336272725140e-05 1.146212113101734056e-04
6.309573444801929300e-05 1.451721763185148000e-04
7.943282347242822084e-05 1.820143813407835043e-04
1.000000000000000048e-04 2.265955959693475024e-04
1.258925411794167436e-04 2.806925474943152126e-04
1.584893192461114190e-04 3.464892302626782915e-04
1.995262314968878758e-04 4.266741264920568882e-04
2.511886431509582256e-04 5.245612005472717089e-04
3.162277660168379394e-04 6.442408642281261541e-04
3.981071705534973523e-04 7.907688605663938230e-04
5.011872336272725275e-04 9.704033190628441781e-04
6.309573444801929842e-04 1.190903288997264805e-03
7.943282347242821813e-04 1.461906119394261634e-03
1.000000000000000021e-03 1.795406467340891505e-03
1.258925411794167490e-03 2.206366925049070733e-03
1.584893192461114082e-03 2.713499809980657925e-03
1.995262314968880655e-03 3.340272204222670058e-03
2.511886431509582039e-03 4.116202539319841619e-03
3.162277660168379394e-03 5.078537506134282210e-03
3.981071705534973415e-03 6.274423176394753297e-03
5.011872336272724625e-03 7.763713844763124247e-03
6.309573444801936347e-03 9.622595607994230762e-03
7.943282347242820729e-03 1.194823844315503689e-02
1.000000000000000021e-02 1.486473187223232018e-02
1.258925411794167490e-02 1.853061402316869694e-02
1.584893192461114125e-02 2.314840143612513501e-02
1.995262314968880915e-02 2.897674702499272725e-02
2.511886431509582213e-02 3.634639085064385322e-02
3.162277660168379134e-02 4.568236594132656092e-02
3.981071705534973415e-02 5.753791894077483343e-02
5.011872336272724798e-02 7.265210122630065548e-02
6.309573444801935826e-02 9.205581191739159452e-02
7.943282347242822117e-02 1.172726403676207785e-01
1.000000000000000056e-01 1.506853558215251743e-01
1.258925411794168669e-01 1.961269936718549878e-01
1.584893192461114264e-01 2.595800776377680252e-01
1.995262314968878903e-01 3.492873695109757204e-01
2.511886431509582351e-01 4.735861646816609816e-01
3.162277660168379412e-01 6.348709101351801554e-01
3.981071705534977578e-01 8.224444148519574060e-01
5.011872336272724660e-01 1.013062284754258746e+00
6.309573444801942488e-01 1.182557021390483021e+00
7.943282347242821562e-01 1.317437034025297882e+00
1.000000000000000000e+00 1.416358369418491581e+00
1.258925411794168836e+00 1.484764956901126087e+00
1.584893192461114042e+00 1.529749417265201972e+00
1.995262314968882844e+00 1.557553549724002728e+00
2.511886431509582351e+00 1.572946385148603410e+00
3.162277660168379523e+00 1.579376255883099489e+00
3.981071705534977578e+00 1.579299628727289573e+00
5.011872336272724660e+00 1.574474261822035537e+00
6.309573444801943154e+00 1.566173806922252609e+00
7.943282347242821118e+00 1.555334391496284496e+00
1.000000000000000000e+01 1.542652913906649603e+00
1.258925411794168703e+01 1.528653404038593511e+00
1.584893192461114175e+01 1.513732687504258934e+00
1.995262314968882933e+01 1.498192557714651985e+00
2.511886431509581996e+01 1.482262973527481043e+00
3.162277660168379256e+01 1.466119126097566561e+00
3.981071705534977667e+01 1.449894199703047670e+00
5.011872336272725192e+01 1.433689030755561200e+00
6.309573444801942799e+01 1.417579484835163051e+00
7.943282347242821118e+01 1.401622126955272885e+00
1.000000000000000000e+02 1.385858599382972400e+00
1.258925411794168809e+02 1.370319011909511886e+00
1.584893192461114211e+02 1.355024572668460436e+00
1.995262314968883004e+02 1.339989632250255136e+00
2.511886431509582280e+02 1.325223273113070199e+00
3.162277660168379612e+02 1.310730545797641033e+00
3.981071705534977241e+02 1.296513430360779262e+00
5.011872336272724624e+02 1.282571583799712034e+00
6.309573444801942514e+02 1.268902920676257651e+00
7.943282347242821970e+02 1.255504063675228155e+00
1.000000000000000000e+03 1.242370692716289637e+00
