# Supplementary material for: Efficient conversion of chemical energy into mechanical work by Hsp70 chaperones
Source: eLife. 2019 Dec 17;8:e48491. doi: 10.7554/eLife.48491 (PMC7000219; doi:10.7554/eLife.48491)
Supplement: Figure 6—source data 1. [file elife-48491-fig6-data1.zip › Fig6/Fig_6_top_panel/Effectiveness17.dat]

1.000000000000000082e-05 0.000000000000000000e+00
1.258925411794166114e-05 2.713695367155668841e-05
1.584893192461114123e-05 5.775961369467712150e-05
1.995262314968878622e-05 9.290940794841986473e-05
2.511886431509582188e-05 1.338098176923637763e-04
3.162277660168379530e-05 1.819188430158870395e-04
3.981071705534969458e-05 2.389908918348345661e-04
5.011872336272725140e-05 3.071510704292189625e-04
6.309573444801929300e-05 3.889853240354775987e-04
7.943282347242822084e-05 4.876505398566721239e-04
1.000000000000000048e-04 6.070095987593733967e-04
1.258925411794167436e-04 7.517974816884361120e-04
1.584893192461114190e-04 9.278259500276086254e-04
1.995262314968878758e-04 1.142236090952938789e-03
2.511886431509582256e-04 1.403810232519327270e-03
3.162277660168379394e-04 1.723357491914618428e-03
3.981071705534973523e-04 2.114190651269361523e-03
5.011872336272725275e-04 2.592716310724321824e-03
6.309573444801929842e-04 3.179165522108421023e-03
7.943282347242821813e-04 3.898498545301604459e-03
1.000000000000000021e-03 4.781525163817611397e-03
1.258925411794167490e-03 5.866291241901815459e-03
1.584893192461114082e-03 7.199792807296542980e-03
1.995262314968880655e-03 8.840090404384600559e-03
2.511886431509582039e-03 1.085890752496919236e-02
3.162277660168379394e-03 1.334480501389011774e-02
3.981071705534973415e-03 1.640702378347278292e-02
5.011872336272724625e-03 2.018007323631352753e-02
6.309573444801936347e-03 2.482910104633625353e-02
7.943282347242820729e-03 3.055599681285376540e-02
1.000000000000000021e-02 3.760604430264789105e-02
1.258925411794167490e-02 4.627474667504568456e-02
1.584893192461114125e-02 5.691426184682692874e-02
1.995262314968880915e-02 6.993890760000845419e-02
2.511886431509582213e-02 8.583003380370896052e-02
3.162277660168379134e-02 1.051438438443034473e-01
3.981071705534973415e-02 1.285356799276452799e-01
5.011872336272724798e-02 1.568411774944254988e-01
6.309573444801935826e-02 1.913217840818406401e-01
7.943282347242822117e-02 2.343324686125386469e-01
1.000000000000000056e-01 2.909390015096531834e-01
1.258925411794168669e-01 3.722047353066292863e-01
1.584893192461114264e-01 4.996563743803861257e-01
1.995262314968878903e-01 7.040877001741030483e-01
2.511886431509582351e-01 1.001761826824317803e+00
3.162277660168379412e-01 1.352659515715112004e+00
3.981071705534977578e-01 1.670500547981871753e+00
5.011872336272724660e-01 1.897429785258533119e+00
6.309573444801942488e-01 2.033293578890415176e+00
7.943282347242821562e-01 2.104180806769571532e+00
1.000000000000000000e+00 2.134996107992890302e+00
1.258925411794168836e+00 2.142371362144920965e+00
1.584893192461114042e+00 2.136157382362726231e+00
1.995262314968882844e+00 2.122001073850198871e+00
2.511886431509582351e+00 2.103157726934823391e+00
3.162277660168379523e+00 2.081546107943989199e+00
3.981071705534977578e+00 2.058329449159849833e+00
5.011872336272724660e+00 2.034233267550356494e+00
6.309573444801943154e+00 2.009721835272122448e+00
7.943282347242821118e+00 1.985098617226746853e+00
1.000000000000000000e+01 1.960565105136696573e+00
1.258925411794168703e+01 1.936256328110524505e+00
1.584893192461114175e+01 1.912262925714574235e+00
1.995262314968882933e+01 1.888645257881790052e+00
2.511886431509581996e+01 1.865442662270476726e+00
3.162277660168379256e+01 1.842679673793101935e+00
3.981071705534977667e+01 1.820370292988615635e+00
5.011872336272725192e+01 1.798520970656548812e+00
6.309573444801942799e+01 1.777132728799184047e+00
7.943282347242821118e+01 1.756202688471819595e+00
1.000000000000000000e+02 1.735725182768889319e+00
1.258925411794168809e+02 1.715692574810060211e+00
1.584893192461114211e+02 1.696095862920236286e+00
1.995262314968883004e+02 1.676925130387977747e+00
2.511886431509582280e+02 1.658169880519759332e+00
3.162277660168379612e+02 1.639819286308612067e+00
3.981071705534977241e+02 1.621862376098670122e+00
5.011872336272724624e+02 1.604288171013390274e+00
6.309573444801942514e+02 1.587085785886718003e+00
7.943282347242821970e+02 1.570244502507625040e+00
1.000000000000000000e+03 1.553753821831406423e+00
