# Supplementary material for: Efficient conversion of chemical energy into mechanical work by Hsp70 chaperones
Source: eLife. 2019 Dec 17;8:e48491. doi: 10.7554/eLife.48491 (PMC7000219; doi:10.7554/eLife.48491)
Supplement: Figure 6—source data 1. [file elife-48491-fig6-data1.zip › Fig6/Fig_6_top_panel/Effectiveness18.dat]

1.000000000000000082e-05 0.000000000000000000e+00
1.258925411794166114e-05 1.906753572534681412e-05
1.584893192461114123e-05 4.058447912324292793e-05
1.995262314968878622e-05 6.528271156384518874e-05
2.511886431509582188e-05 9.402210943555583422e-05
3.162277660168379530e-05 1.278274504805357217e-04
3.981071705534969458e-05 1.679319643525984426e-04
5.011872336272725140e-05 2.158296321692241507e-04
6.309573444801929300e-05 2.733386772373988961e-04
7.943282347242822084e-05 3.426791657816460912e-04
1.000000000000000048e-04 4.265682667182492654e-04
1.258925411794167436e-04 5.283375307274403281e-04
1.584893192461114190e-04 6.520775801682819443e-04
1.995262314968878758e-04 8.028169047811247296e-04
2.511886431509582256e-04 9.867431044128158451e-04
3.162277660168379394e-04 1.211476997677238959e-03
3.981071705534973523e-04 1.486412641402895963e-03
5.011872336272725275e-04 1.823139625683794368e-03
6.309573444801929842e-04 2.235968207894355013e-03
7.943282347242821813e-04 2.742583148691306056e-03
1.000000000000000021e-03 3.364858772638404730e-03
1.258925411794167490e-03 4.129876069831688382e-03
1.584893192461114082e-03 5.071192818736480062e-03
1.995262314968880655e-03 6.230429836190276745e-03
2.511886431509582039e-03 7.659250290726928034e-03
3.162277660168379394e-03 9.421823603635862826e-03
3.981071705534973415e-03 1.159787865601819012e-02
5.011872336272724625e-03 1.428645877854300625e-02
6.309573444801936347e-03 1.761048668915793716e-02
7.943282347242820729e-03 2.172222164502842640e-02
1.000000000000000021e-02 2.680963232058395512e-02
1.258925411794167490e-02 3.310360906772699674e-02
1.584893192461114125e-02 4.088580626842660409e-02
1.995262314968880915e-02 5.049679639338071346e-02
2.511886431509582213e-02 6.234431510204986593e-02
3.162277660168379134e-02 7.691216635497516441e-02
3.981071705534973415e-02 9.477300784252486177e-02
5.011872336272724798e-02 1.166153619694944993e-01
6.309573444801935826e-02 1.433120753647456613e-01
7.943282347242822117e-02 1.760929342967790801e-01
1.000000000000000056e-01 2.169464325241419189e-01
1.258925411794168669e-01 2.694447570631530731e-01
1.584893192461114264e-01 3.401159346179843390e-01
1.995262314968878903e-01 4.398048896699465748e-01
2.511886431509582351e-01 5.824765150091328891e-01
3.162277660168379412e-01 7.769597564077754814e-01
3.981071705534977578e-01 1.012715488272672326e+00
5.011872336272724660e-01 1.256100395484349708e+00
6.309573444801942488e-01 1.469545061103924466e+00
7.943282347242821562e-01 1.633264382192990194e+00
1.000000000000000000e+00 1.747297031928507938e+00
1.258925411794168836e+00 1.821305933793471166e+00
1.584893192461114042e+00 1.866184580428411621e+00
1.995262314968882844e+00 1.890746264197026294e+00
2.511886431509582351e+00 1.901311104216441450e+00
3.162277660168379523e+00 1.902217091067056609e+00
3.981071705534977578e+00 1.896415793912251679e+00
5.011872336272724660e+00 1.885930633549325552e+00
6.309573444801943154e+00 1.872168529521003766e+00
7.943282347242821118e+00 1.856123215629887246e+00
1.000000000000000000e+01 1.838506934807432991e+00
1.258925411794168703e+01 1.819836534146000329e+00
1.584893192461114175e+01 1.800490713360883177e+00
1.995262314968882933e+01 1.780748861414774176e+00
2.511886431509581996e+01 1.760817944010947045e+00
3.162277660168379256e+01 1.740851477993554219e+00
3.981071705534977667e+01 1.720963153197588413e+00
5.011872336272725192e+01 1.701236758261514215e+00
6.309573444801942799e+01 1.681733504917497068e+00
7.943282347242821118e+01 1.662497489431211228e+00
1.000000000000000000e+02 1.643559799943833610e+00
1.258925411794168809e+02 1.624941626774228709e+00
1.584893192461114211e+02 1.606656630570996391e+00
1.995262314968883004e+02 1.588712753021845892e+00
2.511886431509582280e+02 1.571113605725062756e+00
3.162277660168379612e+02 1.553859537893663934e+00
3.981071705534977241e+02 1.536948458333871947e+00
5.011872336272724624e+02 1.520376468679967896e+00
6.309573444801942514e+02 1.504138351205863922e+00
7.943282347242821970e+02 1.488227944323395668e+00
1.000000000000000000e+03 1.472638431185279595e+00
