# Supplementary material for: Efficient conversion of chemical energy into mechanical work by Hsp70 chaperones
Source: eLife. 2019 Dec 17;8:e48491. doi: 10.7554/eLife.48491 (PMC7000219; doi:10.7554/eLife.48491)
Supplement: Figure 6—source data 1. [file elife-48491-fig6-data1.zip › Fig6/Fig_6_top_panel/Effectiveness19.dat]

1.000000000000000082e-05 0.000000000000000000e+00
1.258925411794166114e-05 5.721799486354649521e-05
1.584893192461114123e-05 1.217832837969423361e-04
1.995262314968878622e-05 1.958902609213357491e-04
2.511886431509582188e-05 2.821163330482161832e-04
3.162277660168379530e-05 3.835320809148971919e-04
3.981071705534969458e-05 5.038310390153175012e-04
5.011872336272725140e-05 6.474852371206596402e-04
6.309573444801929300e-05 8.199335656788667159e-04
7.943282347242822084e-05 1.027811312691909911e-03
1.000000000000000048e-04 1.279230887961129446e-03
1.258925411794167436e-04 1.584125841044390411e-03
1.584893192461114190e-04 1.954672842310992836e-03
1.995262314968878758e-04 2.405809391045633447e-03
2.511886431509582256e-04 2.955868693305824593e-03
3.162277660168379394e-04 3.627357449689437921e-03
3.981071705534973523e-04 4.447907194297755912e-03
5.011872336272725275e-04 5.451435225363491892e-03
6.309573444801929842e-04 6.679556789100135616e-03
7.943282347242821813e-04 8.183295455787551950e-03
1.000000000000000021e-03 1.002514250517745099e-02
1.258925411794167490e-03 1.228151676452704510e-02
1.584893192461114082e-03 1.504567059479918270e-02
1.995262314968880655e-03 1.843107052422844616e-02
2.511886431509582039e-03 2.257524442802009285e-02
3.162277660168379394e-03 2.764401920549933861e-02
3.981071705534973415e-03 3.383595669711420006e-02
5.011872336272724625e-03 4.138660916531861078e-02
6.309573444801936347e-03 5.057193459579372580e-02
7.943282347242820729e-03 6.170981754959467547e-02
1.000000000000000021e-02 7.515813816435368278e-02
1.258925411794167490e-02 9.130728127200812838e-02
1.584893192461114125e-02 1.105645456082771233e-01
1.995262314968880915e-02 1.333279276525821122e-01
2.511886431509582213e-02 1.599477423019164957e-01
3.162277660168379134e-02 1.906771901115796308e-01
3.981071705534973415e-02 2.256179463333037316e-01
5.011872336272724798e-02 2.646743678547449630e-01
6.309573444801935826e-02 3.075392535839798769e-01
7.943282347242822117e-02 3.537429610886844156e-01
1.000000000000000056e-01 4.028015342914140762e-01
1.258925411794168669e-01 4.544896471650127223e-01
1.584893192461114264e-01 5.092227283691527218e-01
1.995262314968878903e-01 5.684275074759339574e-01
2.511886431509582351e-01 6.345886212583945474e-01
3.162277660168379412e-01 7.104846530229952384e-01
3.981071705534977578e-01 7.973718667813245453e-01
5.011872336272724660e-01 8.929409453942680486e-01
6.309573444801942488e-01 9.909424729186053771e-01
7.943282347242821562e-01 1.083429386196555821e+00
1.000000000000000000e+00 1.163956877568535830e+00
1.258925411794168836e+00 1.229319865244856036e+00
1.584893192461114042e+00 1.279291196242406503e+00
1.995262314968882844e+00 1.315429216234481391e+00
2.511886431509582351e+00 1.339977475981351640e+00
3.162277660168379523e+00 1.355203068300596447e+00
3.981071705534977578e+00 1.363105489980427132e+00
5.011872336272724660e+00 1.365337887906696634e+00
6.309573444801943154e+00 1.363223585063611853e+00
7.943282347242821118e+00 1.357804859855406665e+00
1.000000000000000000e+01 1.349896053397081186e+00
1.258925411794168703e+01 1.340130837043648437e+00
1.584893192461114175e+01 1.329001169894863388e+00
1.995262314968882933e+01 1.316888353955935953e+00
2.511886431509581996e+01 1.304087432066515451e+00
3.162277660168379256e+01 1.290826242515068278e+00
3.981071705534977667e+01 1.277280271008654378e+00
5.011872336272725192e+01 1.263584223409117691e+00
6.309573444801942799e+01 1.249841046168885139e+00
7.943282347242821118e+01 1.236128960672680410e+00
1.000000000000000000e+02 1.222506951115511997e+00
1.258925411794168809e+02 1.209019047238111266e+00
1.584893192461114211e+02 1.195697667188647673e+00
1.995262314968883004e+02 1.182566226924886887e+00
2.511886431509582280e+02 1.169641176958218898e+00
3.162277660168379612e+02 1.156933591822635110e+00
3.981071705534977241e+02 1.144450410106820470e+00
5.011872336272724624e+02 1.132195401436198345e+00
6.309573444801942514e+02 1.120169920070333003e+00
7.943282347242821970e+02 1.108373491735663130e+00
1.000000000000000000e+03 1.096804270130035563e+00
