# Supplementary material for: Efficient conversion of chemical energy into mechanical work by Hsp70 chaperones
Source: eLife. 2019 Dec 17;8:e48491. doi: 10.7554/eLife.48491 (PMC7000219; doi:10.7554/eLife.48491)
Supplement: Figure 6—source data 1. [file elife-48491-fig6-data1.zip › Fig6/Fig_6_top_panel/Effectiveness20.dat]

1.000000000000000082e-05 0.000000000000000000e+00
1.258925411794166114e-05 3.076483022998166550e-05
1.584893192461114123e-05 6.548098378467991673e-05
1.995262314968878622e-05 1.053288744917749517e-04
2.511886431509582188e-05 1.516951674608348890e-04
3.162277660168379530e-05 2.062321818644207534e-04
3.981071705534969458e-05 2.709279352767856143e-04
5.011872336272725140e-05 3.481901830997593790e-04
6.309573444801929300e-05 4.409483279920506545e-04
7.943282347242822084e-05 5.527778071107051572e-04
1.000000000000000048e-04 6.880525273512236480e-04
1.258925411794167436e-04 8.521321421743859991e-04
1.584893192461114190e-04 1.051592496037511478e-03
1.995262314968878758e-04 1.294509462880020882e-03
2.511886431509582256e-04 1.590808747145545715e-03
3.162277660168379394e-04 1.952697084886961159e-03
3.981071705534973523e-04 2.395193772378042922e-03
5.011872336272725275e-04 2.936785656869381721e-03
6.309573444801929842e-04 3.600233729012014376e-03
7.943282347242821813e-04 4.413565291388113661e-03
1.000000000000000021e-03 5.411292264775722019e-03
1.258925411794167490e-03 6.635903231692765955e-03
1.584893192461114082e-03 8.139683587360620198e-03
1.995262314968880655e-03 9.986923210438862497e-03
2.511886431509582039e-03 1.225657166825327646e-02
3.162277660168379394e-03 1.504539242282904032e-02
3.981071705534973415e-03 1.847164211559336119e-02
5.011872336272724625e-03 2.267924706716216779e-02
6.309573444801936347e-03 2.784235031105298727e-02
7.943282347242820729e-03 3.416993890203177259e-02
1.000000000000000021e-02 4.191001437206377800e-02
1.258925411794167490e-02 5.135243439494142914e-02
1.584893192461114125e-02 6.282916609276931186e-02
1.995262314968880915e-02 7.671037388257360978e-02
2.511886431509582213e-02 9.339481138295732676e-02
3.162277660168379134e-02 1.132940028104588437e-01
3.981071705534973415e-02 1.368128305734750694e-01
5.011872336272724798e-02 1.643364415221454933e-01
6.309573444801935826e-02 1.962482745271060258e-01
7.943282347242822117e-02 2.330314507259479972e-01
1.000000000000000056e-01 2.755496536170441990e-01
1.258925411794168669e-01 3.256526184042952132e-01
1.584893192461114264e-01 3.872293634857759681e-01
1.995262314968878903e-01 4.674869555711818059e-01
2.511886431509582351e-01 5.771033812101231675e-01
3.162277660168379412e-01 7.262199755307786608e-01
3.981071705534977578e-01 9.145965280029331179e-01
5.011872336272724660e-01 1.123444702366666048e+00
6.309573444801942488e-01 1.322274912133726499e+00
7.943282347242821562e-01 1.486937812355003219e+00
1.000000000000000000e+00 1.609278217682708956e+00
1.258925411794168836e+00 1.693217689267872528e+00
1.584893192461114042e+00 1.747131297877533296e+00
1.995262314968882844e+00 1.779181259591122277e+00
2.511886431509582351e+00 1.795775303238019927e+00
3.162277660168379523e+00 1.801531568763995228e+00
3.981071705534977578e+00 1.799677161954482241e+00
5.011872336272724660e+00 1.792456414866706815e+00
6.309573444801943154e+00 1.781441926891818461e+00
7.943282347242821118e+00 1.767749314179622111e+00
1.000000000000000000e+01 1.752180523567083537e+00
1.258925411794168703e+01 1.735318982907956942e+00
1.584893192461114175e+01 1.717593349396331570e+00
1.995262314968882933e+01 1.699320900102344156e+00
2.511886431509581996e+01 1.680737611783378549e+00
3.162277660168379256e+01 1.662019399076279935e+00
3.981071705534977667e+01 1.643297366746219623e+00
5.011872336272725192e+01 1.624668928327691386e+00
6.309573444801942799e+01 1.606206015538834686e+00
7.943282347242821118e+01 1.587961204384109593e+00
1.000000000000000000e+02 1.569972326445879141e+00
1.258925411794168809e+02 1.552265964216087646e+00
1.584893192461114211e+02 1.534860115192966390e+00
1.995262314968883004e+02 1.517766231140941446e+00
2.511886431509582280e+02 1.500990784129939026e+00
3.162277660168379612e+02 1.484536471993302076e+00
3.981071705534977241e+02 1.468403147683738030e+00
5.011872336272724624e+02 1.452588536386503426e+00
6.309573444801942514e+02 1.437088788976356835e+00
7.943282347242821970e+02 1.421898908981150234e+00
1.000000000000000000e+03 1.407013081600033022e+00
