# Supplementary material for: Efficient conversion of chemical energy into mechanical work by Hsp70 chaperones
Source: eLife. 2019 Dec 17;8:e48491. doi: 10.7554/eLife.48491 (PMC7000219; doi:10.7554/eLife.48491)
Supplement: Figure 6—source data 1. [file elife-48491-fig6-data1.zip › Fig6/Fig_6_top_panel/Effectiveness21.dat]

1.000000000000000082e-05 0.000000000000000000e+00
1.258925411794166114e-05 5.205978868812215958e-05
1.584893192461114123e-05 1.108045260157004440e-04
1.995262314968878622e-05 1.782307899422639784e-04
2.511886431509582188e-05 2.566836473953794471e-04
3.162277660168379530e-05 3.489568871627921607e-04
3.981071705534969458e-05 4.584111040296200276e-04
5.011872336272725140e-05 5.891152242792547546e-04
6.309573444801929300e-05 7.460178990516041836e-04
7.943282347242822084e-05 9.351563619286193743e-04
1.000000000000000048e-04 1.163911865985468343e-03
1.258925411794167436e-04 1.441322717519501152e-03
1.584893192461114190e-04 1.778468257186253260e-03
1.995262314968878758e-04 2.188939954447888768e-03
2.511886431509582256e-04 2.689419128091859353e-03
3.162277660168379394e-04 3.300384711540631493e-03
3.981071705534973523e-04 4.046978930448018666e-03
5.011872336272725275e-04 4.960063647026659479e-03
6.309573444801929842e-04 6.077505184105849029e-03
7.943282347242821813e-04 7.445730127337291115e-03
1.000000000000000021e-03 9.121597899548845520e-03
1.258925411794167490e-03 1.117463601916290385e-02
1.584893192461114082e-03 1.368967787500308814e-02
1.995262314968880655e-03 1.676992565353569581e-02
2.511886431509582039e-03 2.054042502542968024e-02
3.162277660168379394e-03 2.515187177443706928e-02
3.981071705534973415e-03 3.078455747248257796e-02
5.011872336272724625e-03 3.765208082159538644e-02
6.309573444801936347e-03 4.600418125457506752e-02
7.943282347242820729e-03 5.612767738729493305e-02
1.000000000000000021e-02 6.834402783983836716e-02
1.258925411794167490e-02 8.300155069421615017e-02
1.584893192461114125e-02 1.004600285718130342e-01
1.995262314968880915e-02 1.210656507514324132e-01
2.511886431509582213e-02 1.451155858432758294e-01
3.162277660168379134e-02 1.728147530593181491e-01
3.981071705534973415e-02 2.042335849891613320e-01
5.011872336272724798e-02 2.392860289896487913e-01
6.309573444801935826e-02 2.777637098102860858e-01
7.943282347242822117e-02 3.194887819238654281e-01
1.000000000000000056e-01 3.646895594106439042e-01
1.258925411794168669e-01 4.147536127398650518e-01
1.584893192461114264e-01 4.735000523725705346e-01
1.995262314968878903e-01 5.487521714929136651e-01
2.511886431509582351e-01 6.527010020205965546e-01
3.162277660168379412e-01 7.974878945724627188e-01
3.981071705534977578e-01 9.839128780828874099e-01
5.011872336272724660e-01 1.192142406565445789e+00
6.309573444801942488e-01 1.389798609050757250e+00
7.943282347242821562e-01 1.551979330775883792e+00
1.000000000000000000e+00 1.670958311794549456e+00
1.258925411794168836e+00 1.751303271840012776e+00
1.584893192461114042e+00 1.801784110187798715e+00
1.995262314968882844e+00 1.830722268137774611e+00
2.511886431509582351e+00 1.844563045165765747e+00
3.162277660168379523e+00 1.847912764239292516e+00
3.981071705534977578e+00 1.843968830631629086e+00
5.011872336272724660e+00 1.834940058959585230e+00
6.309573444801943154e+00 1.822362579153733897e+00
7.943282347242821118e+00 1.807316954159048361e+00
1.000000000000000000e+01 1.790572825464394668e+00
1.258925411794168703e+01 1.772684780369551127e+00
1.584893192461114175e+01 1.754056372951178444e+00
1.995262314968882933e+01 1.734983469239993914e+00
2.511886431509581996e+01 1.715684076261105417e+00
3.162277660168379256e+01 1.696319217083192665e+00
3.981071705534977667e+01 1.677007776293139685e+00
5.011872336272725192e+01 1.657837213773406759e+00
6.309573444801942799e+01 1.638871397953223674e+00
7.943282347242821118e+01 1.620156397725067254e+00
1.000000000000000000e+02 1.601724805908911975e+00
1.258925411794168809e+02 1.583598992156091789e+00
1.584893192461114211e+02 1.565793566186399310e+00
1.995262314968883004e+02 1.548317252666838950e+00
2.511886431509582280e+02 1.531174323970811102e+00
3.162277660168379612e+02 1.514365698335981225e+00
3.981071705534977241e+02 1.497889783300905719e+00
5.011872336272724624e+02 1.481743124300435310e+00
6.309573444801942514e+02 1.465920903650420826e+00
7.943282347242821970e+02 1.450417324303038269e+00
1.000000000000000000e+03 1.435225904648065987e+00
