# Supplementary material for: Efficient conversion of chemical energy into mechanical work by Hsp70 chaperones
Source: eLife. 2019 Dec 17;8:e48491. doi: 10.7554/eLife.48491 (PMC7000219; doi:10.7554/eLife.48491)
Supplement: Figure 6—source data 1. [file elife-48491-fig6-data1.zip › Fig6/Fig_6_top_panel/Effectiveness22.dat]

1.000000000000000082e-05 0.000000000000000000e+00
1.258925411794166114e-05 2.785399200098985566e-05
1.584893192461114123e-05 5.928566212006848894e-05
1.995262314968878622e-05 9.536387291709009389e-05
2.511886431509582188e-05 1.373443022668371211e-04
3.162277660168379530e-05 1.867232686536107722e-04
3.981071705534969458e-05 2.453012145753262724e-04
5.011872336272725140e-05 3.152588969851107090e-04
6.309573444801929300e-05 3.992498125638382217e-04
7.943282347242822084e-05 5.005130598964378091e-04
1.000000000000000048e-04 6.230117285209123539e-04
1.258925411794167436e-04 7.716030377716178021e-04
1.584893192461114190e-04 9.522478753801529461e-04
1.995262314968878758e-04 1.172269167545091171e-03
2.511886431509582256e-04 1.440670727310541669e-03
3.162277660168379394e-04 1.768530972290916544e-03
3.981071705534973523e-04 2.169489289778583647e-03
5.011872336272725275e-04 2.660346988469359814e-03
6.309573444801929842e-04 3.261809852464812344e-03
7.943282347242821813e-04 3.999405439374831804e-03
1.000000000000000021e-03 4.904615531014126957e-03
1.258925411794167490e-03 6.016272524983872806e-03
1.584893192461114082e-03 7.382277766612875200e-03
1.995262314968880655e-03 9.061709088747663121e-03
2.511886431509582039e-03 1.112739248402560936e-02
3.162277660168379394e-03 1.366901570967493651e-02
3.981071705534973415e-03 1.679685417296625585e-02
5.011872336272724625e-03 2.064615268541926743e-02
6.309573444801936347e-03 2.538214721455321968e-02
7.943282347242820729e-03 3.120560063868545869e-02
1.000000000000000021e-02 3.835854529935479179e-02
1.258925411794167490e-02 4.712965699136861114e-02
1.584893192461114125e-02 5.785833500857206352e-02
1.995262314968880915e-02 7.093619008356798206e-02
2.511886431509582213e-02 8.680442178162423028e-02
3.162277660168379134e-02 1.059459013653397119e-01
3.981071705534973415e-02 1.288724808882203976e-01
5.011872336272724798e-02 1.561126325869607590e-01
6.309573444801935826e-02 1.882144803516778708e-01
7.943282347242822117e-02 2.257978963511363957e-01
1.000000000000000056e-01 2.697179124515506343e-01
1.258925411794168669e-01 3.214282254009464546e-01
1.584893192461114264e-01 3.836015061190841680e-01
1.995262314968878903e-01 4.608249767105205286e-01
2.511886431509582351e-01 5.595660723075851495e-01
3.162277660168379412e-01 6.859075518497190771e-01
3.981071705534977578e-01 8.404607256529237347e-01
5.011872336272724660e-01 1.013808192483854231e+00
6.309573444801942488e-01 1.188309494376316611e+00
7.943282347242821562e-01 1.346242037873485398e+00
1.000000000000000000e+00 1.476847956183437782e+00
1.258925411794168836e+00 1.577450117662434925e+00
1.584893192461114042e+00 1.650636132658121813e+00
1.995262314968882844e+00 1.701113986035668546e+00
2.511886431509582351e+00 1.733770076923002001e+00
3.162277660168379523e+00 1.752841883770544840e+00
3.981071705534977578e+00 1.761719184043042619e+00
5.011872336272724660e+00 1.763010481576060329e+00
6.309573444801943154e+00 1.758687372379597491e+00
7.943282347242821118e+00 1.750229607777617602e+00
1.000000000000000000e+01 1.738746278586951632e+00
1.258925411794168703e+01 1.725069808590563802e+00
1.584893192461114175e+01 1.709826494546368369e+00
1.995262314968882933e+01 1.693488731146836290e+00
2.511886431509581996e+01 1.676413539628334615e+00
3.162277660168379256e+01 1.658871042859630274e+00
3.981071705534977667e+01 1.641065605345840339e+00
5.011872336272725192e+01 1.623151617512460287e+00
6.309573444801942799e+01 1.605245352176852602e+00
7.943282347242821118e+01 1.587433922336931591e+00
1.000000000000000000e+02 1.569782084807408662e+00
1.258925411794168809e+02 1.552337431775561383e+00
1.584893192461114211e+02 1.535134367954151369e+00
1.995262314968883004e+02 1.518197167415507032e+00
2.511886431509582280e+02 1.501542329285408650e+00
3.162277660168379612e+02 1.485180396843500450e+00
3.981071705534977241e+02 1.469117364377923174e+00
5.011872336272724624e+02 1.453355766311041908e+00
6.309573444801942514e+02 1.437895520798968096e+00
7.943282347242821970e+02 1.422734583199147140e+00
1.000000000000000000e+03 1.407869452056028425e+00
