# Supplementary material for: Efficient conversion of chemical energy into mechanical work by Hsp70 chaperones
Source: eLife. 2019 Dec 17;8:e48491. doi: 10.7554/eLife.48491 (PMC7000219; doi:10.7554/eLife.48491)
Supplement: Figure 6—source data 1. [file elife-48491-fig6-data1.zip › Fig6/Fig_6_top_panel/Effectiveness23.dat]

1.000000000000000082e-05 0.000000000000000000e+00
1.258925411794166114e-05 6.287487646492064116e-05
1.584893192461114123e-05 1.338221440225364578e-04
1.995262314968878622e-05 2.152523253948274888e-04
2.511886431509582188e-05 3.099963427974378877e-04
3.162277660168379530e-05 4.214263082730666603e-04
3.981071705534969458e-05 5.535977297043443313e-04
5.011872336272725140e-05 7.114198058737475350e-04
6.309573444801929300e-05 9.008614522279299961e-04
7.943282347242822084e-05 1.129202046917611012e-03
1.000000000000000048e-04 1.405337620801829206e-03
1.258925411794167436e-04 1.740155358628741678e-03
1.584893192461114190e-04 2.146991859412986092e-03
1.995262314968878758e-04 2.642193640336748181e-03
2.511886431509582256e-04 3.245801851873922513e-03
3.162277660168379394e-04 3.982387034234674550e-03
3.981071705534973523e-04 4.882063813719515234e-03
5.011872336272725275e-04 5.981719356375455113e-03
6.309573444801929842e-04 7.326492507895911513e-03
7.943282347242821813e-04 8.971541706005007472e-03
1.000000000000000021e-03 1.098413703755624603e-02
1.258925411794167490e-03 1.344610212348520441e-02
1.584893192461114082e-03 1.645660998071998837e-02
1.995262314968880655e-03 2.013529624236327920e-02
2.511886431509582039e-03 2.462558237483979812e-02
3.162277660168379394e-03 3.009798611447941225e-02
3.981071705534973415e-03 3.675301799263965691e-02
5.011872336272724625e-03 4.482300266072871547e-02
6.309573444801936347e-03 5.457181054615639626e-02
7.943282347242820729e-03 6.629105298653892309e-02
1.000000000000000021e-02 8.029085142098577044e-02
1.258925411794167490e-02 9.688300510337533034e-02
1.584893192461114125e-02 1.163545587744853615e-01
1.995262314968880915e-02 1.389308673997497190e-01
2.511886431509582213e-02 1.647297937871005091e-01
3.162277660168379134e-02 1.937130276221819547e-01
3.981071705534973415e-02 2.256465574037682942e-01
5.011872336272724798e-02 2.600891738039139423e-01
6.309573444801935826e-02 2.964340432971325767e-01
7.943282347242822117e-02 3.340324850508722410e-01
1.000000000000000056e-01 3.724301078916074093e-01
1.258925411794168669e-01 4.117393544912364423e-01
1.584893192461114264e-01 4.531401465659345429e-01
1.995262314968878903e-01 4.993889534969457866e-01
2.511886431509582351e-01 5.549533099873816822e-01
3.162277660168379412e-01 6.250441649697354718e-01
3.981071705534977578e-01 7.129663860501972428e-01
5.011872336272724660e-01 8.167373769041461617e-01
6.309573444801942488e-01 9.279900614802842895e-01
7.943282347242821562e-01 1.035187564711935071e+00
1.000000000000000000e+00 1.128749754774670322e+00
1.258925411794168836e+00 1.203930404805871879e+00
1.584893192461114042e+00 1.260404338699257165e+00
1.995262314968882844e+00 1.300371737786976123e+00
2.511886431509582351e+00 1.326882188133593932e+00
3.162277660168379523e+00 1.342893672920724146e+00
3.981071705534977578e+00 1.350907246041981313e+00
5.011872336272724660e+00 1.352906105350706101e+00
6.309573444801943154e+00 1.350415602625860689e+00
7.943282347242821118e+00 1.344593503822225422e+00
1.000000000000000000e+01 1.336314746678937126e+00
1.258925411794168703e+01 1.326240500450949211e+00
1.584893192461114175e+01 1.314871252193248852e+00
1.995262314968882933e+01 1.302586640855030176e+00
2.511886431509581996e+01 1.289675113535555750e+00
3.162277660168379256e+01 1.276356009252890944e+00
3.981071705534977667e+01 1.262796070127683690e+00
5.011872336272725192e+01 1.249121854480857774e+00
6.309573444801942799e+01 1.235429123062965928e+00
7.943282347242821118e+01 1.221789975023315433e+00
1.000000000000000000e+02 1.208258299057194840e+00
1.258925411794168809e+02 1.194873954417508433e+00
1.584893192461114211e+02 1.181665988453422855e+00
1.995262314968883004e+02 1.168655119338303905e+00
2.511886431509582280e+02 1.155855655803802895e+00
3.162277660168379612e+02 1.143276983868558139e+00
3.981071705534977241e+02 1.130924719488242136e+00
5.011872336272724624e+02 1.118801602792305339e+00
6.309573444801942514e+02 1.106908192025896298e+00
7.943282347242821970e+02 1.095243401992464616e+00
1.000000000000000000e+03 1.083804921623269690e+00
