# Supplementary material for: Efficient conversion of chemical energy into mechanical work by Hsp70 chaperones
Source: eLife. 2019 Dec 17;8:e48491. doi: 10.7554/eLife.48491 (PMC7000219; doi:10.7554/eLife.48491)
Supplement: Figure 6—source data 1. [file elife-48491-fig6-data1.zip › Fig6/Fig_6_top_panel/Effectiveness24.dat]

1.000000000000000082e-05 0.000000000000000000e+00
1.258925411794166114e-05 2.573350159625442291e-05
1.584893192461114123e-05 5.477221447047232321e-05
1.995262314968878622e-05 8.810356483153760038e-05
2.511886431509582188e-05 1.268875339630061688e-04
3.162277660168379530e-05 1.725063647221173127e-04
3.981071705534969458e-05 2.266231795126290608e-04
5.011872336272725140e-05 2.912523196105240098e-04
6.309573444801929300e-05 3.688446555521843759e-04
7.943282347242822084e-05 4.623917347169016149e-04
1.000000000000000048e-04 5.755534437925568722e-04
1.258925411794167436e-04 7.128148962890043690e-04
1.584893192461114190e-04 8.796795501836917556e-04
1.995262314968878758e-04 1.082907169818007019e-03
2.511886431509582256e-04 1.330807231678239567e-03
3.162277660168379394e-04 1.633600809060992056e-03
3.981071705534973523e-04 2.003866934597410294e-03
5.011872336272725275e-04 2.457093007361665568e-03
6.309573444801929842e-04 3.012353036511033512e-03
7.943282347242821813e-04 3.693142385077471598e-03
1.000000000000000021e-03 4.528403049457143531e-03
1.258925411794167490e-03 5.553778963113378646e-03
1.584893192461114082e-03 6.813145424328080971e-03
1.995262314968880655e-03 8.360458707306570383e-03
2.511886431509582039e-03 1.026196793869067411e-02
3.162277660168379394e-03 1.259881582251759849e-02
3.981071705534973415e-03 1.547001891452693192e-02
5.011872336272724625e-03 1.899574896401060725e-02
6.309573444801936347e-03 2.332071770954411566e-02
7.943282347242820729e-03 2.861728129713450933e-02
1.000000000000000021e-02 3.508761876075353753e-02
1.258925411794167490e-02 4.296402145140441886e-02
1.584893192461114125e-02 5.250603885237979662e-02
1.995262314968880915e-02 6.399315660390270111e-02
2.511886431509582213e-02 7.771221039162171107e-02
3.162277660168379134e-02 9.394048753270475838e-02
3.981071705534973415e-02 1.129293468915807397e-01
5.011872336272724798e-02 1.349003529456241635e-01
6.309573444801935826e-02 1.600775130706741101e-01
7.943282347242822117e-02 1.887954117627767825e-01
1.000000000000000056e-01 2.217398659685752560e-01
1.258925411794168669e-01 2.603774091866679075e-01
1.584893192461114264e-01 3.075590765121364312e-01
1.995262314968878903e-01 3.680316756990006932e-01
2.511886431509582351e-01 4.480689738670409206e-01
3.162277660168379412e-01 5.530178090382430467e-01
3.981071705534977578e-01 6.826361392250184235e-01
5.011872336272724660e-01 8.275213049556124911e-01
6.309573444801942488e-01 9.715197428234740862e-01
7.943282347242821562e-01 1.099377960776116270e+00
1.000000000000000000e+00 1.202708560683703132e+00
1.258925411794168836e+00 1.280343575026137160e+00
1.584893192461114042e+00 1.335384597195211187e+00
1.995262314968882844e+00 1.372321016548715855e+00
2.511886431509582351e+00 1.395434175974559654e+00
3.162277660168379523e+00 1.408234616975870823e+00
3.981071705534977578e+00 1.413415502725993367e+00
5.011872336272724660e+00 1.412985788318076530e+00
6.309573444801943154e+00 1.408431022740582961e+00
7.943282347242821118e+00 1.400850546071953584e+00
1.000000000000000000e+01 1.391061831476203992e+00
1.258925411794168703e+01 1.379676372001888529e+00
1.584893192461114175e+01 1.367154105291175537e+00
1.995262314968882933e+01 1.353842483602078151e+00
2.511886431509581996e+01 1.340004747159572851e+00
3.162277660168379256e+01 1.325840605247686321e+00
3.981071705534977667e+01 1.311501531804024623e+00
5.011872336272725192e+01 1.297102193229408007e+00
6.309573444801942799e+01 1.282729061370381896e+00
7.943282347242821118e+01 1.268446952136310646e+00
1.000000000000000000e+02 1.254304018390352216e+00
1.258925411794168809e+02 1.240335580159467099e+00
1.584893192461114211e+02 1.226567073479757575e+00
1.995262314968883004e+02 1.213016326913784138e+00
2.511886431509582280e+02 1.199695322607904346e+00
3.162277660168379612e+02 1.186611560570272061e+00
3.981071705534977241e+02 1.173769116555477554e+00
5.011872336272724624e+02 1.161169462763339100e+00
6.309573444801942514e+02 1.148812104570828829e+00
7.943282347242821970e+02 1.136695074364178826e+00
1.000000000000000000e+03 1.124815314246794040e+00
