# Supplementary material for: Efficient conversion of chemical energy into mechanical work by Hsp70 chaperones
Source: eLife. 2019 Dec 17;8:e48491. doi: 10.7554/eLife.48491 (PMC7000219; doi:10.7554/eLife.48491)
Supplement: Figure 6—source data 1. [file elife-48491-fig6-data1.zip › Fig6/Fig_6_top_panel/Effectiveness25.dat]

1.000000000000000082e-05 0.000000000000000000e+00
1.258925411794166114e-05 1.193969798060691445e-05
1.584893192461114123e-05 2.541382471801774341e-05
1.995262314968878622e-05 4.088108735528683986e-05
2.511886431509582188e-05 5.888058522935268895e-05
3.162277660168379530e-05 8.005505326634174135e-05
3.981071705534969458e-05 1.051783383568542958e-04
5.011872336272725140e-05 1.351884659511696097e-04
6.309573444801929300e-05 1.712278864284746006e-04
7.943282347242822084e-05 2.146928222557095895e-04
1.000000000000000048e-04 2.672940816936903927e-04
1.258925411794167436e-04 3.311322909549299491e-04
1.584893192461114190e-04 4.087912619477530223e-04
1.995262314968878758e-04 5.034542133647141020e-04
2.511886431509582256e-04 6.190488770245600441e-04
3.162277660168379394e-04 7.604292573388504988e-04
3.981071705534973523e-04 9.336041217402636910e-04
5.011872336272725275e-04 1.146025396107591774e-03
6.309573444801929842e-04 1.406953816096660802e-03
7.943282347242821813e-04 1.727924849281779491e-03
1.000000000000000021e-03 2.123345608302669094e-03
1.258925411794167490e-03 2.611263958785275952e-03
1.584893192461114082e-03 3.214365243841362310e-03
1.995262314968880655e-03 3.961271178718858005e-03
2.511886431509582039e-03 4.888240879863871291e-03
3.162277660168379394e-03 6.041407093731587970e-03
3.981071705534973415e-03 7.479722662214633236e-03
5.011872336272724625e-03 9.278843585459044252e-03
6.309573444801936347e-03 1.153623485247356854e-02
7.943282347242820729e-03 1.437785055001856473e-02
1.000000000000000021e-02 1.796680503352152472e-02
1.258925411794167490e-02 2.251450922822461828e-02
1.584893192461114125e-02 2.829478816568672950e-02
1.995262314968880915e-02 3.566152673060213329e-02
2.511886431509582213e-02 4.507045705602465147e-02
3.162277660168379134e-02 5.710597304494249848e-02
3.981071705534973415e-02 7.251480505403054555e-02
5.011872336272724798e-02 9.225108219528643794e-02
6.309573444801935826e-02 1.175436711046134730e-01
7.943282347242822117e-02 1.500086796697291947e-01
1.000000000000000056e-01 1.918446754195384796e-01
1.258925411794168669e-01 2.461417624192134557e-01
1.584893192461114264e-01 3.172332814085238040e-01
1.995262314968878903e-01 4.106883361706170632e-01
2.511886431509582351e-01 5.319912045831727276e-01
3.162277660168379412e-01 6.829428399978363373e-01
3.981071705534977578e-01 8.569792723156144376e-01
5.011872336272724660e-01 1.038160792833030310e+00
6.309573444801942488e-01 1.207204553466651564e+00
7.943282347242821562e-01 1.350023533743978987e+00
1.000000000000000000e+00 1.461434082483545449e+00
1.258925411794168836e+00 1.543159471652701953e+00
1.584893192461114042e+00 1.600092847208821834e+00
1.995262314968882844e+00 1.637635702957076500e+00
2.511886431509582351e+00 1.660502620889319658e+00
3.162277660168379523e+00 1.672425468118755365e+00
3.981071705534977578e+00 1.676234835752000052e+00
5.011872336272724660e+00 1.674043128950478465e+00
6.309573444801943154e+00 1.667421650920088094e+00
7.943282347242821118e+00 1.657542300919081946e+00
1.000000000000000000e+01 1.645283278766711321e+00
1.258925411794168703e+01 1.631305958713558546e+00
1.584893192461114175e+01 1.616110515451364193e+00
1.995262314968882933e+01 1.600076358618552685e+00
2.511886431509581996e+01 1.583491778168561126e+00
3.162277660168379256e+01 1.566575891197289128e+00
3.981071705534977667e+01 1.549495041357582092e+00
5.011872336272725192e+01 1.532375154594197042e+00
6.309573444801942799e+01 1.515311113533237553e+00
7.943282347242821118e+01 1.498373910867824454e+00
1.000000000000000000e+02 1.481616133245124978e+00
1.258925411794168809e+02 1.465076180707241882e+00
1.584893192461114211e+02 1.448781522489569262e+00
1.995262314968883004e+02 1.432751214696323272e+00
2.511886431509582280e+02 1.416997850283633786e+00
3.162277660168379612e+02 1.401529071001212490e+00
3.981071705534977241e+02 1.386348740454984574e+00
5.011872336272724624e+02 1.371457854468723037e+00
6.309573444801942514e+02 1.356855247473067738e+00
7.943282347242821970e+02 1.342538140329684104e+00
1.000000000000000000e+03 1.328502564778834660e+00
