# Supplementary material for: Efficient conversion of chemical energy into mechanical work by Hsp70 chaperones
Source: eLife. 2019 Dec 17;8:e48491. doi: 10.7554/eLife.48491 (PMC7000219; doi:10.7554/eLife.48491)
Supplement: Figure 6—source data 1. [file elife-48491-fig6-data1.zip › Fig6/Fig_6_top_panel/Effectiveness26.dat]

1.000000000000000082e-05 0.000000000000000000e+00
1.258925411794166114e-05 6.470428522268835891e-05
1.584893192461114123e-05 1.377160779524401512e-04
1.995262314968878622e-05 2.215161908332050577e-04
2.511886431509582188e-05 3.190181574742749536e-04
3.162277660168379530e-05 4.336925863083544675e-04
3.981071705534969458e-05 5.697135797196681154e-04
5.011872336272725140e-05 7.321341005061056699e-04
6.309573444801929300e-05 9.270981718660515616e-04
7.943282347242822084e-05 1.162099196189871194e-03
1.000000000000000048e-04 1.446295481172176108e-03
1.258925411794167436e-04 1.790896296209978792e-03
1.584893192461114190e-04 2.209634482043599732e-03
1.995262314968878758e-04 2.719344829299777996e-03
2.511886431509582256e-04 3.340671130770227464e-03
3.162277660168379394e-04 4.098928947780883236e-03
3.981071705534973523e-04 5.025155564196329312e-03
5.011872336272725275e-04 6.157383011250540210e-03
6.309573444801929842e-04 7.542173821893208979e-03
7.943282347242821813e-04 9.236461233449079142e-03
1.000000000000000021e-03 1.130973407047108567e-02
1.258925411794167490e-03 1.384659851220823232e-02
1.584893192461114082e-03 1.694972963840271629e-02
1.995262314968880655e-03 2.074318778653298431e-02
2.511886431509582039e-03 2.537600765674290215e-02
3.162277660168379394e-03 3.102585691842198179e-02
3.981071705534973415e-03 3.790238691123581916e-02
5.011872336272724625e-03 4.624964042739189429e-02
6.309573444801936347e-03 5.634652595779530981e-02
7.943282347242820729e-03 6.850392196287347080e-02
1.000000000000000021e-02 8.305649829593364508e-02
1.258925411794167490e-02 1.003469897936581229e-01
1.584893192461114125e-02 1.207007277577826498e-01
1.995262314968880915e-02 1.443891953388765081e-01
2.511886431509582213e-02 1.715838090194906629e-01
3.162277660168379134e-02 2.023055764420629288e-01
3.981071705534973415e-02 2.363829609083168970e-01
5.011872336272724798e-02 2.734389448132119038e-01
6.309573444801935826e-02 3.129385581067588573e-01
7.943282347242822117e-02 3.543405206010639130e-01
1.000000000000000056e-01 3.974124894891504223e-01
1.258925411794168669e-01 4.427833718583810141e-01
1.584893192461114264e-01 4.927764205452781487e-01
1.995262314968878903e-01 5.523519021144418506e-01
2.511886431509582351e-01 6.293379928683036084e-01
3.162277660168379412e-01 7.321605496015018977e-01
3.981071705534977578e-01 8.638193828805267316e-01
5.011872336272724660e-01 1.015629125331151350e+00
6.309573444801942488e-01 1.168727715479080720e+00
7.943282347242821562e-01 1.304266492235606867e+00
1.000000000000000000e+00 1.412049546403367994e+00
1.258925411794168836e+00 1.491047362441533686e+00
1.584893192461114042e+00 1.545300099194480969e+00
1.995262314968882844e+00 1.580202356507248052e+00
2.511886431509582351e+00 1.600654213763935019e+00
3.162277660168379523e+00 1.610527851881860428e+00
3.981071705534977578e+00 1.612710258032232558e+00
5.011872336272724660e+00 1.609308140874271320e+00
6.309573444801943154e+00 1.601853128634453061e+00
7.943282347242821118e+00 1.591463720478905053e+00
1.000000000000000000e+01 1.578962842712681613e+00
1.258925411794168703e+01 1.564960685289946030e+00
1.584893192461114175e+01 1.549912769382047806e+00
1.995262314968882933e+01 1.534160918704932541e+00
2.511886431509581996e+01 1.517962508624917550e+00
3.162277660168379256e+01 1.501511626092810303e+00
3.981071705534977667e+01 1.484954576449370123e+00
5.011872336272725192e+01 1.468401379871015155e+00
6.309573444801942799e+01 1.451934379587198620e+00
7.943282347242821118e+01 1.435614740745811302e+00
1.000000000000000000e+02 1.419487389688773860e+00
1.258925411794168809e+02 1.403584787969319292e+00
1.584893192461114211e+02 1.387929828105596952e+00
1.995262314968883004e+02 1.372538062625895394e+00
2.511886431509582280e+02 1.357419424054892465e+00
3.162277660168379612e+02 1.342579554392832275e+00
3.981071705534977241e+02 1.328020833912178844e+00
5.011872336272724624e+02 1.313743177750432922e+00
6.309573444801942514e+02 1.299744652766666730e+00
7.943282347242821970e+02 1.286021955026441566e+00
1.000000000000000000e+03 1.272570779069856384e+00
