# Supplementary material for: Efficient conversion of chemical energy into mechanical work by Hsp70 chaperones
Source: eLife. 2019 Dec 17;8:e48491. doi: 10.7554/eLife.48491 (PMC7000219; doi:10.7554/eLife.48491)
Supplement: Figure 6—source data 1. [file elife-48491-fig6-data1.zip › Fig6/Fig_6_top_panel/Effectiveness27.dat]

1.000000000000000082e-05 0.000000000000000000e+00
1.258925411794166114e-05 5.231338259331879385e-05
1.584893192461114123e-05 1.113437101444350721e-04
1.995262314968878622e-05 1.790969268647611104e-04
2.511886431509582188e-05 2.579289534141728478e-04
3.162277660168379530e-05 3.506462932691563317e-04
3.981071705534969458e-05 4.606245148779170755e-04
5.011872336272725140e-05 5.919501931800809228e-04
6.309573444801929300e-05 7.495927161677160477e-04
7.943282347242822084e-05 9.396135095406606998e-04
1.000000000000000048e-04 1.169421714907016747e-03
1.258925411794167436e-04 1.448087201242120869e-03
1.584893192461114190e-04 1.786724029635072559e-03
1.995262314968878758e-04 2.198960160378463785e-03
2.511886431509582256e-04 2.701512307018909091e-03
3.162277660168379394e-04 3.314888386336198051e-03
3.981071705534973523e-04 4.064243898192754917e-03
5.011872336272725275e-04 4.980422582053773209e-03
6.309573444801929842e-04 6.101215406657379756e-03
7.943282347242821813e-04 7.472874566221001519e-03
1.000000000000000021e-03 9.151919302900482153e-03
1.258925411794167490e-03 1.120726574297554318e-02
1.584893192461114082e-03 1.372269978065078846e-02
1.995262314968880655e-03 1.679968449477765163e-02
2.511886431509582039e-03 2.056044278127867886e-02
3.162277660168379394e-03 2.515116914507384283e-02
3.981071705534973415e-03 3.074508514452472391e-02
5.011872336272724625e-03 3.754484143392682743e-02
6.309573444801936347e-03 4.578346919151334016e-02
7.943282347242820729e-03 5.572269419955554193e-02
1.000000000000000021e-02 6.764698715914474469e-02
1.258925411794167490e-02 8.185135019018538460e-02
1.584893192461114125e-02 9.862076838429867376e-02
1.995262314968880915e-02 1.181998697187366387e-01
2.511886431509582213e-02 1.407531306582375241e-01
3.162277660168379134e-02 1.663193949014326045e-01
3.981071705534973415e-02 1.947696905582350368e-01
5.011872336272724798e-02 2.257839275137441537e-01
6.309573444801935826e-02 2.588691270256215371e-01
7.943282347242822117e-02 2.934486197670941876e-01
1.000000000000000056e-01 3.290581445222628965e-01
1.258925411794168669e-01 3.656894578740018664e-01
1.584893192461114264e-01 4.043105925954943447e-01
1.995262314968878903e-01 4.475120780223356132e-01
2.511886431509582351e-01 4.999747618750731704e-01
3.162277660168379412e-01 5.679839294729126520e-01
3.981071705534977578e-01 6.569808636953018421e-01
5.011872336272724660e-01 7.673834613321670606e-01
6.309573444801942488e-01 8.917742026333197458e-01
7.943282347242821562e-01 1.017113230581642824e+00
1.000000000000000000e+00 1.130790715096887666e+00
1.258925411794168836e+00 1.225253837693940584e+00
1.584893192461114042e+00 1.298536461985710266e+00
1.995262314968882844e+00 1.352297192926279035e+00
2.511886431509582351e+00 1.389699122177068258e+00
3.162277660168379523e+00 1.414089440423878408e+00
3.981071705534977578e+00 1.428419133306962241e+00
5.011872336272724660e+00 1.435087633575472976e+00
6.309573444801943154e+00 1.435972324179836557e+00
7.943282347242821118e+00 1.432516360623226070e+00
1.000000000000000000e+01 1.425821199595715294e+00
1.258925411794168703e+01 1.416725878360589608e+00
1.584893192461114175e+01 1.405869793052221706e+00
1.995262314968882933e+01 1.393740775997223791e+00
2.511886431509581996e+01 1.380711436507771506e+00
3.162277660168379256e+01 1.367066542298225551e+00
3.981071705534977667e+01 1.353023682056284649e+00
5.011872336272725192e+01 1.338748914253035549e+00
6.309573444801942799e+01 1.324368669661650788e+00
7.943282347242821118e+01 1.309978842904733876e+00
1.000000000000000000e+02 1.295651763719267713e+00
1.258925411794168809e+02 1.281441560300826010e+00
1.584893192461114211e+02 1.267388297138131392e+00
1.995262314968883004e+02 1.253521174627326040e+00
2.511886431509582280e+02 1.239861007642895085e+00
3.162277660168379612e+02 1.226422148174260318e+00
3.981071705534977241e+02 1.213213978176445274e+00
5.011872336272724624e+02 1.200242069426903369e+00
6.309573444801942514e+02 1.187509084922559133e+00
7.943282347242821970e+02 1.175015479383833661e+00
1.000000000000000000e+03 1.162760043437808033e+00
