# Supplementary material for: Efficient conversion of chemical energy into mechanical work by Hsp70 chaperones
Source: eLife. 2019 Dec 17;8:e48491. doi: 10.7554/eLife.48491 (PMC7000219; doi:10.7554/eLife.48491)
Supplement: Figure 6—source data 1. [file elife-48491-fig6-data1.zip › Fig6/Fig_6_top_panel/Effectiveness28.dat]

1.000000000000000082e-05 0.000000000000000000e+00
1.258925411794166114e-05 4.550173044678824355e-05
1.584893192461114123e-05 9.684683181442220652e-05
1.995262314968878622e-05 1.557807096196020687e-04
2.511886431509582188e-05 2.243535571204859731e-04
3.162277660168379530e-05 3.050080703203043799e-04
3.981071705534969458e-05 4.006828241961582319e-04
5.011872336272725140e-05 5.149362283712266780e-04
6.309573444801929300e-05 6.520967282280074225e-04
7.943282347242822084e-05 8.174459668652015940e-04
1.000000000000000048e-04 1.017442991884975976e-03
1.258925411794167436e-04 1.259999317310098264e-03
1.584893192461114190e-04 1.554816788042668761e-03
1.995262314968878758e-04 1.913802806618731915e-03
2.511886431509582256e-04 2.351580639606511668e-03
3.162277660168379394e-04 2.886116293905750634e-03
3.981071705534973523e-04 3.539487891722522227e-03
5.011872336272725275e-04 4.338828588409390959e-03
6.309573444801929842e-04 5.317479787952125378e-03
7.943282347242821813e-04 6.516397467260369447e-03
1.000000000000000021e-03 7.985860267145412569e-03
1.258925411794167490e-03 9.787532560778116481e-03
1.584893192461114082e-03 1.199693699842382943e-02
1.995262314968880655e-03 1.470638564052979130e-02
2.511886431509582039e-03 1.802840107720608126e-02
3.162277660168379394e-03 2.209961993111757630e-02
3.981071705534973415e-03 2.708509739687178439e-02
5.011872336272724625e-03 3.318280421351696430e-02
6.309573444801936347e-03 4.062790336394022511e-02
7.943282347242820729e-03 4.969608962931452989e-02
1.000000000000000021e-02 6.070486047246897998e-02
1.258925411794167490e-02 7.401109062230268321e-02
1.584893192461114125e-02 9.000282221131446214e-02
1.995262314968880915e-02 1.090830420673626483e-01
2.511886431509582213e-02 1.316439732103416860e-01
3.162277660168379134e-02 1.580331158082546039e-01
3.981071705534973415e-02 1.885187949485967740e-01
5.011872336272724798e-02 2.232765744297988131e-01
6.309573444801935826e-02 2.624442933384463217e-01
7.943282347242822117e-02 3.063416889635225404e-01
1.000000000000000056e-01 3.560280766655417040e-01
1.258925411794168669e-01 4.144501985763334728e-01
1.584893192461114264e-01 4.883181429118042538e-01
1.995262314968878903e-01 5.899002896798944962e-01
2.511886431509582351e-01 7.352511813245141692e-01
3.162277660168379412e-01 9.332521794010655292e-01
3.981071705534977578e-01 1.168868837895933543e+00
5.011872336272724660e-01 1.403048358684221952e+00
6.309573444801942488e-01 1.598426172993847150e+00
7.943282347242821562e-01 1.740257614515017037e+00
1.000000000000000000e+00 1.833273567819531547e+00
1.258925411794168836e+00 1.889335458908393495e+00
1.584893192461114042e+00 1.919723868693194113e+00
1.995262314968882844e+00 1.932870780339073224e+00
2.511886431509582351e+00 1.934528426994029493e+00
3.162277660168379523e+00 1.928502542067298986e+00
3.981071705534977578e+00 1.917305881315319649e+00
5.011872336272724660e+00 1.902616360531227180e+00
6.309573444801943154e+00 1.885573207231959314e+00
7.943282347242821118e+00 1.866963622209676821e+00
1.000000000000000000e+01 1.847340437455672557e+00
1.258925411794168703e+01 1.827097219930031713e+00
1.584893192461114175e+01 1.806517116871517059e+00
1.995262314968882933e+01 1.785805302611486400e+00
2.511886431509581996e+01 1.765110999431358962e+00
3.162277660168379256e+01 1.744542731008641656e+00
3.981071705534977667e+01 1.724179087288833401e+00
5.011872336272725192e+01 1.704076448334786109e+00
6.309573444801942799e+01 1.684274606070384817e+00
7.943282347242821118e+01 1.664800905905583495e+00
1.000000000000000000e+02 1.645673328831375626e+00
1.258925411794168809e+02 1.626902803976832068e+00
1.584893192461114211e+02 1.608494955208481070e+00
1.995262314968883004e+02 1.590451427044040411e+00
2.511886431509582280e+02 1.572770895062913787e+00
3.162277660168379612e+02 1.555449837944844260e+00
3.981071705534977241e+02 1.538483128325311089e+00
5.011872336272724624e+02 1.521864485266249067e+00
6.309573444801942514e+02 1.505586820626648503e+00
7.943282347242821970e+02 1.489642503845773680e+00
1.000000000000000000e+03 1.474023563851983187e+00
