# Supplementary material for: Efficient conversion of chemical energy into mechanical work by Hsp70 chaperones
Source: eLife. 2019 Dec 17;8:e48491. doi: 10.7554/eLife.48491 (PMC7000219; doi:10.7554/eLife.48491)
Supplement: Figure 6—source data 1. [file elife-48491-fig6-data1.zip › Fig6/Fig_6_top_panel/Effectiveness29.dat]

1.000000000000000082e-05 0.000000000000000000e+00
1.258925411794166114e-05 3.658619544073027542e-05
1.584893192461114123e-05 7.787042365350645287e-05
1.995262314968878622e-05 1.252558461248011706e-04
2.511886431509582188e-05 1.803905449204363013e-04
3.162277660168379530e-05 2.452379700345568947e-04
3.981071705534969458e-05 3.221599352629819454e-04
5.011872336272725140e-05 4.140160928389933440e-04
6.309573444801929300e-05 5.242844053122016311e-04
7.943282347242822084e-05 6.572079563260935491e-04
1.000000000000000048e-04 8.179745099162387487e-04
1.258925411794167436e-04 1.012936565858716959e-03
1.584893192461114190e-04 1.249881297899082568e-03
1.995262314968878758e-04 1.538361738005531928e-03
2.511886431509582256e-04 1.890102912933882846e-03
3.162277660168379394e-04 2.319499362670397660e-03
3.981071705534973523e-04 2.844223546652153989e-03
5.011872336272725275e-04 3.485967970677475870e-03
6.309573444801929842e-04 4.271347201724525963e-03
7.943282347242821813e-04 5.232988791624658236e-03
1.000000000000000021e-03 6.410843597838854213e-03
1.258925411794167490e-03 7.853744474646182777e-03
1.584893192461114082e-03 9.621235113858940188e-03
1.995262314968880655e-03 1.178567355727368204e-02
2.511886431509582039e-03 1.443458078775551254e-02
3.162277660168379394e-03 1.767314392573904325e-02
3.981071705534973415e-03 2.162668276257533398e-02
5.011872336272724625e-03 2.644273285807375445e-02
6.309573444801936347e-03 3.229217725313676679e-02
7.943282347242820729e-03 3.936857731149311090e-02
1.000000000000000021e-02 4.788455526358571801e-02
1.258925411794167490e-02 5.806388104881123058e-02
1.584893192461114125e-02 7.012802973996587474e-02
1.995262314968880915e-02 8.427672346236834977e-02
2.511886431509582213e-02 1.006637112973670367e-01
3.162277660168379134e-02 1.193719974842191445e-01
3.981071705534973415e-02 1.403967547424392059e-01
5.011872336272724798e-02 1.636485904133363478e-01
6.309573444801935826e-02 1.889936884565108222e-01
7.943282347242822117e-02 2.163499031793921779e-01
1.000000000000000056e-01 2.458587173319014829e-01
1.258925411794168669e-01 2.781492373293218412e-01
1.584893192461114264e-01 3.146883270342744621e-01
1.995262314968878903e-01 3.581341565928243820e-01
2.511886431509582351e-01 4.124295964776993340e-01
3.162277660168379412e-01 4.821247628681126773e-01
3.981071705534977578e-01 5.704495710498188599e-01
5.011872336272724660e-01 6.765752003180303120e-01
6.309573444801942488e-01 7.940594506471285730e-01
7.943282347242821562e-01 9.124934347332455120e-01
1.000000000000000000e+00 1.021582290944011984e+00
1.258925411794168836e+00 1.114537858359383016e+00
1.584893192461114042e+00 1.188878874675555641e+00
1.995262314968882844e+00 1.245301373912793164e+00
2.511886431509582351e+00 1.286116781201845249e+00
3.162277660168379523e+00 1.314103520645389267e+00
3.981071705534977578e+00 1.331896625756144870e+00
5.011872336272724660e+00 1.341750401674230764e+00
6.309573444801943154e+00 1.345496540122687268e+00
7.943282347242821118e+00 1.344584137167105009e+00
1.000000000000000000e+01 1.340143995446203773e+00
1.258925411794168703e+01 1.333052547090161077e+00
1.584893192461114175e+01 1.323986881947375238e+00
1.995262314968882933e+01 1.313469298018337783e+00
2.511886431509581996e+01 1.301902349560104089e+00
3.162277660168379256e+01 1.289596056514538791e+00
3.981071705534977667e+01 1.276788912731635639e+00
5.011872336272725192e+01 1.263664081354005431e+00
6.309573444801942799e+01 1.250361885044296795e+00
7.943282347242821118e+01 1.236989451029772535e+00
1.000000000000000000e+02 1.223628170803831683e+00
1.258925411794168809e+02 1.210339478707286975e+00
1.584893192461114211e+02 1.197169334627528725e+00
1.995262314968883004e+02 1.184151705642771280e+00
2.511886431509582280e+02 1.171311272808448711e+00
3.162277660168379612e+02 1.158665537094343057e+00
3.981071705534977241e+02 1.146226458684137306e+00
5.011872336272724624e+02 1.134001733394468747e+00
6.309573444801942514e+02 1.121995786600787248e+00
7.943282347242821970e+02 1.110210547054982788e+00
1.000000000000000000e+03 1.098646049088603416e+00
