# Supplementary material for: Efficient conversion of chemical energy into mechanical work by Hsp70 chaperones
Source: eLife. 2019 Dec 17;8:e48491. doi: 10.7554/eLife.48491 (PMC7000219; doi:10.7554/eLife.48491)
Supplement: Figure 6—source data 1. [file elife-48491-fig6-data1.zip › Fig6/Fig_6_top_panel/Effectiveness3.dat]

1.000000000000000082e-05 0.000000000000000000e+00
1.258925411794166114e-05 9.244807672823031285e-06
1.584893192461114123e-05 1.967764448279574898e-05
1.995262314968878622e-05 3.165364162985571565e-05
2.511886431509582188e-05 4.559015283252934917e-05
3.162277660168379530e-05 6.198473807831344107e-05
3.981071705534969458e-05 8.143641781632033044e-05
5.011872336272725140e-05 1.046712441720172826e-04
6.309573444801929300e-05 1.325734143641030943e-04
7.943282347242822084e-05 1.662234039297404424e-04
1.000000000000000048e-04 2.069449375662914519e-04
1.258925411794167436e-04 2.563630605700872606e-04
1.584893192461114190e-04 3.164761548545154922e-04
1.995262314968878758e-04 3.897454994972537152e-04
2.511886431509582256e-04 4.792069645194770694e-04
3.162277660168379394e-04 5.886107267335223634e-04
3.981071705534973523e-04 7.225966172629820928e-04
5.011872336272725275e-04 8.869150037583469880e-04
6.309573444801929842e-04 1.088706185868960463e-03
7.943282347242821813e-04 1.336855426674564244e-03
1.000000000000000021e-03 1.642446344032042317e-03
1.258925411794167490e-03 2.019342955536258984e-03
1.584893192461114082e-03 2.484940867526698634e-03
1.995262314968880655e-03 3.061141726720912476e-03
2.511886431509582039e-03 3.775623038863213515e-03
3.162277660168379394e-03 4.663498771230803475e-03
3.981071705534973415e-03 5.769495673969290452e-03
5.011872336272724625e-03 7.150806632921333401e-03
6.309573444801936347e-03 8.880826061006957817e-03
7.943282347242820729e-03 1.105402429167636272e-02
1.000000000000000021e-02 1.379228205887254172e-02
1.258925411794167490e-02 1.725309627343843411e-02
1.584893192461114125e-02 2.164022642787320760e-02
1.995262314968880915e-02 2.721769397263951520e-02
2.511886431509582213e-02 3.432888642437263022e-02
3.162277660168379134e-02 4.342466261559534829e-02
3.981071705534973415e-02 5.510984808811807134e-02
5.011872336272724798e-02 7.023128066533551594e-02
6.309573444801935826e-02 9.006354469410338126e-02
7.943282347242822117e-02 1.167208536742934677e-01
1.000000000000000056e-01 1.540549418092513612e-01
1.258925411794168669e-01 2.094282653791376125e-01
1.584893192461114264e-01 2.964228468692693963e-01
1.995262314968878903e-01 4.363024105106539929e-01
2.511886431509582351e-01 6.506508657677121388e-01
3.162277660168379412e-01 9.378638682421744921e-01
3.981071705534977578e-01 1.253416399691950733e+00
5.011872336272724660e-01 1.533923917716165874e+00
6.309573444801942488e-01 1.742977263045091041e+00
7.943282347242821562e-01 1.880679312576131412e+00
1.000000000000000000e+00 1.963896949260325986e+00
1.258925411794168836e+00 2.010142351642349112e+00
1.584893192461114042e+00 2.032372978062458202e+00
1.995262314968882844e+00 2.039115882666111990e+00
2.511886431509582351e+00 2.035784870073052311e+00
3.162277660168379523e+00 2.025818856777460653e+00
3.981071705534977578e+00 2.011438850815344903e+00
5.011872336272724660e+00 1.994111858320919417e+00
6.309573444801943154e+00 1.974829394044212982e+00
7.943282347242821118e+00 1.954275721613372152e+00
1.000000000000000000e+01 1.932931402560689405e+00
1.258925411794168703e+01 1.911138594822490155e+00
1.584893192461114175e+01 1.889143316097622538e+00
1.995262314968882933e+01 1.867123507904067115e+00
2.511886431509581996e+01 1.845208123102447750e+00
3.162277660168379256e+01 1.823490392624292022e+00
3.981071705534977667e+01 1.802037224266615389e+00
5.011872336272725192e+01 1.780895971846436332e+00
6.309573444801942799e+01 1.760099378950215510e+00
7.943282347242821118e+01 1.739669231742009270e+00
1.000000000000000000e+02 1.719619083761221745e+00
1.258925411794168809e+02 1.699956304113974470e+00
1.584893192461114211e+02 1.680683626376813455e+00
1.995262314968883004e+02 1.661800325310197612e+00
2.511886431509582280e+02 1.643303113780876012e+00
3.162277660168379612e+02 1.625186827895800601e+00
3.981071705534977241e+02 1.607444950924691529e+00
5.011872336272724624e+02 1.590070013963030604e+00
6.309573444801942514e+02 1.573053902025883133e+00
7.943282347242821970e+02 1.556388087395927045e+00
1.000000000000000000e+03 1.540063806908671618e+00
