# Supplementary material for: Efficient conversion of chemical energy into mechanical work by Hsp70 chaperones
Source: eLife. 2019 Dec 17;8:e48491. doi: 10.7554/eLife.48491 (PMC7000219; doi:10.7554/eLife.48491)
Supplement: Figure 6—source data 1. [file elife-48491-fig6-data1.zip › Fig6/Fig_6_top_panel/Effectiveness30.dat]

1.000000000000000082e-05 0.000000000000000000e+00
1.258925411794166114e-05 3.001134921896103484e-05
1.584893192461114123e-05 6.387720676427948374e-05
1.995262314968878622e-05 1.027490502375458822e-04
2.511886431509582188e-05 1.479795418684433860e-04
3.162277660168379530e-05 2.011804677980257071e-04
3.981071705534969458e-05 2.642910536408964606e-04
5.011872336272725140e-05 3.396599249272431618e-04
6.309573444801929300e-05 4.301444879773536002e-04
7.943282347242822084e-05 5.392322194315529553e-04
1.000000000000000048e-04 6.711892870109960113e-04
1.258925411794167436e-04 8.312431107576749058e-04
1.584893192461114190e-04 1.025806957227774025e-03
1.995262314968878758e-04 1.262756493885081564e-03
2.511886431509582256e-04 1.551770482670008404e-03
3.162277660168379394e-04 1.904750534230960010e-03
3.981071705534973523e-04 2.336338151280661045e-03
5.011872336272725275e-04 2.864551223181560375e-03
6.309573444801929842e-04 3.511566716553241041e-03
7.943282347242821813e-04 4.304681469297872570e-03
1.000000000000000021e-03 5.277488484914974812e-03
1.258925411794167490e-03 6.471311336950691731e-03
1.584893192461114082e-03 7.936942999163403706e-03
1.995262314968880655e-03 9.736735307386340174e-03
2.511886431509582039e-03 1.194707727325751423e-02
3.162277660168379394e-03 1.466127787218408571e-02
3.981071705534973415e-03 1.799282125996690129e-02
5.011872336272724625e-03 2.207887473301172951e-02
6.309573444801936347e-03 2.708378349046268452e-02
7.943282347242820729e-03 3.320206323886973343e-02
1.000000000000000021e-02 4.066009551314336140e-02
1.258925411794167490e-02 4.971536948753974006e-02
1.584893192461114125e-02 6.065179991655676034e-02
1.995262314968880915e-02 7.376961713711085999e-02
2.511886431509582213e-02 8.936901243005515583e-02
3.162277660168379134e-02 1.077288706821362130e-01
3.981071705534973415e-02 1.290866977550038652e-01
5.011872336272724798e-02 1.536350707639309587e-01
6.309573444801935826e-02 1.815665129520912524e-01
7.943282347242822117e-02 2.132270177893814955e-01
1.000000000000000056e-01 2.494823665805573909e-01
1.258925411794168669e-01 2.924496666132809786e-01
1.584893192461114264e-01 3.467184604664706460e-01
1.995262314968878903e-01 4.208058074695336659e-01
2.511886431509582351e-01 5.273479977424363474e-01
3.162277660168379412e-01 6.786659864309838586e-01
3.981071705534977578e-01 8.757705169314532467e-01
5.011872336272724660e-01 1.098917301479510389e+00
6.309573444801942488e-01 1.314537334469637608e+00
7.943282347242821562e-01 1.495058392222179178e+00
1.000000000000000000e+00 1.630245776320501161e+00
1.258925411794168836e+00 1.723537631919570323e+00
1.584893192461114042e+00 1.783764410654238963e+00
1.995262314968882844e+00 1.819830322570086256e+00
2.511886431509582351e+00 1.838832395852794566e+00
3.162277660168379523e+00 1.845920256963358153e+00
3.981071705534977578e+00 1.844696312131206328e+00
5.011872336272724660e+00 1.837657810333757968e+00
6.309573444801943154e+00 1.826543346539113433e+00
7.943282347242821118e+00 1.812575787650892778e+00
1.000000000000000000e+01 1.796625702071048103e+00
1.258925411794168703e+01 1.779320139729912320e+00
1.584893192461114175e+01 1.761115355982426411e+00
1.995262314968882933e+01 1.742346015456581743e+00
2.511886431509581996e+01 1.723258999212556875e+00
3.162277660168379256e+01 1.704037017917248376e+00
3.981071705534977667e+01 1.684815371613458623e+00
5.011872336272725192e+01 1.665694023201848228e+00
6.309573444801942799e+01 1.646746412074150623e+00
7.943282347242821118e+01 1.628025962578271812e+00
1.000000000000000000e+02 1.609570937481165087e+00
1.258925411794168809e+02 1.591408086921441978e+00
1.584893192461114211e+02 1.573555410167508661e+00
1.995262314968883004e+02 1.556024257133034050e+00
2.511886431509582280e+02 1.538820934225539006e+00
3.162277660168379612e+02 1.521947935345406622e+00
3.981071705534977241e+02 1.505404887681202508e+00
5.011872336272724624e+02 1.489189279432070023e+00
6.309573444801942514e+02 1.473297020120738487e+00
7.943282347242821970e+02 1.457722871982994661e+00
1.000000000000000000e+03 1.442460781828996064e+00
