# Supplementary material for: Efficient conversion of chemical energy into mechanical work by Hsp70 chaperones
Source: eLife. 2019 Dec 17;8:e48491. doi: 10.7554/eLife.48491 (PMC7000219; doi:10.7554/eLife.48491)
Supplement: Figure 6—source data 1. [file elife-48491-fig6-data1.zip › Fig6/Fig_6_top_panel/Effectiveness4.dat]

1.000000000000000082e-05 0.000000000000000000e+00
1.258925411794166114e-05 7.636413684362802529e-05
1.584893192461114123e-05 1.625313750004732394e-04
1.995262314968878622e-05 2.614286649090576814e-04
2.511886431509582188e-05 3.764931235737727306e-04
3.162277660168379530e-05 5.118185071764912728e-04
3.981071705534969458e-05 6.723275675036832766e-04
5.011872336272725140e-05 8.639783294222135208e-04
6.309573444801929300e-05 1.094013465895130434e-03
7.943282347242822084e-05 1.371263527052482122e-03
1.000000000000000048e-04 1.706516799696934476e-03
1.258925411794167436e-04 2.112971043230394037e-03
1.584893192461114190e-04 2.606785277824640382e-03
1.995262314968878758e-04 3.207753175066381350e-03
2.511886431509582256e-04 3.940123353814865663e-03
3.162277660168379394e-04 4.833595847799548872e-03
3.981071705534973523e-04 5.924527851414874979e-03
5.011872336272725275e-04 7.257384953524885322e-03
6.309573444801929842e-04 8.886475376043411270e-03
7.943282347242821813e-04 1.087800249083316698e-02
1.000000000000000021e-03 1.331246228356765954e-02
1.258925411794167490e-03 1.628739309227611107e-02
1.584893192461114082e-03 1.992044828391174513e-02
1.995262314968880655e-03 2.435269899400739624e-02
2.511886431509582039e-03 2.975197051975592838e-02
3.162277660168379394e-03 3.631585579547748355e-02
3.981071705534973415e-03 4.427381439021789433e-02
5.011872336272724625e-03 5.388744179726508154e-02
6.309573444801936347e-03 6.544758507934070324e-02
7.943282347242820729e-03 7.926653236560465832e-02
1.000000000000000021e-02 9.566313817217003690e-02
1.258925411794167490e-02 1.149387056532861495e-01
1.584893192461114125e-02 1.373421110417288038e-01
1.995262314968880915e-02 1.630244921433419425e-01
2.511886431509582213e-02 1.919872006461131320e-01
3.162277660168379134e-02 2.240315724915117879e-01
3.981071705534973415e-02 2.587245600758861785e-01
5.011872336272724798e-02 2.953988057869718076e-01
6.309573444801935826e-02 3.332078710627398577e-01
7.943282347242822117e-02 3.712575353301973413e-01
1.000000000000000056e-01 4.088359954434336307e-01
1.258925411794168669e-01 4.457733081810652531e-01
1.584893192461114264e-01 4.829639924268148143e-01
1.995262314968878903e-01 5.230330007443888540e-01
2.511886431509582351e-01 5.708887788646581640e-01
3.162277660168379412e-01 6.333895668786576616e-01
3.981071705534977578e-01 7.169604667728758374e-01
5.011872336272724660e-01 8.231347975800828998e-01
6.309573444801942488e-01 9.451703298786340302e-01
7.943282347242821562e-01 1.069947630727293930e+00
1.000000000000000000e+00 1.184277635887034830e+00
1.258925411794168836e+00 1.279973997677573916e+00
1.584893192461114042e+00 1.354615242166601785e+00
1.995262314968882844e+00 1.409601112530916245e+00
2.511886431509582351e+00 1.447976543117315940e+00
3.162277660168379523e+00 1.473055835282201409e+00
3.981071705534977578e+00 1.487803093953710354e+00
5.011872336272724660e+00 1.494651967240036461e+00
6.309573444801943154e+00 1.495520562539434328e+00
7.943282347242821118e+00 1.491891563547514954e+00
1.000000000000000000e+01 1.484901303283284069e+00
1.258925411794168703e+01 1.475417986379492064e+00
1.584893192461114175e+01 1.464104621075035695e+00
1.995262314968882933e+01 1.451467765822971545e+00
2.511886431509581996e+01 1.437894684427946990e+00
3.162277660168379256e+01 1.423681510352909241e+00
3.981071705534977667e+01 1.409054590585493649e+00
5.011872336272725192e+01 1.394186697418538401e+00
6.309573444801942799e+01 1.379209382813478157e+00
7.943282347242821118e+01 1.364222426580063319e+00
1.000000000000000000e+02 1.349301086465607868e+00
1.258925411794168809e+02 1.334501678375716649e+00
1.584893192461114211e+02 1.319865882483917119e+00
1.995262314968883004e+02 1.305424073286467479e+00
2.511886431509582280e+02 1.291197899276905314e+00
3.162277660168379612e+02 1.277202283972512120e+00
3.981071705534977241e+02 1.263446979570772122e+00
5.011872336272724624e+02 1.249937773991090184e+00
6.309573444801942514e+02 1.236677428895968323e+00
7.943282347242821970e+02 1.223666408622052781e+00
1.000000000000000000e+03 1.210903446421460306e+00
