# Supplementary material for: Efficient conversion of chemical energy into mechanical work by Hsp70 chaperones
Source: eLife. 2019 Dec 17;8:e48491. doi: 10.7554/eLife.48491 (PMC7000219; doi:10.7554/eLife.48491)
Supplement: Figure 6—source data 1. [file elife-48491-fig6-data1.zip › Fig6/Fig_6_top_panel/Effectiveness5.dat]

1.000000000000000082e-05 0.000000000000000000e+00
1.258925411794166114e-05 1.428632110104221454e-05
1.584893192461114123e-05 3.040801272799631422e-05
1.995262314968878622e-05 4.891353445243000920e-05
2.511886431509582188e-05 7.044730353005289683e-05
3.162277660168379530e-05 9.577737839955031540e-05
3.981071705534969458e-05 1.258281374109132436e-04
5.011872336272725140e-05 1.617195390968246367e-04
6.309573444801929300e-05 2.048148080870699096e-04
7.943282347242822084e-05 2.567787553200846220e-04
1.000000000000000048e-04 3.196494259242397000e-04
1.258925411794167436e-04 3.959263935290844314e-04
1.584893192461114190e-04 4.886798213725239252e-04
1.995262314968878758e-04 6.016854301733574623e-04
2.511886431509582256e-04 7.395918133734699770e-04
3.162277660168379394e-04 9.081281995130698189e-04
3.981071705534973523e-04 1.114362886267648714e-03
5.011872336272725275e-04 1.367025298485215938e-03
6.309573444801929842e-04 1.676908134099822784e-03
7.943282347242821813e-04 2.057370587668998739e-03
1.000000000000000021e-03 2.524969468779716172e-03
1.258925411794167490e-03 3.100252503357387411e-03
1.584893192461114082e-03 3.808757593385229262e-03
1.995262314968880655e-03 4.682273661985710857e-03
2.511886431509582039e-03 5.760433123208385901e-03
3.162277660168379394e-03 7.092722819344225368e-03
3.981071705534973415e-03 8.741018590767897847e-03
5.011872336272724625e-03 1.078276647263239421e-02
6.309573444801936347e-03 1.331494728901671740e-02
7.943282347242820729e-03 1.645896599140554001e-02
1.000000000000000021e-02 2.036659682166773108e-02
1.258925411794167490e-02 2.522708790172546733e-02
1.584893192461114125e-02 3.127549466442133830e-02
1.995262314968880915e-02 3.880231617449488024e-02
2.511886431509582213e-02 4.816468140449423063e-02
3.162277660168379134e-02 5.979999122800724876e-02
3.981071705534973415e-02 7.424477329201767395e-02
5.011872336272724798e-02 9.216597638727375141e-02
6.309573444801935826e-02 1.144214664224917355e-01
7.943282347242822117e-02 1.421839330137365520e-01
1.000000000000000056e-01 1.771862887746737392e-01
1.258925411794168669e-01 2.221544274005032293e-01
1.584893192461114264e-01 2.814029004263152167e-01
1.995262314968878903e-01 3.612059766458648458e-01
2.511886431509582351e-01 4.688222222009126305e-01
3.162277660168379412e-01 6.086871145692666074e-01
3.981071705534977578e-01 7.764792639031445898e-01
5.011872336272724660e-01 9.565605683804440096e-01
6.309573444801942488e-01 1.127953298854510455e+00
7.943282347242821562e-01 1.274409875222574096e+00
1.000000000000000000e+00 1.389368954037963233e+00
1.258925411794168836e+00 1.474064641897047778e+00
1.584893192461114042e+00 1.533378025313904214e+00
1.995262314968882844e+00 1.572843960202436220e+00
2.511886431509582351e+00 1.597311527838854328e+00
3.162277660168379523e+00 1.610611624107899376e+00
3.981071705534977578e+00 1.615640407701192327e+00
5.011872336272724660e+00 1.614552393002848696e+00
6.309573444801943154e+00 1.608946182366254085e+00
7.943282347242821118e+00 1.600011953549222543e+00
1.000000000000000000e+01 1.588640678969460041e+00
1.258925411794168703e+01 1.575503051100823892e+00
1.584893192461114175e+01 1.561106299046597590e+00
1.995262314968882933e+01 1.545835327657190561e+00
2.511886431509581996e+01 1.529982796955120961e+00
3.162277660168379256e+01 1.513771351003749155e+00
3.981071705534977667e+01 1.497370211263775008e+00
5.011872336272725192e+01 1.480907672572598477e+00
6.309573444801942799e+01 1.464480582935602238e+00
7.943282347242821118e+01 1.448161578228793545e+00
1.000000000000000000e+02 1.432004629838034893e+00
1.258925411794168809e+02 1.416049314534900461e+00
1.584893192461114211e+02 1.400324110359651986e+00
1.995262314968883004e+02 1.384848946223814714e+00
2.511886431509582280e+02 1.369637177345791601e+00
3.162277660168379612e+02 1.354697117492240643e+00
3.981071705534977241e+02 1.340033228238152185e+00
5.011872336272724624e+02 1.325647042260928332e+00
6.309573444801942514e+02 1.311537880067110917e+00
7.943282347242821970e+02 1.297703406092861167e+00
1.000000000000000000e+03 1.284140059792242994e+00
