# Supplementary material for: Efficient conversion of chemical energy into mechanical work by Hsp70 chaperones
Source: eLife. 2019 Dec 17;8:e48491. doi: 10.7554/eLife.48491 (PMC7000219; doi:10.7554/eLife.48491)
Supplement: Figure 6—source data 1. [file elife-48491-fig6-data1.zip › Fig6/Fig_6_top_panel/Effectiveness6.dat]

1.000000000000000082e-05 0.000000000000000000e+00
1.258925411794166114e-05 3.883700502218316407e-05
1.584893192461114123e-05 8.266141238621472207e-05
1.995262314968878622e-05 1.329629246460424638e-04
2.511886431509582188e-05 1.914913599645872311e-04
3.162277660168379530e-05 2.603315030643465122e-04
3.981071705534969458e-05 3.419913149294109313e-04
5.011872336272725140e-05 4.395076936194068705e-04
6.309573444801929300e-05 5.565746152608074719e-04
7.943282347242822084e-05 6.976993747105411084e-04
1.000000000000000048e-04 8.683938075610764598e-04
1.258925411794167436e-04 1.075408837677452279e-03
1.584893192461114190e-04 1.327022501644081710e-03
1.995262314968878758e-04 1.633393804673031894e-03
2.511886431509582256e-04 2.006997414225994165e-03
3.162277660168379394e-04 2.463157348056584962e-03
3.981071705534973523e-04 3.020701488251211798e-03
5.011872336272725275e-04 3.702762932281494258e-03
6.309573444801929842e-04 4.537758758415757522e-03
7.943282347242821813e-04 5.560581440715130393e-03
1.000000000000000021e-03 6.814042287366595986e-03
1.258925411794167490e-03 8.350608740003840139e-03
1.584893192461114082e-03 1.023447610465422902e-02
1.995262314968880655e-03 1.254400577470611566e-02
2.511886431509582039e-03 1.537454050785524301e-02
3.162277660168379394e-03 1.884156385272277301e-02
3.981071705534973415e-03 2.308409216906256306e-02
5.011872336272724625e-03 2.826805598142684978e-02
6.309573444801936347e-03 3.458922168351171583e-02
7.943282347242820729e-03 4.227490678584753386e-02
1.000000000000000021e-02 5.158335094146791755e-02
1.258925411794167490e-02 6.279916356637840757e-02
1.584893192461114125e-02 7.622290504655936105e-02
1.995262314968880915e-02 9.215283869608509315e-02
2.511886431509582213e-02 1.108576686200064970e-01
3.162277660168379134e-02 1.325413138206013586e-01
3.981071705534973415e-02 1.573052921533648341e-01
5.011872336272724798e-02 1.851220481853323163e-01
6.309573444801935826e-02 2.158446892100673031e-01
7.943282347242822117e-02 2.492966910816470927e-01
1.000000000000000056e-01 2.855108750314778177e-01
1.258925411794168669e-01 3.252162959147613108e-01
1.584893192461114264e-01 3.706701384254831311e-01
1.995262314968878903e-01 4.267726965776504344e-01
2.511886431509582351e-01 5.018183911325291291e-01
3.162277660168379412e-01 6.061277908703073258e-01
3.981071705534977578e-01 7.465200673990519675e-01
5.011872336272724660e-01 9.183604799217703896e-01
6.309573444801942488e-01 1.103286899725208103e+00
7.943282347242821562e-01 1.277831455804373295e+00
1.000000000000000000e+00 1.425088010051112075e+00
1.258925411794168836e+00 1.539039332823340267e+00
1.584893192461114042e+00 1.621638047873669386e+00
1.995262314968882844e+00 1.678273206917058946e+00
2.511886431509582351e+00 1.714792148499220126e+00
3.162277660168379523e+00 1.736240056520140129e+00
3.981071705534977578e+00 1.746574430051740734e+00
5.011872336272724660e+00 1.748770122878821498e+00
6.309573444801943154e+00 1.745024677094523025e+00
7.943282347242821118e+00 1.736953719381832961e+00
1.000000000000000000e+01 1.725746823168630817e+00
1.258925411794168703e+01 1.712283583170171708e+00
1.584893192461114175e+01 1.697217680294759168e+00
1.995262314968882933e+01 1.681037229174353165e+00
2.511886431509581996e+01 1.664108136557821416e+00
3.162277660168379256e+01 1.646705433466435275e+00
3.981071705534977667e+01 1.629036099761414835e+00
5.011872336272725192e+01 1.611255838363622628e+00
6.309573444801942799e+01 1.593481510639784382e+00
7.943282347242821118e+01 1.575800430111500283e+00
1.000000000000000000e+02 1.558277358604024831e+00
1.258925411794168809e+02 1.540959805981415354e+00
1.584893192461114211e+02 1.523882066207227215e+00
1.995262314968883004e+02 1.507068304604593623e+00
2.511886431509582280e+02 1.490534927788428110e+00
3.162277660168379612e+02 1.474292408047185532e+00
3.981071705534977241e+02 1.458346690735236262e+00
5.011872336272724624e+02 1.442700281611676516e+00
6.309573444801942514e+02 1.427353087687220690e+00
7.943282347242821970e+02 1.412303067708002846e+00
1.000000000000000000e+03 1.397546735300822185e+00
