# Supplementary material for: Efficient conversion of chemical energy into mechanical work by Hsp70 chaperones
Source: eLife. 2019 Dec 17;8:e48491. doi: 10.7554/eLife.48491 (PMC7000219; doi:10.7554/eLife.48491)
Supplement: Figure 6—source data 1. [file elife-48491-fig6-data1.zip › Fig6/Fig_6_top_panel/Effectiveness7.dat]

1.000000000000000082e-05 0.000000000000000000e+00
1.258925411794166114e-05 4.019816195755013087e-05
1.584893192461114123e-05 8.555870860939857199e-05
1.995262314968878622e-05 1.376236702576332156e-04
2.511886431509582188e-05 1.982043776777524095e-04
3.162277660168379530e-05 2.694589738977170093e-04
3.981071705534969458e-05 3.539837732236920942e-04
5.011872336272725140e-05 4.549228183342805126e-04
6.309573444801929300e-05 5.761006504988318462e-04
7.943282347242822084e-05 7.221842401494894424e-04
1.000000000000000048e-04 8.988812419144420664e-04
1.258925411794167436e-04 1.113183275544663486e-03
1.584893192461114190e-04 1.373664840994989495e-03
1.995262314968878758e-04 1.690850812624004797e-03
2.511886431509582256e-04 2.077668292096010536e-03
3.162277660168379394e-04 2.550002000941583614e-03
3.981071705534973523e-04 3.127376421573938806e-03
5.011872336272725275e-04 3.833792576788138014e-03
6.309573444801929842e-04 4.698752632287697510e-03
7.943282347242821813e-04 5.758511237507104273e-03
1.000000000000000021e-03 7.057598263469396470e-03
1.258925411794167490e-03 8.650662491920084463e-03
1.584893192461114082e-03 1.060468825658753347e-02
1.995262314968880655e-03 1.300163421706207120e-02
2.511886431509582039e-03 1.594153062627527012e-02
3.162277660168379394e-03 1.954604104024370431e-02
3.981071705534973415e-03 2.396243487993789806e-02
5.011872336272724625e-03 2.936781228615308048e-02
6.309573444801936347e-03 3.597325166848969191e-02
7.943282347242820729e-03 4.402729193419646636e-02
1.000000000000000021e-02 5.381780396169831560e-02
1.258925411794167490e-02 6.567086946656357227e-02
1.584893192461114125e-02 7.994486107452515589e-02
1.995262314968880915e-02 9.701772866587045352e-02
2.511886431509582213e-02 1.172659812558795589e-01
3.162277660168379134e-02 1.410357467779657092e-01
3.981071705534973415e-02 1.686106704693707548e-01
5.011872336272724798e-02 2.001895904979828222e-01
6.309573444801935826e-02 2.358999869085969814e-01
7.943282347242822117e-02 2.758905480134506982e-01
1.000000000000000056e-01 3.205615292823350004e-01
1.258925411794168669e-01 3.709823955382625660e-01
1.584893192461114264e-01 4.294534149878190266e-01
1.995262314968878903e-01 4.998863580186466704e-01
2.511886431509582351e-01 5.871821316311423011e-01
3.162277660168379412e-01 6.945928335080951976e-01
3.981071705534977578e-01 8.195532762335668853e-01
5.011872336272724660e-01 9.516497173534972376e-01
6.309573444801942488e-01 1.076378202806637319e+00
7.943282347242821562e-01 1.182123717607489022e+00
1.000000000000000000e+00 1.264038651796033363e+00
1.258925411794168836e+00 1.323043045052681332e+00
1.584893192461114042e+00 1.362886176356946200e+00
1.995262314968882844e+00 1.387863634504473920e+00
2.511886431509582351e+00 1.401742081592506572e+00
3.162277660168379523e+00 1.407477787412189318e+00
3.981071705534977578e+00 1.407279620223697458e+00
5.011872336272724660e+00 1.402767018720994407e+00
6.309573444801943154e+00 1.395123148233957888e+00
7.943282347242821118e+00 1.385215843914792577e+00
1.000000000000000000e+01 1.373685990449045713e+00
1.258925411794168703e+01 1.361010252207879079e+00
1.584893192461114175e+01 1.347545332852767341e+00
1.995262314968882933e+01 1.333559381710165193e+00
2.511886431509581996e+01 1.319254528872624288e+00
3.162277660168379256e+01 1.304783264721841363e+00
3.981071705534977667e+01 1.290260496303432536e+00
5.011872336272725192e+01 1.275772522254021712e+00
6.309573444801942799e+01 1.261383778076069051e+00
7.943282347242821118e+01 1.247141945528690510e+00
1.000000000000000000e+02 1.233081847146437315e+00
1.258925411794168809e+02 1.219228429316564721e+00
1.584893192461114211e+02 1.205599055834436939e+00
1.995262314968883004e+02 1.192205276306809836e+00
2.511886431509582280e+02 1.179054192443791393e+00
3.162277660168379612e+02 1.166149515146868598e+00
3.981071705534977241e+02 1.153492383043812186e+00
5.011872336272724624e+02 1.141081996501644547e+00
6.309573444801942514e+02 1.128916108627600945e+00
7.943282347242821970e+02 1.116991405263488168e+00
1.000000000000000000e+03 1.105303798722475195e+00
