# Supplementary material for: Efficient conversion of chemical energy into mechanical work by Hsp70 chaperones
Source: eLife. 2019 Dec 17;8:e48491. doi: 10.7554/eLife.48491 (PMC7000219; doi:10.7554/eLife.48491)
Supplement: Figure 6—source data 1. [file elife-48491-fig6-data1.zip › Fig6/Fig_6_top_panel/Effectiveness8.dat]

1.000000000000000082e-05 0.000000000000000000e+00
1.258925411794166114e-05 4.819616963644518764e-05
1.584893192461114123e-05 1.025813459093743042e-04
1.995262314968878622e-05 1.650040457656922420e-04
2.511886431509582188e-05 2.376354791715913595e-04
3.162277660168379530e-05 3.230623799720927351e-04
3.981071705534969458e-05 4.243963830305554682e-04
5.011872336272725140e-05 5.454051336025523070e-04
6.309573444801929300e-05 6.906710953350614747e-04
7.943282347242822084e-05 8.657851147006289782e-04
1.000000000000000048e-04 1.077583219970294380e-03
1.258925411794167436e-04 1.334436914734305922e-03
1.584893192461114190e-04 1.646609418643306920e-03
1.995262314968878758e-04 2.026692964031660132e-03
2.511886431509582256e-04 2.490145431728537501e-03
3.162277660168379394e-04 3.055948341104976033e-03
3.981071705534973523e-04 3.747412504290091768e-03
5.011872336272725275e-04 4.593162444501246167e-03
6.309573444801929842e-04 5.628335761211024704e-03
7.943282347242821813e-04 6.896038557504658058e-03
1.000000000000000021e-03 8.449101973433285895e-03
1.258925411794167490e-03 1.035218625607064145e-02
1.584893192461114082e-03 1.268427499902824787e-02
1.995262314968880655e-03 1.554158883588343740e-02
2.511886431509582039e-03 1.904091804132358387e-02
3.162277660168379394e-03 2.332331669033501503e-02
3.981071705534973415e-03 2.855800236735727554e-02
5.011872336272724625e-03 3.494614579468768162e-02
6.309573444801936347e-03 4.272399371486947095e-02
7.943282347242820729e-03 5.216443280424704759e-02
1.000000000000000021e-02 6.357568538718919027e-02
1.258925411794167490e-02 7.729540217188204942e-02
1.584893192461114125e-02 9.367816581686566613e-02
1.995262314968880915e-02 1.130746923936440662e-01
2.511886431509582213e-02 1.358023742269996725e-01
3.162277660168379134e-02 1.621099868144669220e-01
3.981071705534973415e-02 1.921451497225208915e-01
5.011872336272724798e-02 2.259419476293400564e-01
6.309573444801935826e-02 2.634576103398585389e-01
7.943282347242822117e-02 3.046991595708630762e-01
1.000000000000000056e-01 3.499869240225054190e-01
1.258925411794168669e-01 4.003832803002381757e-01
1.584893192461114264e-01 4.582251714049647706e-01
1.995262314968878903e-01 5.274548311461644268e-01
2.511886431509582351e-01 6.130231688344829344e-01
3.162277660168379412e-01 7.184647728378711351e-01
3.981071705534977578e-01 8.419703719052000768e-01
5.011872336272724660e-01 9.741053573397560061e-01
6.309573444801942488e-01 1.100793162293701943e+00
7.943282347242821562e-01 1.209926412279177965e+00
1.000000000000000000e+00 1.295727395358573730e+00
1.258925411794168836e+00 1.358371759430665238e+00
1.584893192461114042e+00 1.401254080635683019e+00
1.995262314968882844e+00 1.428601696209693683e+00
2.511886431509582351e+00 1.444247424652334022e+00
3.162277660168379523e+00 1.451252062544034160e+00
3.981071705534977578e+00 1.451925534290771536e+00
5.011872336272724660e+00 1.447972305347558164e+00
6.309573444801943154e+00 1.440643694865906266e+00
7.943282347242821118e+00 1.430861391650439352e+00
1.000000000000000000e+01 1.419308767128766746e+00
1.258925411794168703e+01 1.406496064591492345e+00
1.584893192461114175e+01 1.392806564687667503e+00
1.995262314968882933e+01 1.378529452880562056e+00
2.511886431509581996e+01 1.363883487890751089e+00
3.162277660168379256e+01 1.349034273985888488e+00
3.981071705534977667e+01 1.334107028787977045e+00
5.011872336272725192e+01 1.319196128673954860e+00
6.309573444801942799e+01 1.304372312366397280e+00
7.943282347242821118e+01 1.289688158209589819e+00
1.000000000000000000e+02 1.275182273283088419e+00
1.258925411794168809e+02 1.260882511675859075e+00
1.584893192461114211e+02 1.246808455232358614e+00
1.995262314968883004e+02 1.232973330500112485e+00
2.511886431509582280e+02 1.219385492585023600e+00
3.162277660168379612e+02 1.206049575065707202e+00
3.981071705534977241e+02 1.192967381672840332e+00
5.011872336272724624e+02 1.180138577835270652e+00
6.309573444801942514e+02 1.167561226862730006e+00
7.943282347242821970e+02 1.155232205371575338e+00
1.000000000000000000e+03 1.143147524768493462e+00
