# Supplementary material for: Efficient conversion of chemical energy into mechanical work by Hsp70 chaperones
Source: eLife. 2019 Dec 17;8:e48491. doi: 10.7554/eLife.48491 (PMC7000219; doi:10.7554/eLife.48491)
Supplement: Figure 6—source data 1. [file elife-48491-fig6-data1.zip › Fig6/Fig_6_top_panel/Effectiveness9.dat]

1.000000000000000082e-05 0.000000000000000000e+00
1.258925411794166114e-05 3.309709246564723859e-05
1.584893192461114123e-05 7.044592376665563831e-05
1.995262314968878622e-05 1.133169441676020904e-04
2.511886431509582188e-05 1.632028123752018176e-04
3.162277660168379530e-05 2.218824772136277325e-04
3.981071705534969458e-05 2.914968030143863520e-04
5.011872336272725140e-05 3.746393981258249123e-04
6.309573444801929300e-05 4.744668949199324238e-04
7.943282347242822084e-05 5.948337612671395110e-04
1.000000000000000048e-04 7.404578253115477564e-04
1.258925411794167436e-04 9.171241147458895036e-04
1.584893192461114190e-04 1.131936418608982600e-03
1.995262314968878758e-04 1.393628268962111318e-03
2.511886431509582256e-04 1.712947936070691917e-03
3.162277660168379394e-04 2.103135696565599806e-03
3.981071705534973523e-04 2.580516279143678371e-03
5.011872336272725275e-04 3.165235282837593374e-03
6.309573444801929842e-04 3.882175833002222184e-03
7.943282347242821813e-04 4.762101192340199678e-03
1.000000000000000021e-03 5.843080939928171381e-03
1.258925411794167490e-03 7.172273135909474490e-03
1.584893192461114082e-03 8.808152952409022823e-03
1.995262314968880655e-03 1.082329953767505355e-02
2.511886431509582039e-03 1.330787646646034578e-02
3.162277660168379394e-03 1.637396429307821227e-02
3.981071705534973415e-03 2.016092043268292305e-02
5.011872336272724625e-03 2.484194014203427656e-02
6.309573444801936347e-03 3.063195196368485862e-02
7.943282347242820729e-03 3.779686732295319679e-02
1.000000000000000021e-02 4.666396435301713858e-02
1.258925411794167490e-02 5.763274637509505083e-02
1.584893192461114125e-02 7.118488495256279636e-02
1.995262314968880915e-02 8.789075544896848835e-02
2.511886431509582213e-02 1.084086089472893755e-01
3.162277660168379134e-02 1.334708823070266392e-01
3.981071705534973415e-02 1.638514302399844969e-01
5.011872336272724798e-02 2.003095499132982460e-01
6.309573444801935826e-02 2.435148001752090452e-01
7.943282347242822117e-02 2.939740402533239649e-01
1.000000000000000056e-01 3.520073063333837293e-01
1.258925411794168669e-01 4.178358801748258688e-01
1.584893192461114264e-01 4.918120137320877716e-01
1.995262314968878903e-01 5.746753349511420916e-01
2.511886431509582351e-01 6.674662369089113811e-01
3.162277660168379412e-01 7.706052503597340397e-01
3.981071705534977578e-01 8.821932345758551897e-01
5.011872336272724660e-01 9.968376970100714107e-01
6.309573444801942488e-01 1.106672667041814995e+00
7.943282347242821562e-01 1.204279929746820743e+00
1.000000000000000000e+00 1.285172592350848797e+00
1.258925411794168836e+00 1.348273882087175801e+00
1.584893192461114042e+00 1.394903647918384060e+00
1.995262314968882844e+00 1.427490257959355802e+00
2.511886431509582351e+00 1.448671198785802972e+00
3.162277660168379523e+00 1.460846901403482834e+00
3.981071705534977578e+00 1.466030662313628552e+00
5.011872336272724660e+00 1.465843790629439924e+00
6.309573444801943154e+00 1.461565664970935430e+00
7.943282347242821118e+00 1.454195867630029504e+00
1.000000000000000000e+01 1.444511662194847723e+00
1.258925411794168703e+01 1.433115999989146294e+00
1.584893192461114175e+01 1.420475920764121769e+00
1.995262314968882933e+01 1.406952701885988644e+00
2.511886431509581996e+01 1.392825353295780832e+00
3.162277660168379256e+01 1.378308884188127914e+00
3.981071705534977667e+01 1.363568502878003130e+00
5.011872336272725192e+01 1.348730662638032207e+00
6.309573444801942799e+01 1.333891661320818489e+00
7.943282347242821118e+01 1.319124341611871198e+00
1.000000000000000000e+02 1.304483314527612237e+00
1.258925411794168809e+02 1.290009033325306032e+00
1.584893192461114211e+02 1.275730971600919750e+00
1.995262314968883004e+02 1.261670102774756330e+00
2.511886431509582280e+02 1.247840834425492762e+00
3.162277660168379612e+02 1.234252517032402352e+00
3.981071705534977241e+02 1.220910620357256615e+00
5.011872336272724624e+02 1.207817650215407212e+00
6.309573444801942514e+02 1.194973862434291156e+00
7.943282347242821970e+02 1.182377818361636246e+00
1.000000000000000000e+03 1.170026816584185170e+00
