# Supplementary material for: Efficient conversion of chemical energy into mechanical work by Hsp70 chaperones
Source: eLife. 2019 Dec 17;8:e48491. doi: 10.7554/eLife.48491 (PMC7000219; doi:10.7554/eLife.48491)
Supplement: Source data 1. [file elife-48491-data1.zip]

Archive with 2 entries (1 files):
- Hsp70Unfoldase-master/
- Hsp70Unfoldase-master/FilesHsp70Thermo_smaller.zip
