# Supplementary material for: Efficient conversion of chemical energy into mechanical work by Hsp70 chaperones
Source: eLife. 2019 Dec 17;8:e48491. doi: 10.7554/eLife.48491 (PMC7000219; doi:10.7554/eLife.48491)
Supplement: Appendix 1—figure 1—source data 1. [file elife-48491-app1-fig1-data1.zip]

Archive with 7 entries (6 files):
- FigAppendix1/
- FigAppendix1/Histogram_100mMKCl-1.txt
- FigAppendix1/Histogram_100mMKCl-2.txt
- FigAppendix1/Histogram_5mMKCl-1.txt
- FigAppendix1/Histogram_5mMKCl-2.txt
- FigAppendix1/Histogram_5mMKCl-3.txt
- FigAppendix1/Histogram_5mMKCl-4.txt
