# Supplementary material for: Efficient conversion of chemical energy into mechanical work by Hsp70 chaperones
Source: eLife. 2019 Dec 17;8:e48491. doi: 10.7554/eLife.48491 (PMC7000219; doi:10.7554/eLife.48491)
Supplement: Appendix 1—figure 1—source data 1. [file elife-48491-app1-fig1-data1.zip › FigAppendix1/Histogram_100mMKCl-1.txt]

{-0.235	0	0.03}
{-0.20500000000000002	1	0.03}
{-0.175	4	0.03}
{-0.14500000000000002	14	0.03}
{-0.11499999999999999	27	0.03}
{-0.08500000000000002	45	0.03}
{-0.05499999999999999	76	0.03}
{-0.025000000000000022	99	0.03}
{0.0050000000000000044	125	0.03}
{0.034999999999999976	136	0.03}
{0.065	174	0.03}
{0.09499999999999997	191	0.03}
{0.125	238	0.03}
{0.15499999999999997	258	0.03}
{0.185	285	0.03}
{0.21499999999999997	289	0.03}
{0.245	348	0.03}
{0.275	326	0.03}
{0.30499999999999994	341	0.03}
{0.33499999999999996	412	0.03}
{0.365	390	0.03}
{0.395	410	0.03}
{0.42499999999999993	402	0.03}
{0.45499999999999996	436	0.03}
{0.485	399	0.03}
{0.515	384	0.03}
{0.5449999999999999	383	0.03}
{0.575	346	0.03}
{0.605	316	0.03}
{0.635	298	0.03}
{0.6649999999999999	236	0.03}
{0.695	203	0.03}
{0.725	121	0.03}
{0.7549999999999999	119	0.03}
{0.7849999999999999	114	0.03}
{0.815	73	0.03}
{0.845	44	0.03}
{0.875	54	0.03}
{0.905	45	0.03}
{0.935	23	0.03}
{0.9649999999999999	21	0.03}
{0.9949999999999999	21	0.03}
{1.025	12	0.03}
{1.055	8	0.03}
{1.085	3	0.03}
