# Supplementary material for: Efficient conversion of chemical energy into mechanical work by Hsp70 chaperones
Source: eLife. 2019 Dec 17;8:e48491. doi: 10.7554/eLife.48491 (PMC7000219; doi:10.7554/eLife.48491)
Supplement: Appendix 1—figure 1—source data 1. [file elife-48491-app1-fig1-data1.zip › FigAppendix1/Histogram_100mMKCl-2.txt]

{-0.235	0	0.03}
{-0.20500000000000002	0	0.03}
{-0.175	0	0.03}
{-0.14500000000000002	1	0.03}
{-0.11499999999999999	1	0.03}
{-0.08500000000000002	6	0.03}
{-0.05499999999999999	14	0.03}
{-0.025000000000000022	37	0.03}
{0.0050000000000000044	43	0.03}
{0.034999999999999976	59	0.03}
{0.065	76	0.03}
{0.09499999999999997	123	0.03}
{0.125	117	0.03}
{0.15499999999999997	148	0.03}
{0.185	164	0.03}
{0.21499999999999997	209	0.03}
{0.245	190	0.03}
{0.275	207	0.03}
{0.30499999999999994	271	0.03}
{0.33499999999999996	252	0.03}
{0.365	241	0.03}
{0.395	226	0.03}
{0.42499999999999993	233	0.03}
{0.45499999999999996	243	0.03}
{0.485	233	0.03}
{0.515	249	0.03}
{0.5449999999999999	205	0.03}
{0.575	178	0.03}
{0.605	170	0.03}
{0.635	142	0.03}
{0.6649999999999999	117	0.03}
{0.695	90	0.03}
{0.725	65	0.03}
{0.7549999999999999	53	0.03}
{0.7849999999999999	63	0.03}
{0.815	41	0.03}
{0.845	30	0.03}
{0.875	18	0.03}
{0.905	22	0.03}
{0.935	15	0.03}
{0.9649999999999999	22	0.03}
{0.9949999999999999	15	0.03}
{1.025	13	0.03}
{1.055	3	0.03}
{1.085	1	0.03}
