# Supplementary material for: Efficient conversion of chemical energy into mechanical work by Hsp70 chaperones
Source: eLife. 2019 Dec 17;8:e48491. doi: 10.7554/eLife.48491 (PMC7000219; doi:10.7554/eLife.48491)
Supplement: Appendix 1—figure 1—source data 1. [file elife-48491-app1-fig1-data1.zip › FigAppendix1/Histogram_5mMKCl-1.txt]

{-0.235	0	0.03}
{-0.20500000000000002	0	0.03}
{-0.175	0	0.03}
{-0.14500000000000002	0	0.03}
{-0.11499999999999999	2	0.03}
{-0.08500000000000002	5	0.03}
{-0.05499999999999999	11	0.03}
{-0.025000000000000022	54	0.03}
{0.0050000000000000044	84	0.03}
{0.034999999999999976	133	0.03}
{0.065	141	0.03}
{0.09499999999999997	230	0.03}
{0.125	282	0.03}
{0.15499999999999997	319	0.03}
{0.185	391	0.03}
{0.21499999999999997	396	0.03}
{0.245	458	0.03}
{0.275	432	0.03}
{0.30499999999999994	422	0.03}
{0.33499999999999996	385	0.03}
{0.365	367	0.03}
{0.395	339	0.03}
{0.42499999999999993	326	0.03}
{0.45499999999999996	362	0.03}
{0.485	314	0.03}
{0.515	264	0.03}
{0.5449999999999999	246	0.03}
{0.575	238	0.03}
{0.605	213	0.03}
{0.635	153	0.03}
{0.6649999999999999	133	0.03}
{0.695	100	0.03}
{0.725	88	0.03}
{0.7549999999999999	69	0.03}
{0.7849999999999999	56	0.03}
{0.815	41	0.03}
{0.845	31	0.03}
{0.875	42	0.03}
{0.905	23	0.03}
{0.935	35	0.03}
{0.9649999999999999	23	0.03}
{0.9949999999999999	20	0.03}
{1.025	26	0.03}
{1.055	10	0.03}
{1.085	5	0.03}
