# Supplementary material for: Efficient conversion of chemical energy into mechanical work by Hsp70 chaperones
Source: eLife. 2019 Dec 17;8:e48491. doi: 10.7554/eLife.48491 (PMC7000219; doi:10.7554/eLife.48491)
Supplement: Appendix 1—figure 1—source data 1. [file elife-48491-app1-fig1-data1.zip › FigAppendix1/Histogram_5mMKCl-2.txt]

{-0.235	0	0.03}
{-0.20500000000000002	0	0.03}
{-0.175	3	0.03}
{-0.14500000000000002	11	0.03}
{-0.11499999999999999	28	0.03}
{-0.08500000000000002	75	0.03}
{-0.05499999999999999	137	0.03}
{-0.025000000000000022	189	0.03}
{0.0050000000000000044	207	0.03}
{0.034999999999999976	210	0.03}
{0.065	231	0.03}
{0.09499999999999997	265	0.03}
{0.125	321	0.03}
{0.15499999999999997	343	0.03}
{0.185	398	0.03}
{0.21499999999999997	462	0.03}
{0.245	490	0.03}
{0.275	484	0.03}
{0.30499999999999994	533	0.03}
{0.33499999999999996	490	0.03}
{0.365	508	0.03}
{0.395	484	0.03}
{0.42499999999999993	456	0.03}
{0.45499999999999996	454	0.03}
{0.485	403	0.03}
{0.515	416	0.03}
{0.5449999999999999	410	0.03}
{0.575	366	0.03}
{0.605	350	0.03}
{0.635	283	0.03}
{0.6649999999999999	252	0.03}
{0.695	217	0.03}
{0.725	175	0.03}
{0.7549999999999999	147	0.03}
{0.7849999999999999	137	0.03}
{0.815	95	0.03}
{0.845	83	0.03}
{0.875	89	0.03}
{0.905	77	0.03}
{0.935	82	0.03}
{0.9649999999999999	75	0.03}
{0.9949999999999999	71	0.03}
{1.025	61	0.03}
{1.055	42	0.03}
{1.085	21	0.03}
