# Supplementary material for: Efficient conversion of chemical energy into mechanical work by Hsp70 chaperones
Source: eLife. 2019 Dec 17;8:e48491. doi: 10.7554/eLife.48491 (PMC7000219; doi:10.7554/eLife.48491)
Supplement: Appendix 1—figure 1—source data 1. [file elife-48491-app1-fig1-data1.zip › FigAppendix1/Histogram_5mMKCl-3.txt]

{-0.235	0	0.03}
{-0.20500000000000002	2	0.03}
{-0.175	1	0.03}
{-0.14500000000000002	13	0.03}
{-0.11499999999999999	34	0.03}
{-0.08500000000000002	73	0.03}
{-0.05499999999999999	124	0.03}
{-0.025000000000000022	165	0.03}
{0.0050000000000000044	192	0.03}
{0.034999999999999976	221	0.03}
{0.065	223	0.03}
{0.09499999999999997	310	0.03}
{0.125	347	0.03}
{0.15499999999999997	392	0.03}
{0.185	455	0.03}
{0.21499999999999997	483	0.03}
{0.245	478	0.03}
{0.275	523	0.03}
{0.30499999999999994	541	0.03}
{0.33499999999999996	492	0.03}
{0.365	494	0.03}
{0.395	408	0.03}
{0.42499999999999993	456	0.03}
{0.45499999999999996	414	0.03}
{0.485	398	0.03}
{0.515	355	0.03}
{0.5449999999999999	326	0.03}
{0.575	270	0.03}
{0.605	261	0.03}
{0.635	222	0.03}
{0.6649999999999999	204	0.03}
{0.695	173	0.03}
{0.725	126	0.03}
{0.7549999999999999	109	0.03}
{0.7849999999999999	78	0.03}
{0.815	79	0.03}
{0.845	70	0.03}
{0.875	66	0.03}
{0.905	73	0.03}
{0.935	68	0.03}
{0.9649999999999999	71	0.03}
{0.9949999999999999	68	0.03}
{1.025	60	0.03}
{1.055	37	0.03}
{1.085	31	0.03}
