# Supplementary material for: Efficient conversion of chemical energy into mechanical work by Hsp70 chaperones
Source: eLife. 2019 Dec 17;8:e48491. doi: 10.7554/eLife.48491 (PMC7000219; doi:10.7554/eLife.48491)
Supplement: Appendix 1—figure 1—source data 1. [file elife-48491-app1-fig1-data1.zip › FigAppendix1/Histogram_5mMKCl-4.txt]

{-0.235	0	0.03}
{-0.20500000000000002	2	0.03}
{-0.175	10	0.03}
{-0.14500000000000002	27	0.03}
{-0.11499999999999999	52	0.03}
{-0.08500000000000002	103	0.03}
{-0.05499999999999999	165	0.03}
{-0.025000000000000022	221	0.03}
{0.0050000000000000044	245	0.03}
{0.034999999999999976	268	0.03}
{0.065	299	0.03}
{0.09499999999999997	323	0.03}
{0.125	374	0.03}
{0.15499999999999997	444	0.03}
{0.185	457	0.03}
{0.21499999999999997	489	0.03}
{0.245	532	0.03}
{0.275	527	0.03}
{0.30499999999999994	592	0.03}
{0.33499999999999996	512	0.03}
{0.365	542	0.03}
{0.395	521	0.03}
{0.42499999999999993	528	0.03}
{0.45499999999999996	493	0.03}
{0.485	460	0.03}
{0.515	439	0.03}
{0.5449999999999999	418	0.03}
{0.575	344	0.03}
{0.605	353	0.03}
{0.635	310	0.03}
{0.6649999999999999	247	0.03}
{0.695	205	0.03}
{0.725	160	0.03}
{0.7549999999999999	122	0.03}
{0.7849999999999999	100	0.03}
{0.815	101	0.03}
{0.845	78	0.03}
{0.875	55	0.03}
{0.905	73	0.03}
{0.935	44	0.03}
{0.9649999999999999	57	0.03}
{0.9949999999999999	57	0.03}
{1.025	42	0.03}
{1.055	30	0.03}
{1.085	15	0.03}
